# Supplementary material for: Exploration of candidate genes associated with rare SNVs in pulmonary stenosis using whole-exome sequencing and machine learning
Source: Front Genet. 2026 Jun 5;17:1765512. doi: 10.3389/fgene.2026.1765512 (PMC13278683; doi:10.3389/fgene.2026.1765512)
Supplement: Supplementary file 1 [file Table10.xls]

## Sheet: 1-Results
Sample Name	Target Name	CT
Sample 1	GAPDH	19.6624
Sample 1	GAPDH	19.7648
Sample 1	GAPDH	19.6899
Sample 2	GAPDH	19.5938
Sample 2	GAPDH	19.5182
Sample 2	GAPDH	19.7053
Sample 3	GAPDH	19.2525
Sample 3	GAPDH	19.09
Sample 3	GAPDH	19.3348
Sample 4	GAPDH	19.1574
Sample 4	GAPDH	19.1327
Sample 4	GAPDH	19.0887
Sample 1	KDM6B	23.1183
Sample 1	KDM6B	23.1079
Sample 1	KDM6B	23.1864
Sample 2	KDM6B	23.1418
Sample 2	KDM6B	23.1421
Sample 2	KDM6B	23.2238
Sample 3	KDM6B	22.9217
Sample 3	KDM6B	22.968
Sample 3	KDM6B	22.9308
Sample 4	KDM6B	22.9591
Sample 4	KDM6B	22.9687
Sample 4	KDM6B	22.6838
Sample 1	NCOR2	19.1645
Sample 1	NCOR2	18.9664
Sample 1	NCOR2	18.9518
Sample 2	NCOR2	19.0765
Sample 2	NCOR2	19.0721
Sample 2	NCOR2	19.4178
Sample 3	NCOR2	18.8731
Sample 3	NCOR2	18.9548
Sample 3	NCOR2	18.9151
Sample 4	NCOR2	18.8887
Sample 4	NCOR2	18.9223
Sample 4	NCOR2	18.948
Sample 1	NOTCH3	28.1177
Sample 1	NOTCH3	28.0838
Sample 1	NOTCH3	28.1605
Sample 2	NOTCH3	28.115
Sample 2	NOTCH3	28.2152
Sample 2	NOTCH3	28.0363
Sample 3	NOTCH3	27.8939
Sample 3	NOTCH3	28.1083
Sample 3	NOTCH3	27.7909
Sample 4	NOTCH3	28.0574
Sample 4	NOTCH3	28.0561
Sample 4	NOTCH3	28.0334
Sample 1	PLEC	20.2358
Sample 1	PLEC	20.251
Sample 1	PLEC	20.1668
Sample 2	PLEC	20.2548
Sample 2	PLEC	20.4099
Sample 2	PLEC	20.291
Sample 3	PLEC	20.1777
Sample 3	PLEC	20.1735
Sample 3	PLEC	20.2465
Sample 4	PLEC	20.2268
Sample 4	PLEC	20.1911
Sample 4	PLEC	20.3418
Sample 1	DNAH5	26.981
Sample 1	DNAH5	26.9284
Sample 1	DNAH5	27.0235
Sample 2	DNAH5	27.142
Sample 2	DNAH5	27.0822
Sample 2	DNAH5	27.139
Sample 3	DNAH5	26.9498
Sample 3	DNAH5	26.9456
Sample 3	DNAH5	26.9666
Sample 4	DNAH5	27.0976
Sample 4	DNAH5	26.9688
Sample 4	DNAH5	26.9907
Sample 1	STED2	22.645
Sample 1	STED2	22.5044
Sample 1	STED2	22.6247
Sample 2	STED2	22.5489
Sample 2	STED2	22.582
Sample 2	STED2	22.4633
Sample 3	STED2	22.4014
Sample 3	STED2	22.3865
Sample 3	STED2	22.354
Sample 4	STED2	22.4723
Sample 4	STED2	22.3891
Sample 4	STED2	22.3988
Sample 1	XRN1	23.2704
Sample 1	XRN1	23.3839
Sample 1	XRN1	23.1799
Sample 2	XRN1	23.3248
Sample 2	XRN1	23.2235
Sample 2	XRN1	23.2351
Sample 3	XRN1	23.258
Sample 3	XRN1	23.0435
Sample 3	XRN1	23.0486
Sample 4	XRN1	23.1036
Sample 4	XRN1	23.1158
Sample 4	XRN1	23.1306

## Sheet: 2-Results
Sample Name	Target Name	CT
Sample 1	CLTCL1	27.1467
Sample 1	CLTCL1	27.1927
Sample 1	CLTCL1	27.2118
Sample 2	CLTCL1	27.3865
Sample 2	CLTCL1	27.4055
Sample 2	CLTCL1	27.4094
Sample 3	CLTCL1	27.0108
Sample 3	CLTCL1	26.8577
Sample 3	CLTCL1	27.0975
Sample 4	CLTCL1	27.1012
Sample 4	CLTCL1	26.9169
Sample 4	CLTCL1	26.9691
Sample 1	FLNB	20.4932
Sample 1	FLNB	20.4217
Sample 1	FLNB	20.3884
Sample 2	FLNB	20.3949
Sample 2	FLNB	20.4537
Sample 2	FLNB	20.6481
Sample 3	FLNB	20.2867
Sample 3	FLNB	20.2365
Sample 3	FLNB	20.3864
Sample 4	FLNB	20.2525
Sample 4	FLNB	20.3269
Sample 4	FLNB	20.6081
Sample 1	GAPDH	19.8326
Sample 1	GAPDH	19.7475
Sample 1	GAPDH	19.967
Sample 2	GAPDH	19.914
Sample 2	GAPDH	19.8078
Sample 2	GAPDH	19.7299
Sample 3	GAPDH	19.4373
Sample 3	GAPDH	19.4358
Sample 3	GAPDH	19.5064
Sample 4	GAPDH	19.5409
Sample 4	GAPDH	19.088
Sample 4	GAPDH	19.0286
Sample 1	ITPR2	24.7539
Sample 1	ITPR2	24.5442
Sample 1	ITPR2	24.4765
Sample 2	ITPR2	24.721
Sample 2	ITPR2	24.6841
Sample 2	ITPR2	24.7544
Sample 3	ITPR2	24.4734
Sample 3	ITPR2	24.5182
Sample 3	ITPR2	24.5418
Sample 4	ITPR2	24.968
Sample 4	ITPR2	24.5127
Sample 4	ITPR2	24.5279
Sample 1	PYGB	22.3496
Sample 1	PYGB	22.2653
Sample 1	PYGB	22.2373
Sample 2	PYGB	22.2904
Sample 2	PYGB	22.3752
Sample 2	PYGB	22.298
Sample 3	PYGB	22.2964
Sample 3	PYGB	22.0677
Sample 3	PYGB	22.2473
Sample 4	PYGB	22.168
Sample 4	PYGB	22.2174
Sample 4	PYGB	22.1646
Sample 1	SHC2	28.0394
Sample 1	SHC2	27.8844
Sample 1	SHC2	27.5215
Sample 2	SHC2	28.0004
Sample 2	SHC2	28.0739
Sample 2	SHC2	28.0192
Sample 3	SHC2	28.2747
Sample 3	SHC2	28.244
Sample 3	SHC2	28.4549
Sample 4	SHC2	28.2078
Sample 4	SHC2	28.0624
Sample 4	SHC2	27.8962

## Sheet: 3-Results
Sample Name	Target Name	CT
Sample 1	GAPDH	20.2195
Sample 1	GAPDH	20.159
Sample 1	GAPDH	19.9775
Sample 2	GAPDH	20.2523
Sample 2	GAPDH	20.0356
Sample 2	GAPDH	20.0189
Sample 3	GAPDH	19.9667
Sample 3	GAPDH	19.7172
Sample 3	GAPDH	19.7254
Sample 4	GAPDH	19.9913
Sample 4	GAPDH	19.7717
Sample 4	GAPDH	19.7236
Sample 1	HAND2	31.6399
Sample 1	HAND2	32.4231
Sample 1	HAND2	31.9974
Sample 2	HAND2	30.9611
Sample 2	HAND2	30.2922
Sample 2	HAND2	30.731
Sample 3	HAND2	30.9058
Sample 3	HAND2	30.483
Sample 3	HAND2	31.1321
Sample 4	HAND2	29.6401
Sample 4	HAND2	29.7797
Sample 4	HAND2	31.184
Sample 1	IQGAP3	23.9968
Sample 1	IQGAP3	23.8883
Sample 1	IQGAP3	23.9086
Sample 2	IQGAP3	24.0081
Sample 2	IQGAP3	24.0765
Sample 2	IQGAP3	23.8892
Sample 3	IQGAP3	23.5801
Sample 3	IQGAP3	23.5897
Sample 3	IQGAP3	23.5242
Sample 4	IQGAP3	23.7551
Sample 4	IQGAP3	23.7316
Sample 4	IQGAP3	23.7762
Sample 1	SCRIB	23.247
Sample 1	SCRIB	23.0572
Sample 1	SCRIB	22.949
Sample 2	SCRIB	22.9925
Sample 2	SCRIB	22.9194
Sample 2	SCRIB	22.9309
Sample 3	SCRIB	22.8717
Sample 3	SCRIB	22.9808
Sample 3	SCRIB	22.8091
Sample 4	SCRIB	23.2645
Sample 4	SCRIB	23.0627
Sample 4	SCRIB	22.9761

## Sheet: 4-Results
Sample Name	Target Name	CT
Sample 1	COL5A1	25.7963
Sample 1	COL5A1	25.6284
Sample 1	COL5A1	25.6277
Sample 2	COL5A1	25.7272
Sample 2	COL5A1	25.7215
Sample 2	COL5A1	25.6688
Sample 3	COL5A1	26.6529
Sample 3	COL5A1	25.069
Sample 3	COL5A1	25.1365
Sample 4	COL5A1	25.8208
Sample 4	COL5A1	25.3788
Sample 4	COL5A1	25.1727
Sample 1	GAPDH	20.1931
Sample 1	GAPDH	19.9292
Sample 1	GAPDH	20.244
Sample 2	GAPDH	19.9928
Sample 2	GAPDH	19.668
Sample 2	GAPDH	19.7898
Sample 3	GAPDH	19.8121
Sample 3	GAPDH	19.4921
Sample 3	GAPDH	19.7743
Sample 4	GAPDH	19.731
Sample 4	GAPDH	19.4388
Sample 4	GAPDH	19.5895
Sample 1	KIF7	24.4565
Sample 1	KIF7	24.5776
Sample 1	KIF7	24.5115
Sample 2	KIF7	24.4726
Sample 2	KIF7	24.4941
Sample 2	KIF7	24.3415
Sample 3	KIF7	24.4617
Sample 3	KIF7	24.3372
Sample 3	KIF7	24.3361
Sample 4	KIF7	24.338
Sample 4	KIF7	24.2831
Sample 4	KIF7	24.3045
