# Supplementary material for: Exploration of candidate genes associated with rare SNVs in pulmonary stenosis using whole-exome sequencing and machine learning
Source: Front Genet. 2026 Jun 5;17:1765512. doi: 10.3389/fgene.2026.1765512 (PMC13278683; doi:10.3389/fgene.2026.1765512)
Supplement: Supplementary file 2 [file Table3.xlsx]

## Sheet: CHDbase
GATA4
NKX2-5
TBX5
TBX1
TBX20
PTPN11
GATA6
CHD7
LZTR1
NOTCH1
PI4KA
CRKL
MTHFR
P2RX6
THAP7
SERPIND1
HIRA
SNAP29
AIFM3
GNB1L
COMT
JAG1
PRODH
ARVCF
ZNF74
CLTCL1
GATA5
DGCR8
ZDHHC8
CDC45
DGCR2
PITX2
RANBP1
CLDN5
HIC2
MYH6
CITED2
NFATC1
HAND1
NR2F2
GJA5
TBX2
ELN
FLT4
BRAF
NOS3
NKX2-6
HAND2
EHMT1
MEF2C
ZIC3
ISL1
VEGFA
EVC
SNORA99
SOX7
GJA1
MYL2
MYH11
TTN
KANSL1
ZEB2
TFAP2B
MYH7
ACTC1
BCL9
KCTD10
DNAH5
COL6A2
SMARCA4
RAF1
EVC2
GALNT11
CRELD1
ADA2
JAM3
NPPA
RCAN1
ETS1
NODAL
TGFB2
MTRR
NSD1
MSX1
KMT2D
ZFPM2
MAPT
MYL7
SOS1
NOTCH2
ANKRD1
KRAS
PTGDS
ENG
TCTN1
PUF60
TXNL4A
NIPBL
ROBO4
TAB2
MESP1
DNAH11
HEY2
ATXN2
CFC1
NF1
VCAN
DLC1
HIF1A
TBX3
SH3PXD2B
FOXC1
ATP2A2
SMAD4
BMPR1A
TUBA8
TGFBR2
FOXP1
ADNP2
VEGFC
ADGRV1
ENOSF1
MTHFD1
STX18
TTLL10
MED13L
BCOR
S100P
PDE6B
RBFOX1
PCSK5
RERE
COL6A1
FGF10
CDK13
IRX4
FGFR4
MEF2A
MAP2K1
KMT2C
TYMS
ACVR1
RXRA
DSCAM
FOXF1
CETN1
BMPR2
SMARCA2
FLNA
GLI3
ABL1
MIR1469
LPP
FTCD
STX18-AS1
FAM25G
NPPB
RTTN
NUP188
SLC1A1
NRGN
CASZ1
MYOM2
PIGL
AKAP12
AFF4
BHMT
PDGFA
BHMT2
MYOCD
MMP21
TGFBR3
TENM3
ADAMTS19
F2R
HES5
TLL1
BPGM
JMJD6
GRK6
PBX1
CNN2
DHFR
KCNH2
TWIST1
ZNF236
SUN1
VAV2
FOXI2
NONO
SALL4
VANGL2
PCSK6
PDLIM7
SLC19A1
GART
LEFTY2
PRKN
MOSPD3
SMARCD3
KAT6B
WDR5
FOXK1
MKKS
SHOC2
DRD5
LTBP1
CRB2
DLL4
SMAD6
FAM20C
DAND5
JARID2
MEIS2
DLL1
BMP4
PDIA4
FBN1
TSC1
CDH2
GATA3
FGF8
TPM1
PPP2CA
ROCK2
CREBBP
EZH2
G6PC3
FOLR1
CPLANE1
GDF1
DMGDH
BVES
TCAP
CSGALNACT1
DRC1
MCTP2
GREM1
CALD1
SESN1
ADIPOQ
MEGF8
PKD1L1
CMTM5
ALPK3
EDN1
BNC2
CLIC6
ADARB1
CA3
MAFF
SCG5
NPHP4
PTN
HOMEZ
NEXN
KYNU
CCDC151
DOCK6
MGMT
MKRN1
FANCI
COL18A1
PBX3
ANKRD11
LFNG
HCN2
GCLC
CEP192
AHR
MAML1
THBS2
FPGS
WDR27
MPO
PRDM1
CSDC2
MOV10L1
CERT1
GLRX3
BMP1
BCCIP
ADAM19
TFAP2C
MYCN
IGFBP1
AHCYL2
TUBGCP6
MASP1
NUMB
DNAH7
BARX1
CDH23
TP53BP2
CNN1
NPEPL1
RICTOR
HOXA1
GPX4
CBR1
ITPR1
GSN
HAS2
NEK2
CCDC114
TBX18
FGF18
TCTN2
ARHGEF11
TRIM32
SETD5
SPECC1L
FGF12
PTCH1
GLRX
SOX18
INTU
LRRC8A
SOX1
CALU
SYNPR
TIE1
ABCB1
TGFB3
LBX1
FOXH1
IQGAP1
MAP2K2
HMGB2
COL11A1
CCNO
WNT3
SOD1
MYO15A
RARB
TRAF7
AXIN1
TCF7L2
PSEN1
WNT3A
BTRC
WNT5A
GRIK1
SRF
FBN2
FGFR2
PDGFRA
BMP2
LAMA5
RBPJ
FLNC
APP
SOX9
ALDH1A2
NTRK3
ACVR2B
CALR
MYL3
CLASP1
TNF
AKT3
SYNE2
KDR
CANX
NOTCH3
HDAC2
INVS
PPP1CB
ROCK1
NME8
TGFBR1
HNRNPA1
PCM1
EP300
UBC
UBB
HRAS
ESR1
EGFR
IL27
CBS
RASA1
CLDN17
POU5F1
NHS
HAAO
FGFBP2
TDGF1
ACTA2
PTPDC1
PCP4
TBL1Y
RIT1
SCN5A
PIGP
HYDIN
DNAH10
RIPPLY3
HNMT
SMIM11A
TCN2
CCDC39
WDR35
CFAP53
PKHD1
CST3
CRYM
KIAA0586
DTX3
COL15A1
CCN1
SST
B3GAT3
WDR11
TMEM94
MUC16
STAP2
EPCAM
IFNGR2
PERP
VEGFD
WASHC5
STRA6
CA1
MYRF
SOST
AGR2
MRPS6
PGAP3
MTR
KREMEN1
CRYZL1
VPS26C
PCDHGA2
CCBE1
MYBPC3
VEGFB
SHC3
RBP5
ATP6V1D
DTYMK
CDCA7L
PHKG1
DNAAF2
SRSF2
RFNG
TNFAIP2
PTGS1
MORC3
NQO1
FECH
JAZF1
ZNF534
PKD2L1
ARMC4
SYTL2
RPL37A
PER2
ARID1B
NAA15
GRHL2
SGSM3
RLF
CHAF1B
FAT2
SGSM1
ADAMTS9
PLXND1
IFNAR1
FABP3
DARS1
AVIL
PDS5B
NEFH
AGMO
IFT172
PNN
TNNT2
SEMA3D
TEF
CNN3
KCNJ2
NIN
TNXB
STK33
TCERG1
FABP4
HEYL
SEMA3A
PHOX2B
SDHA
TTC3
SLC8A1
OFD1
FXN
PKD1
MID1
HTRA1
TIAM1
CEP290
HES7
NFATC2
MAX
ATP5PO
MESP2
KRT18
GBE1
SUFU
GRK5
SNAP91
PDHA1
HOXC9
DNAH3
DNAH6
NDUFS7
RABGAP1
ECT2L
TNNC1
RBFOX2
TIMP3
ADAMTS1
CYP26A1
CFL2
H1-2
ID2
DCHS1
POSTN
APOB
NFYC
PROX1
HECTD1
THBS1
EPAS1
CEP135
S100A9
FANCM
SALL1
LEFTY1
HEY1
TLE4
NDUFB10
HSDL2
DNAH1
PPP2R5E
PEG3
HOXC4
CDK8
HNRNPK
MB
WDR20
ALDOB
CAV3
IRX5
SNU13
SOX11
NRP1
CYCS
CSNK1A1
PLAGL1
HOXB1
TRAF3IP1
SFRP5
KRT8
ZFP36L1
STAT6
AXIN2
FGF1
RNF41
SLC4A1
KIF27
ZNF618
PPP2R2A
TAGLN
PPP2R5C
SNAI3
WNT8B
E2F6
PPP2R2B
TLE1
LTBP3
SRPK2
SOX17
CAV1
TBXT
JUND
KIF7
DNAAF1
MCHR1
PSEN2
FRZB
WNT7B
FZD2
WNT11
MSX2
IRX1
CCDC22
ERP44
SOX10
SHOX2
POLA1
TAB1
EYS
FZD7
COL3A1
WNT2
TEK
RARG
PTPN23
WNT4
EPHX2
CSNK1D
CDK5RAP2
MEF2D
EFTUD2
DAAM1
AHI1
RIPK3
EFCAB6
NFYB
FLT1
MKS1
ABCA1
HNF1A
FOXC2
CSNK1E
SOX4
SMYD1
CAMLG
MYOZ1
LRRFIP1
PLOD2
PIBF1
RARA
SPAG1
CCDC40
SETD2
WNT1
NUP153
DNM2
NPRL3
DVL2
MAP3K7
MCM7
PAX3
DLK1
ERBB3
ATP2B4
FOXO1
ILK
ZFPM1
LMNA
AGTR1
FGFR1
GLI2
DDX39A
GLI1
JUP
MEOX2
SIRT1
NFKB1
GUK1
HDAC3
HDAC1
CDK4
NTRK2
PTEN
TP53
CDK2
KDM6A
ACTG1
FZR1
CTNNB1
SRC
AKT1
NKAIN4
ADAMTS10
LOC101928174
DONSON
PCDHGA4
OBSCN
RBM10
LBH
MYO15B
OPA1
THSD1
GAMT
MIR6785
MDFIC
HTR2B
FGF10-AS1
PLD1
TMEM50B
RBP4
C5orf46
DVL1
NXPH1
OR7E24
PMFBP1
SOX2-OT
KRTAP7-1
SPEF2
DMD
RUNX1T1
SMO
NPHP3
CFL1
APC
GREB1L
SMIM20
TMEM121
HLCS
CDH23-AS1
MATR3
HOTAIR
RAC1
DNAH14
CCDC43
DPF3
CDH3
TCEAL2
CCDC65
TTLL6
EMC1
CSH1
CNTLN
TJAP1
PLTP
TMEM100
LETM2
XK
PANK2
EVI2A
LY6E
STRADA
AMER1
MAP7D1
MAML2
STAP1
HEATR3
MAP4K1
F11R
PRDM7
APOC3
GXYLT1
GUSB
CASQ2
TRPV3
ATP5IF1
TMEM43
OVGP1
SLC35B2
AHSP
SLC26A6
MRTFB
PHKB
PTCHD3
FANCL
KATNB1
TMED8
MYBPC1
CAPNS1
S100A8
HAX1
ABAT
TEKT1
SHROOM3
KREMEN2
NRBP2
HMBS
RAPGEF4
SH3BGRL3
POC1B
FGD5
DKK4
CD36
MT2A
CROCC
TUBGCP4
ADD2
ELOA
DTNA
SHC4
WDPCP
KRT35
DTX4
ID3
ELK3
ATXN1
GJA4
TEKT2
TTI1
LYZ
NNMT
CALCRL
APH1A
PHC1
SRCIN1
CACYBP
GJB2
MNDA
KCNJ8
TRMT2B
LIN7A
KCNJ11
PKHD1L1
STK36
TRPV1
NOX5
PLRG1
NEK8
USF2
ND1
TCEA3
PYCARD
PDS5A
DDB2
PFKFB2
TOB1
NPHS2
CNOT2
TIMP4
EFHB
ETV2
KRT13
SQOR
KRT6A
GSTM3
MMP13
CYP2J2
ARID1A
ARID3B
XPC
TOPORS
PNO1
NDUFB9
PPP1R9A
PMM2
SEMA3C
CTSH
EFNA1
DNAI4
ADAR
BBS2
PDE2A
SOX13
GLUL
RDH10
USP34
SOX12
TFB1M
EFNB1
DHX35
ZW10
ZNF649
GNG5
NDUFAF4
DYSF
TF
DYNLT3
CD44
CFC1B
PSIP1
NCSTN
ADAP2
ACE
SLC35A2
TNNI2
PTCH2
ID1
KRT7
DHX38
TNNI1
IGF2
CEP152
ANGPT1
DNAH2
VPS35
DNAH12
UPF2
CNOT1
TIMP1
MED23
IGHMBP2
TAGLN2
GSTP1
COX6B1
USP9X
RAB23
TEAD2
GRK2
ITPR3
TTC21B
SOX15
DNAI2
HBE1
SELE
FGF19
NFYA
DES
POU4F2
TGFB1I1
POU6F1
RPL10A
CACNA1D
CYP1B1
SNAI1
ZFP36L2
CELSR2
PDLIM5
DYNC2H1
LRRC56
FGF5
E2F4
LATS2
PPP2R5A
ALDOC
SOX5
HSBP1
POU4F1
PPP2R5D
MYOD1
SOX6
IRS1
MECP2
PEX6
MMP9
HSPG2
CORIN
CACNA1C
RCC1L
NLK
CSRP2
KIFC2
LRP6
POU3F3
WNT10A
SOX3
CYP1A1
SDHB
ESRRG
SOX8
SRSF10
IFT140
FZD6
SPTBN5
FBLN5
TTC12
COPS5
IRX3
FEN1
WNT5B
KIF6
KAT6A
WNT2B
SFRP2
SEPTIN12
MC1R
PAX8
RERG
DAG1
FZD8
WNT9A
LRP2
POU2F1
ATP1A2
MERTK
SNCA
SFRP1
BBS1
PRKG1
FBLN2
TGFB1
BRCA1
HOPX
SLC25A5
VWF
EPRS1
RPGR
IQCB1
COMMD8
TPM2
KDM5A
NPHS1
WDR19
MMP2
FZD1
ENO2
CCL21
SMURF1
MAML3
LEF1
PBRM1
PPEF2
NOTCH4
APOA1
CDC14A
ACVRL1
GABARAPL1
KMT2A
PPBP
DTX2
HUWE1
TCF7L1
NRG1
PPID
MYH3
MYH8
TNNI3
ARFGEF2
ZBTB16
EPS15
MYLPF
EFCAB7
FOXM1
ARX
CXCL12
KLF2
PPP2CB
LRP5
CELSR3
MYO3B
TUBB2B
CDH5
CHAD
PDIA2
CENPJ
USH2A
CASK
SMAD3
PLK4
DDX3X
PAX6
FN1
ANK3
ACTA1
JUN
CSNK2A2
RHOA
PPP3CA
CDC42
CDKN2A
GSK3B
PLXDC1
DNAH8
APC2
HDGFL2
CSNK2A1
H19
ASPA
TCEAL3
FGF2
CDH1
CD80
SDHC
SPATA18
AHDC1
TAZ
LOC100287329
CLASP2
ATR
ALMS1
SP1
CAPS
FRG1BP
SOD2
LINC00315
RFC1
HTT
SAC3D1
EPO
RP1
MYC
DNAI1
CCK
CCDC91
MNS1
NOS2
GJC1
KCNQ1OT1
TRDN
CHD5
AMY1A
AUTS2
LRP1
TSHR
AARSD1
IGHG4
LTBP2
SELENOW
CAPZB
AIP
MALAT1
SPACA6P-AS
SMR3A
PTPRC
CTH
POR
FMR1
HSD17B7
TPM1-AS
TYMP
TTLL4
WT1
TTC21B-AS1
DSP
SRY
PAK2
TCF3
NOS1
ANO2
CTNS
SPCS1
SLFN14
MICALCL
MSMB
SH3BGR
TTLL5
MGLL
TCF4
S100A13
MEG3
SMPX
PIGF
STRC

## Sheet: Previous literature
ABCC9
ABCD3
ACTB
ACVR2B
ADAMTS10
ADNP
ANKRD11
ARHGAP31
ARID1A
ARL13B
ARMC4
ASXL1
ATIC
B3GALT6
BBS1
BBS10
TRIM32
BBS12
BBS2
ARL6
BBS4
BBS5
MKKS
BBS7
TTC8
BBS9
BCOR
BRAF
CACNA1C
CBL
CCDC103
CCDC114
CCDC151
CCDC39
CCDC40
CD96
CDKN1C
CEP290
CEP41
CEP57
CFC1
CHD4
CHD7
CHST3
CITED2
COL1A1
COL1A2
COL2A1
COL3A1
COL5A1
COL5A2
COX7B
CREBBP
CRELD1
DDX11
DGCR2
DHCR7
DNAAF1
DNAAF2
DNAAF3
DNAH11
DNAH5
DNAI1
DNAI2
DNAL1
DOCK6
DYNC2H1
DYX1C1
ECE1
EFTUD2
EHMT1
ELN
EOGT
ESCO2
EVC
EVC2
FBN1
FBN2
FGF8
FGFR1
FIG4
FKTN
FLNA
FOXC1
FOXC2
FTO
GATA4
GATA6
GDF1
GJA1
GLI3
GPC3
GPC6
HCCS
HOXA1
HRAS
IFT122
IFT140
IFT80
INVS
IRX5
JAG1
C5ORF42
KANSL1
KAT6B
KIF7
KMT2A
KMT2D
KRAS
LBR
LEFTY2
LRP2
LTBP4
MAP2K1
MAP2K2
MED12
MED13L
MEGF8
MGP
MID1
MKS1
MYH6
NEK1
NF1
NIPBL
NKX2-5
NKX2-6
NME8
NODAL
NOTCH1
NOTCH2
NPHP3
NPHP4
NEK8
NR2F2
NRAS
NSD1
NSDHL
OFD1
PEX1
PEX13
PHGDH
PITX2
PKD1
PKD2
PLOD1
PKD1L1
PQBP1
PTEN
PTPN11
RAB23
RAD21
RAF1
RAI1
RBM10
RBM8A
RIT1
RNU4ATAC
ROR2
RPGRIP1L
RPL11
RPL35A
RPL5
RPS10
RPS17
RPS19
RPS24
RPS26
RPS7
RSPH4A
RSPH9
SALL1
SEMA3E
SETBP1
SF3B4
SH3PXD2B
SHH
SHOC2
SKI
SMAD3
SMAD4
SMARCA4
SMARCB1
SMARCE1
SMC3
SMS
SOS1
SOX2
SOX9
STAMBP
STRA6
TAB2
TBX1
TBX20
TBX3
TBX5
TCOF1
TFAP2B
TGFBR1
TGFBR2
TLL1
TSC1
TSC2
TTC21B
TWIST1
UBR1
WDR19
WDR35
WDR60
ZEB2
ZFPM2
ZIC3

## Sheet: CHD susceptibility genes - all
GATA4
NKX2-5
TBX5
TBX1
TBX20
PTPN11
GATA6
CHD7
LZTR1
NOTCH1
PI4KA
CRKL
MTHFR
P2RX6
THAP7
SERPIND1
HIRA
SNAP29
AIFM3
GNB1L
COMT
JAG1
PRODH
ARVCF
ZNF74
CLTCL1
GATA5
DGCR8
ZDHHC8
CDC45
DGCR2
PITX2
RANBP1
CLDN5
HIC2
MYH6
CITED2
NFATC1
HAND1
NR2F2
GJA5
TBX2
ELN
FLT4
BRAF
NOS3
NKX2-6
HAND2
EHMT1
MEF2C
ZIC3
ISL1
VEGFA
EVC
SNORA99
SOX7
GJA1
MYL2
MYH11
TTN
KANSL1
ZEB2
TFAP2B
MYH7
ACTC1
BCL9
KCTD10
DNAH5
COL6A2
SMARCA4
RAF1
EVC2
GALNT11
CRELD1
ADA2
JAM3
NPPA
RCAN1
ETS1
NODAL
TGFB2
MTRR
NSD1
MSX1
KMT2D
ZFPM2
MAPT
MYL7
SOS1
NOTCH2
ANKRD1
KRAS
PTGDS
ENG
TCTN1
PUF60
TXNL4A
NIPBL
ROBO4
TAB2
MESP1
DNAH11
HEY2
ATXN2
CFC1
NF1
VCAN
DLC1
HIF1A
TBX3
SH3PXD2B
FOXC1
ATP2A2
SMAD4
BMPR1A
TUBA8
TGFBR2
FOXP1
ADNP2
VEGFC
ADGRV1
ENOSF1
MTHFD1
STX18
TTLL10
MED13L
BCOR
S100P
PDE6B
RBFOX1
PCSK5
RERE
COL6A1
FGF10
CDK13
IRX4
FGFR4
MEF2A
MAP2K1
KMT2C
TYMS
ACVR1
RXRA
DSCAM
FOXF1
CETN1
BMPR2
SMARCA2
FLNA
GLI3
ABL1
MIR1469
LPP
FTCD
STX18-AS1
FAM25G
NPPB
RTTN
NUP188
SLC1A1
NRGN
CASZ1
MYOM2
PIGL
AKAP12
AFF4
BHMT
PDGFA
BHMT2
MYOCD
MMP21
TGFBR3
TENM3
ADAMTS19
F2R
HES5
TLL1
BPGM
JMJD6
GRK6
PBX1
CNN2
DHFR
KCNH2
TWIST1
ZNF236
SUN1
VAV2
FOXI2
NONO
SALL4
VANGL2
PCSK6
PDLIM7
SLC19A1
GART
LEFTY2
PRKN
MOSPD3
SMARCD3
KAT6B
WDR5
FOXK1
MKKS
SHOC2
DRD5
LTBP1
CRB2
DLL4
SMAD6
FAM20C
DAND5
JARID2
MEIS2
DLL1
BMP4
PDIA4
FBN1
TSC1
CDH2
GATA3
FGF8
TPM1
PPP2CA
ROCK2
CREBBP
EZH2
G6PC3
FOLR1
CPLANE1
GDF1
DMGDH
BVES
TCAP
CSGALNACT1
DRC1
MCTP2
GREM1
CALD1
SESN1
ADIPOQ
MEGF8
PKD1L1
CMTM5
ALPK3
EDN1
BNC2
CLIC6
ADARB1
CA3
MAFF
SCG5
NPHP4
PTN
HOMEZ
NEXN
KYNU
CCDC151
DOCK6
MGMT
MKRN1
FANCI
COL18A1
PBX3
ANKRD11
LFNG
HCN2
GCLC
CEP192
AHR
MAML1
THBS2
FPGS
WDR27
MPO
PRDM1
CSDC2
MOV10L1
CERT1
GLRX3
BMP1
BCCIP
ADAM19
TFAP2C
MYCN
IGFBP1
AHCYL2
TUBGCP6
MASP1
NUMB
DNAH7
BARX1
CDH23
TP53BP2
CNN1
NPEPL1
RICTOR
HOXA1
GPX4
CBR1
ITPR1
GSN
HAS2
NEK2
CCDC114
TBX18
FGF18
TCTN2
ARHGEF11
TRIM32
SETD5
SPECC1L
FGF12
PTCH1
GLRX
SOX18
INTU
LRRC8A
SOX1
CALU
SYNPR
TIE1
ABCB1
TGFB3
LBX1
FOXH1
IQGAP1
MAP2K2
HMGB2
COL11A1
CCNO
WNT3
SOD1
MYO15A
RARB
TRAF7
AXIN1
TCF7L2
PSEN1
WNT3A
BTRC
WNT5A
GRIK1
SRF
FBN2
FGFR2
PDGFRA
BMP2
LAMA5
RBPJ
FLNC
APP
SOX9
ALDH1A2
NTRK3
ACVR2B
CALR
MYL3
CLASP1
TNF
AKT3
SYNE2
KDR
CANX
NOTCH3
HDAC2
INVS
PPP1CB
ROCK1
NME8
TGFBR1
HNRNPA1
PCM1
EP300
UBC
UBB
HRAS
ESR1
EGFR
IL27
CBS
RASA1
CLDN17
POU5F1
NHS
HAAO
FGFBP2
TDGF1
ACTA2
PTPDC1
PCP4
TBL1Y
RIT1
SCN5A
PIGP
HYDIN
DNAH10
RIPPLY3
HNMT
SMIM11A
TCN2
CCDC39
WDR35
CFAP53
PKHD1
CST3
CRYM
KIAA0586
DTX3
COL15A1
CCN1
SST
B3GAT3
WDR11
TMEM94
MUC16
STAP2
EPCAM
IFNGR2
PERP
VEGFD
WASHC5
STRA6
CA1
MYRF
SOST
AGR2
MRPS6
PGAP3
MTR
KREMEN1
CRYZL1
VPS26C
PCDHGA2
CCBE1
MYBPC3
VEGFB
SHC3
RBP5
ATP6V1D
DTYMK
CDCA7L
PHKG1
DNAAF2
SRSF2
RFNG
TNFAIP2
PTGS1
MORC3
NQO1
FECH
JAZF1
ZNF534
PKD2L1
ARMC4
SYTL2
RPL37A
PER2
ARID1B
NAA15
GRHL2
SGSM3
RLF
CHAF1B
FAT2
SGSM1
ADAMTS9
PLXND1
IFNAR1
FABP3
DARS1
AVIL
PDS5B
NEFH
AGMO
IFT172
PNN
TNNT2
SEMA3D
TEF
CNN3
KCNJ2
NIN
TNXB
STK33
TCERG1
FABP4
HEYL
SEMA3A
PHOX2B
SDHA
TTC3
SLC8A1
OFD1
FXN
PKD1
MID1
HTRA1
TIAM1
CEP290
HES7
NFATC2
MAX
ATP5PO
MESP2
KRT18
GBE1
SUFU
GRK5
SNAP91
PDHA1
HOXC9
DNAH3
DNAH6
NDUFS7
RABGAP1
ECT2L
TNNC1
RBFOX2
TIMP3
ADAMTS1
CYP26A1
CFL2
H1-2
ID2
DCHS1
POSTN
APOB
NFYC
PROX1
HECTD1
THBS1
EPAS1
CEP135
S100A9
FANCM
SALL1
LEFTY1
HEY1
TLE4
NDUFB10
HSDL2
DNAH1
PPP2R5E
PEG3
HOXC4
CDK8
HNRNPK
MB
WDR20
ALDOB
CAV3
IRX5
SNU13
SOX11
NRP1
CYCS
CSNK1A1
PLAGL1
HOXB1
TRAF3IP1
SFRP5
KRT8
ZFP36L1
STAT6
AXIN2
FGF1
RNF41
SLC4A1
KIF27
ZNF618
PPP2R2A
TAGLN
PPP2R5C
SNAI3
WNT8B
E2F6
PPP2R2B
TLE1
LTBP3
SRPK2
SOX17
CAV1
TBXT
JUND
KIF7
DNAAF1
MCHR1
PSEN2
FRZB
WNT7B
FZD2
WNT11
MSX2
IRX1
CCDC22
ERP44
SOX10
SHOX2
POLA1
TAB1
EYS
FZD7
COL3A1
WNT2
TEK
RARG
PTPN23
WNT4
EPHX2
CSNK1D
CDK5RAP2
MEF2D
EFTUD2
DAAM1
AHI1
RIPK3
EFCAB6
NFYB
FLT1
MKS1
ABCA1
HNF1A
FOXC2
CSNK1E
SOX4
SMYD1
CAMLG
MYOZ1
LRRFIP1
PLOD2
PIBF1
RARA
SPAG1
CCDC40
SETD2
WNT1
NUP153
DNM2
NPRL3
DVL2
MAP3K7
MCM7
PAX3
DLK1
ERBB3
ATP2B4
FOXO1
ILK
ZFPM1
LMNA
AGTR1
FGFR1
GLI2
DDX39A
GLI1
JUP
MEOX2
SIRT1
NFKB1
GUK1
HDAC3
HDAC1
CDK4
NTRK2
PTEN
TP53
CDK2
KDM6A
ACTG1
FZR1
CTNNB1
SRC
AKT1
NKAIN4
ADAMTS10
LOC101928174
DONSON
PCDHGA4
OBSCN
RBM10
LBH
MYO15B
OPA1
THSD1
GAMT
MIR6785
MDFIC
HTR2B
FGF10-AS1
PLD1
TMEM50B
RBP4
C5orf46
DVL1
NXPH1
OR7E24
PMFBP1
SOX2-OT
KRTAP7-1
SPEF2
DMD
RUNX1T1
SMO
NPHP3
CFL1
APC
GREB1L
SMIM20
TMEM121
HLCS
CDH23-AS1
MATR3
HOTAIR
RAC1
DNAH14
CCDC43
DPF3
CDH3
TCEAL2
CCDC65
TTLL6
EMC1
CSH1
CNTLN
TJAP1
PLTP
TMEM100
LETM2
XK
PANK2
EVI2A
LY6E
STRADA
AMER1
MAP7D1
MAML2
STAP1
HEATR3
MAP4K1
F11R
PRDM7
APOC3
GXYLT1
GUSB
CASQ2
TRPV3
ATP5IF1
TMEM43
OVGP1
SLC35B2
AHSP
SLC26A6
MRTFB
PHKB
PTCHD3
FANCL
KATNB1
TMED8
MYBPC1
CAPNS1
S100A8
HAX1
ABAT
TEKT1
SHROOM3
KREMEN2
NRBP2
HMBS
RAPGEF4
SH3BGRL3
POC1B
FGD5
DKK4
CD36
MT2A
CROCC
TUBGCP4
ADD2
ELOA
DTNA
SHC4
WDPCP
KRT35
DTX4
ID3
ELK3
ATXN1
GJA4
TEKT2
TTI1
LYZ
NNMT
CALCRL
APH1A
PHC1
SRCIN1
CACYBP
GJB2
MNDA
KCNJ8
TRMT2B
LIN7A
KCNJ11
PKHD1L1
STK36
TRPV1
NOX5
PLRG1
NEK8
USF2
ND1
TCEA3
PYCARD
PDS5A
DDB2
PFKFB2
TOB1
NPHS2
CNOT2
TIMP4
EFHB
ETV2
KRT13
SQOR
KRT6A
GSTM3
MMP13
CYP2J2
ARID1A
ARID3B
XPC
TOPORS
PNO1
NDUFB9
PPP1R9A
PMM2
SEMA3C
CTSH
EFNA1
DNAI4
ADAR
BBS2
PDE2A
SOX13
GLUL
RDH10
USP34
SOX12
TFB1M
EFNB1
DHX35
ZW10
ZNF649
GNG5
NDUFAF4
DYSF
TF
DYNLT3
CD44
CFC1B
PSIP1
NCSTN
ADAP2
ACE
SLC35A2
TNNI2
PTCH2
ID1
KRT7
DHX38
TNNI1
IGF2
CEP152
ANGPT1
DNAH2
VPS35
DNAH12
UPF2
CNOT1
TIMP1
MED23
IGHMBP2
TAGLN2
GSTP1
COX6B1
USP9X
RAB23
TEAD2
GRK2
ITPR3
TTC21B
SOX15
DNAI2
HBE1
SELE
FGF19
NFYA
DES
POU4F2
TGFB1I1
POU6F1
RPL10A
CACNA1D
CYP1B1
SNAI1
ZFP36L2
CELSR2
PDLIM5
DYNC2H1
LRRC56
FGF5
E2F4
LATS2
PPP2R5A
ALDOC
SOX5
HSBP1
POU4F1
PPP2R5D
MYOD1
SOX6
IRS1
MECP2
PEX6
MMP9
HSPG2
CORIN
CACNA1C
RCC1L
NLK
CSRP2
KIFC2
LRP6
POU3F3
WNT10A
SOX3
CYP1A1
SDHB
ESRRG
SOX8
SRSF10
IFT140
FZD6
SPTBN5
FBLN5
TTC12
COPS5
IRX3
FEN1
WNT5B
KIF6
KAT6A
WNT2B
SFRP2
SEPTIN12
MC1R
PAX8
RERG
DAG1
FZD8
WNT9A
LRP2
POU2F1
ATP1A2
MERTK
SNCA
SFRP1
BBS1
PRKG1
FBLN2
TGFB1
BRCA1
HOPX
SLC25A5
VWF
EPRS1
RPGR
IQCB1
COMMD8
TPM2
KDM5A
NPHS1
WDR19
MMP2
FZD1
ENO2
CCL21
SMURF1
MAML3
LEF1
PBRM1
PPEF2
NOTCH4
APOA1
CDC14A
ACVRL1
GABARAPL1
KMT2A
PPBP
DTX2
HUWE1
TCF7L1
NRG1
PPID
MYH3
MYH8
TNNI3
ARFGEF2
ZBTB16
EPS15
MYLPF
EFCAB7
FOXM1
ARX
CXCL12
KLF2
PPP2CB
LRP5
CELSR3
MYO3B
TUBB2B
CDH5
CHAD
PDIA2
CENPJ
USH2A
CASK
SMAD3
PLK4
DDX3X
PAX6
FN1
ANK3
ACTA1
JUN
CSNK2A2
RHOA
PPP3CA
CDC42
CDKN2A
GSK3B
PLXDC1
DNAH8
APC2
HDGFL2
CSNK2A1
H19
ASPA
TCEAL3
FGF2
CDH1
CD80
SDHC
SPATA18
AHDC1
TAZ
LOC100287329
CLASP2
ATR
ALMS1
SP1
CAPS
FRG1BP
SOD2
LINC00315
RFC1
HTT
SAC3D1
EPO
RP1
MYC
DNAI1
CCK
CCDC91
MNS1
NOS2
GJC1
KCNQ1OT1
TRDN
CHD5
AMY1A
AUTS2
LRP1
TSHR
AARSD1
IGHG4
LTBP2
SELENOW
CAPZB
AIP
MALAT1
SPACA6P-AS
SMR3A
PTPRC
CTH
POR
FMR1
HSD17B7
TPM1-AS
TYMP
TTLL4
WT1
TTC21B-AS1
DSP
SRY
PAK2
TCF3
NOS1
ANO2
CTNS
SPCS1
SLFN14
MICALCL
MSMB
SH3BGR
TTLL5
MGLL
TCF4
S100A13
MEG3
SMPX
PIGF
STRC
ABCC9
ABCD3
ACTB
ADNP
ARHGAP31
ARL13B
ASXL1
ATIC
B3GALT6
BBS10
BBS12
ARL6
BBS4
BBS5
BBS7
TTC8
BBS9
CBL
CCDC103
CD96
CDKN1C
CEP41
CEP57
CHD4
CHST3
COL1A1
COL1A2
COL2A1
COL5A1
COL5A2
COX7B
DDX11
DHCR7
DNAAF3
DNAL1
DYX1C1
ECE1
EOGT
ESCO2
FIG4
FKTN
FTO
GPC3
GPC6
HCCS
IFT122
IFT80
C5ORF42
LBR
LTBP4
MED12
MGP
NEK1
NRAS
NSDHL
PEX1
PEX13
PHGDH
PKD2
PLOD1
PQBP1
RAD21
RAI1
RBM8A
RNU4ATAC
ROR2
RPGRIP1L
RPL11
RPL35A
RPL5
RPS10
RPS17
RPS19
RPS24
RPS26
RPS7
RSPH4A
RSPH9
SEMA3E
SETBP1
SF3B4
SHH
SKI
SMARCB1
SMARCE1
SMC3
SMS
SOX2
STAMBP
TCOF1
TSC2
UBR1
WDR60
