# Supplementary material for: Exploration of candidate genes associated with rare SNVs in pulmonary stenosis using whole-exome sequencing and machine learning
Source: Front Genet. 2026 Jun 5;17:1765512. doi: 10.3389/fgene.2026.1765512 (PMC13278683; doi:10.3389/fgene.2026.1765512)
Supplement: Supplementary file 3 [file Table4.xls]

## Sheet: Gene primers
Name	Primer Sequences (5' to 3')
GAPDH-F	CAGGAGGCATTGCTGATGAT
GAPDH-R	GAAGGCTGGGGCTCATTT
CLTCL1-F	TGACAGCCGACCTGCCTAATGAACT
CLTCL1-R	GCGATGTCCAGTGCGTCATAGTTGT
COL5A1-F	GACTGTGACACCGCAGTACCTGACA
COL5A1-R	CCTCGCCGTCTCCTTCCGTGTAAT
DNAH5-F	TGACCACCGAGGCTCATAAGCAGTT
DNAH5-R	AGCAGGTCTTGGCTGACACCACTAT
FLNB-F	ACAGACAATGCGGATGGGACCTACC
FLNB-R	CAGCCTTCAGTGACAGCCACCTTG
HAND2-F	TCGTTGCCTACAGAAACCTTCA
HAND2-R	CGAGCAAGGCTGGAGATGAC
IQGAP3-F	GATGAGCAGAGGCGGCAGAATGTTG
IQGAP3-R	TCTTCTTCAAGGGAACCACGGAGGG
ITPR2-F	CACCGAGCACGAGGATGTGACTGT
ITPR2-R	CACTGGCAGATGTCTCCGCATTGTC
KDM6B-F	GGATGCCTTCTCACCTGTCCTGCT
KDM6B-R	TGTTCGCCACTCGCTTCCACCA
KIF7-F	AGCAGAAGGAGCACGAGCAGAACA
KIF7-R	GCCTCATACTGCCTCCTGCTGTCT
NCOR2-F	TTGGGTGGTGGTGAGGACGGTATTG
NCOR2-R	GCTGGTGTTGCCTGGAGACTTGGA
NOTCH3-F	GCTGTGAGACCGATGTCAACGAGTG
NOTCH3-R	AGGTTCCTGTGAAGCCTGCCATACA
PLEC-F	GTAAGCGTCCATGTCTTCACT
PLEC-R	CAGTCCCAAGTGCCATGAG
PYGB-F	AGTGATCTTCCTGGAGAACTACCGTGTG
PYGB-R	TGAACTTCATGTTGCCTGTGCCTGAG
SCRIB-F	CCTCTGTCAAGGGAGTGTCG
SCRIB-R	CCCGAGAGATGAATATGCCCTC
SETD2-F	GGACTGTGAACGGACAACTGAGGGT
SETD2-R	CCTGCTGCTCTGATGCTGACTCTGT
SHC2-F	ACCACGAGGAGCACCTGTATGTCAA
SHC2-R	GCCACTGAGCACTCATGCAACTTCA
XRN1-F	ATGGCTGTAGATGGTGTGGCTCCTC
XRN1-R	TGTCTTCTGCCTCCTTTGCTGACCT
