# Supplementary material for: Exploration of candidate genes associated with rare SNVs in pulmonary stenosis using whole-exome sequencing and machine learning
Source: Front Genet. 2026 Jun 5;17:1765512. doi: 10.3389/fgene.2026.1765512 (PMC13278683; doi:10.3389/fgene.2026.1765512)
Supplement: Supplementary file 4 [file Table2.xls]

## Sheet: PS-CHDbase
Evidence ID	Gene	Ensembl ID	PubMed ID	Abstract	Study Type	Species	Associated CHD	Syndrome	Conclusion
CHDGE4	ABCA1	ENSG00000165029	28653806		Genome-wide CNV analysis	Human	TGA; PS; HLHS; CoA	Non-syndrome	positive
CHDGE12	ABL1	ENSG00000097007	28653806		Genome-wide CNV analysis	Human	PS; HLHS	Non-syndrome	positive
CHDGE25	ACTC1	ENSG00000159251	26061005		PCR sequencing	Human	VSD; PS; MVS; MR; EA; ASD	Non-syndrome	positive
CHDGE35	ACVR1	ENSG00000115170	30293987		Whole genome sequencing	Human	VSD; Right ventricular hypoplasia; PS	Non-syndrome	positive
CHDGE45	ADA2	ENSG00000093072	27821535		Candidate gene CNV analysis	Human	VSD; SV; PS; PA; DORV	Non-syndrome	positive
CHDGE52	ADAMTS10	ENSG00000142303	15368195		PCR sequencing	Human	PS	Weill-Marchesani syndrome 1	positive
CHDGE55	ADAMTS19	ENSG00000145808	31844321		Candidate gene CNV analysis	Human	TR; PS; MR; Dysplasia of aortic valve; Congenital pulmonary regurgitation; BAV; AR	Non-syndrome	positive
CHDGE56	ADAMTS19	ENSG00000145808	31844321		Whole exome sequencing	Human	PS; Congenital pulmonary regurgitation; Congenital anomaly of pulmonary valve; Congenital anomaly of aortic valve; BAV; AS; AR	Non-syndrome	positive
CHDGE59	ADAMTS9	ENSG00000163638	25908055		CNV case report	Human	VSD; PS; PDA; ASD	3p14p12 deletion syndrome	positive
CHDGE79	ADNP2	ENSG00000101544	29573438		Candidate gene CNV analysis	Human	VSD; PS; DORV; ASD	Non-syndrome	positive
CHDGE102	AIFM3	ENSG00000183773	22487416		CNV case report	Human	VSD; PS; POF; Dysplasia of pulmonary valve; DORV; Congenital anomaly of tricuspid valve | TOF	22q11.2 duplication syndrome | 22q11.2 deletion syndrome	positive
CHDGE106	AIFM3	ENSG00000183773	23897863		Candidate gene CNV analysis	Human	VSD; TOF; PTA; PS; IAA; ASD	Non-syndrome	positive
CHDGE123	AIFM3	ENSG00000183773	31949757		Genome-wide CNV analysis	Human	TGA; PS; DORV; AVSD	Non-syndrome	positive
CHDGE134	ALDH1A2	ENSG00000128918	19886994		PCR sequencing	Human	VSD; TOF; PS	Non-syndrome	positive
CHDGE136	ALDH1A2	ENSG00000128918	24377748		Genome-wide CNV analysis	Human	TOF; PS; Congenital pulmonary arterial hypoplasia	Pentalogy of cantrell	positive
CHDGE138	ALDOB	ENSG00000136872	28653806		Genome-wide CNV analysis	Human	TGA; PS; HLHS; CoA	Non-syndrome	positive
CHDGE183	ARVCF	ENSG00000099889	22487416		CNV case report	Human	VSD; PS; POF; Dysplasia of pulmonary valve; DORV; Congenital anomaly of tricuspid valve | TOF	22q11.2 duplication syndrome | 22q11.2 deletion syndrome	positive
CHDGE185	ARVCF	ENSG00000099889	23897863		Candidate gene CNV analysis	Human	VSD; TOF; PTA; PS; IAA; ASD	Non-syndrome	positive
CHDGE199	ARVCF	ENSG00000099889	31949757		Genome-wide CNV analysis	Human	TGA; PS; DORV; AVSD	Non-syndrome	positive
CHDGE209	ATP2A2	ENSG00000174437	9781012		Low-scale linkage study	Human	VSD; PS	Noonan syndrome	positive
CHDGE224	ATXN2	ENSG00000204842	9781012		Low-scale linkage study	Human	VSD; PS	Noonan syndrome	positive
CHDGE237	BARX1	ENSG00000131668	28653806		Genome-wide CNV analysis	Human	TGA; PS; HLHS; CoA	Non-syndrome	positive
CHDGE265	BMP1	ENSG00000168487	27821535		Candidate gene CNV analysis	Human	VSD; PS; DORV; ASD	Non-syndrome	positive
CHDGE269	BMP2	ENSG00000125845	29198724		Whole exome sequencing	Human	VSD; TGA; PS; EA	Undiagnosed syndrome	positive
CHDGE287	BNC2	ENSG00000173068	29843777		Genome-wide CNV analysis	Human	Vena cava abnormality; TGA; SV; SA; PS; Left aortic arch; Isomerism; Dextrocardia; AVSD	HTX	positive
CHDGE292	BRAF	ENSG00000157764	17551924		PCR sequencing	Human	PS; PDA; ASD	Cardiofaciocutaneous syndrome	positive
CHDGE296	BRAF	ENSG00000157764	19206169		Targeted sequencing	Human	PS; Dysplasia of pulmonary valve; Congenital supravalvar pulmonary stenosis; ASD | Polyvalvular dysplasia; Dysplasia of mitral valve | PS; Polyvalvular dysplasia; MVS; Dysplasia of pulmonary valve; Dysplasia of mitral valve; Congenital supravalvar pulmonary stenosis; CHD; ASD	Noonan syndrome | LEOPARD syndrome | Cardiofaciocutaneous syndrome	positive
CHDGE297	BRAF	ENSG00000157764	19206169		Functional analysis	Human	ASD | Polyvalvular dysplasia; Dysplasia of mitral valve | PS; Dysplasia of pulmonary valve; Dysplasia of mitral valve; Congenital supravalvar pulmonary stenosis	Noonan syndrome | LEOPARD syndrome | Cardiofaciocutaneous syndrome	positive
CHDGE299	BRAF	ENSG00000157764	22876591		PCR sequencing	Human	PS	Cardiofaciocutaneous syndrome	positive
CHDGE304	BRAF	ENSG00000157764	30732632		Whole exome/targeted sequencing	Human	VSD; PS; ASD	RASopathies	positive
CHDGE329	CALR	ENSG00000179218	25900458		Candidate gene CNV analysis	Human	VSD; TGA; PS; DORV	Non-syndrome	positive
CHDGE365	CCDC114	ENSG00000105479	23261303		PCR sequencing	Human	VSD; Vena cava abnormality; TR; PS; Isomerism; DORV; CHD; AS	PCD	positive
CHDGE366	CCDC114	ENSG00000105479	30291279		Whole exome sequencing	Human	PS; PDA	PCD	positive
CHDGE367	CCDC114	ENSG00000105479	30291279		Functional analysis, rescue in cell culture model	Human	PS; PDA	PCD	positive
CHDGE369	CCDC151	ENSG00000198003	25900458		Candidate gene CNV analysis	Human	VSD; TGA; PS; DORV	Non-syndrome	positive
CHDGE393	CDC45	ENSG00000093009	22487416		CNV case report	Human	VSD; PS; POF; Dysplasia of pulmonary valve; DORV; Congenital anomaly of tricuspid valve | TOF	22q11.2 duplication syndrome | 22q11.2 deletion syndrome	positive
CHDGE394	CDC45	ENSG00000093009	23897863		Candidate gene CNV analysis	Human	VSD; TOF; PTA; PS; IAA; ASD	Non-syndrome	positive
CHDGE410	CDC45	ENSG00000093009	31949757		Genome-wide CNV analysis	Human	TGA; PS; DORV; AVSD	Non-syndrome	positive
CHDGE435	CDK5RAP2	ENSG00000136861	28653806		Genome-wide CNV analysis	Human	PS; HLHS	Non-syndrome	positive
CHDGE446	CEP192	ENSG00000101639	27821535		Candidate gene CNV analysis	Human	VSD; TGA; PS; HLHS; ASD	Non-syndrome	positive
CHDGE455	CETN1	ENSG00000177143	27821535		Candidate gene CNV analysis	Human	VSD; TGA; PS; HLHS; ASD	Non-syndrome	positive
CHDGE457	CETN1	ENSG00000177143	29573438		Candidate gene CNV analysis	Human	TR; PS; HRHS	Non-syndrome	positive
CHDGE490	CHD7	ENSG00000171316	25553296		Candidate gene CNV analysis	Human	PS; PDA; ASD; AS	CHARGE syndrome	positive
CHDGE500	CHD7	ENSG00000171316	31146700		Targeted sequencing	Human	VSD; RAA; PS; PDA; CoA; ASD	CHARGE syndrome	positive
CHDGE502	CHD7	ENSG00000171316	31729160		PCR sequencing	Human	VSD; Vena cava abnormality; PS; POF; PDA; DORV; ASD	CHARGE syndrome	positive
CHDGE504	CITED2	ENSG00000164442	12149478		Animal model	Mouse	VSD; TOF; PS	Non-syndrome	positive
CHDGE508	CITED2	ENSG00000164442	20654020		Targeted sequencing	Human	VSD; TOF; RAA; PS; Dextrocardia; ASD; AS	Non-syndrome	positive
CHDGE511	CITED2	ENSG00000164442	24456003		PCR sequencing	Human	VSD; TOF; RAA; PS; Dextrocardia; ASD; AS	Non-syndrome	positive
CHDGE512	CITED2	ENSG00000164442	24456003		Functional analysis	Rat	VSD; PS; ASD; AS	Non-syndrome	positive
CHDGE521	CLASP1	ENSG00000074054	25900458		Candidate gene CNV analysis	Human	VSD; TGA; PS; DORV	Non-syndrome	positive
CHDGE528	CLDN5	ENSG00000184113	22487416		CNV case report	Human	VSD; PS; POF; Dysplasia of pulmonary valve; DORV; Congenital anomaly of tricuspid valve | TOF	22q11.2 duplication syndrome | 22q11.2 deletion syndrome	positive
CHDGE529	CLDN5	ENSG00000184113	23897863		Candidate gene CNV analysis	Human	VSD; TOF; PTA; PS; IAA; ASD	Non-syndrome	positive
CHDGE544	CLDN5	ENSG00000184113	31949757		Genome-wide CNV analysis	Human	TGA; PS; DORV; AVSD	Non-syndrome	positive
CHDGE548	CLTCL1	ENSG00000070371	22487416		CNV case report	Human	VSD; PS; POF; Dysplasia of pulmonary valve; DORV; Congenital anomaly of tricuspid valve | TOF	22q11.2 duplication syndrome | 22q11.2 deletion syndrome	positive
CHDGE549	CLTCL1	ENSG00000070371	23897863		Candidate gene CNV analysis	Human	VSD; TOF; PTA; PS; IAA; ASD	Non-syndrome	positive
CHDGE566	CLTCL1	ENSG00000070371	31949757		Genome-wide CNV analysis	Human	TGA; PS; DORV; AVSD	Non-syndrome	positive
CHDGE572	CNN1	ENSG00000130176	25900458		Candidate gene CNV analysis	Human	VSD; TGA; PS; DORV	Non-syndrome	positive
CHDGE579	CNOT1	ENSG00000125107	29555671		Whole exome sequencing	Human	Vena cava abnormality; SA; PS; DORV; Dominant right ventricular morphology; Common atrioventricular junction; AVSD	Non-syndrome	positive
CHDGE586	COL15A1	ENSG00000204291	28653806		Genome-wide CNV analysis	Human	TGA; PS; HLHS; CoA	Non-syndrome	positive
CHDGE604	COL6A2	ENSG00000142173	31949757		Whole exome/genome sequencing	Human	TGA; PTA; PS; AVSD; AS	Non-syndrome	positive
CHDGE607	COMT	ENSG00000093010	22487416		CNV case report	Human	VSD; PS; POF; Dysplasia of pulmonary valve; DORV; Congenital anomaly of tricuspid valve | TOF	22q11.2 duplication syndrome | 22q11.2 deletion syndrome	positive
CHDGE610	COMT	ENSG00000093010	23897863		Candidate gene CNV analysis	Human	VSD; TOF; PTA; PS; IAA; ASD	Non-syndrome	positive
CHDGE625	COMT	ENSG00000093010	31949757		Genome-wide CNV analysis	Human	TGA; PS; DORV; AVSD	Non-syndrome	positive
CHDGE629	CPLANE1	ENSG00000197603	25877302		Animal model, expression analysis in animal model	Mouse	VSD; PTA; PS; DORV; AVSD	Non-syndrome	positive
CHDGE632	CPLANE1	ENSG00000197603	31949757		Whole exome/genome sequencing	Human	TGA; PS; PA; AVSD; AS	Non-syndrome	positive
CHDGE634	CRB2	ENSG00000148204	28653806		Genome-wide CNV analysis	Human	PS; HLHS	Non-syndrome	positive
CHDGE650	CRKL	ENSG00000099942	22487416		CNV case report	Human	VSD; PS; POF; Dysplasia of pulmonary valve; DORV; Congenital anomaly of tricuspid valve | TOF	22q11.2 duplication syndrome | 22q11.2 deletion syndrome	positive
CHDGE652	CRKL	ENSG00000099942	23897863		Candidate gene CNV analysis	Human	VSD; TOF; PTA; PS; IAA; ASD	Non-syndrome	positive
CHDGE671	CRKL	ENSG00000099942	31949757		Genome-wide CNV analysis	Human	TGA; PS; DORV; AVSD	Non-syndrome	positive
CHDGE681	CSGALNACT1	ENSG00000147408	27821535		Candidate gene CNV analysis	Human	VSD; PS; DORV; ASD	Non-syndrome	positive
CHDGE716	DAND5	ENSG00000179284	25900458		Candidate gene CNV analysis	Human	VSD; TGA; PS; DORV	Non-syndrome	positive
CHDGE724	DDX39A	ENSG00000123136	25900458		Candidate gene CNV analysis	Human	VSD; TGA; PS; DORV	Non-syndrome	positive
CHDGE728	DGCR2	ENSG00000070413	22487416		CNV case report	Human	VSD; PS; POF; Dysplasia of pulmonary valve; DORV; Congenital anomaly of tricuspid valve | TOF	22q11.2 duplication syndrome | 22q11.2 deletion syndrome	positive
CHDGE729	DGCR2	ENSG00000070413	23897863		Candidate gene CNV analysis	Human	VSD; TOF; PTA; PS; IAA; ASD	Non-syndrome	positive
CHDGE745	DGCR2	ENSG00000070413	31949757		Genome-wide CNV analysis	Human	TGA; PS; DORV; AVSD	Non-syndrome	positive
CHDGE748	DGCR8	ENSG00000128191	22487416		CNV case report	Human	VSD; PS; POF; Dysplasia of pulmonary valve; DORV; Congenital anomaly of tricuspid valve | TOF	22q11.2 duplication syndrome | 22q11.2 deletion syndrome	positive
CHDGE749	DGCR8	ENSG00000128191	23897863		Candidate gene CNV analysis	Human	VSD; TOF; PTA; PS; IAA; ASD	Non-syndrome	positive
CHDGE763	DGCR8	ENSG00000128191	31949757		Genome-wide CNV analysis	Human	TGA; PS; DORV; AVSD	Non-syndrome	positive
CHDGE775	DKFZP434A062	ENSG00000262075	28653806		Genome-wide CNV analysis	Human	PS; HLHS	Non-syndrome	positive
CHDGE779	DLC1	ENSG00000164741	24587289		PCR sequencing	Human	VSD; TOF; PS; POF; PDA; ASD	Non-syndrome	positive
CHDGE780	DLC1	ENSG00000164741	24587289		Functional analysis	Human	VSD; PS; PDA; ASD	Non-syndrome	positive
CHDGE782	DLC1	ENSG00000164741	27591345		Genome-wide CNV analysis	Human	VSD; PS; BAV; AS; Aortic arch hypoplasia	Non-syndrome	positive
CHDGE783	DLC1	ENSG00000164741	27821535		Candidate gene CNV analysis	Human	VSD; PS; DORV; ASD	Non-syndrome	positive
CHDGE800	DNAAF1	ENSG00000154099	22499950		Targeted sequencing	Human	Vena cava abnormality; PS; Left ventricular hypoplasia; Congenital anomaly of aortic arch; CoA; AVSD; ASD	HTX	positive
CHDGE844	DOCK6	ENSG00000130158	25900458		Candidate gene CNV analysis	Human	VSD; TGA; PS; DORV	Non-syndrome	positive
CHDGE891	EFCAB7	ENSG00000203965	26748586		PCR sequencing	Human	PS; MR; AVSD; Atrioventricular valvar regurgitation	Ellis-van Creveld syndrome	positive
CHDGE900	EHMT1	ENSG00000181090	15805155		SV case report	Human	PS; ASD	Kleefstra syndrome 1	positive
CHDGE902	EHMT1	ENSG00000181090	19264732		Whole genome sequencing	Human	PS; POF	Kleefstra syndrome 1	positive
CHDGE906	EHMT1	ENSG00000181090	28653806		Genome-wide CNV analysis	Human	PS; HLHS	Non-syndrome	positive
CHDGE912	ELN	ENSG00000049540	10710222		SV case report	Human	TR; PS	Williams-Beuren syndrome	positive
CHDGE913	ELN	ENSG00000049540	14666267		Candidate gene CNV analysis	Human	Thickened pulmonary valves; PS; Congenital supravalvar pulmonary stenosis; Congenital supravalvar aortic stenosis; Congenital subaortic stenosis; Congenital mitral valvar prolapse; CoA; BAV; AVS	Williams-Beuren syndrome	positive
CHDGE916	ELN	ENSG00000049540	21080980		PCR sequencing	Human	PS; Dysplasia of aortic valve; Congenital supravalvar pulmonary stenosis; Congenital supravalvar aortic stenosis; CoA; AVS; AS	Non-syndrome	positive
CHDGE919	ELN	ENSG00000049540	28626595		CNV case report	Human	PS	Williams-Beuren syndrome	positive
CHDGE924	ELN	ENSG00000049540	9747030		CNV case report	Human	PS	Williams-Beuren syndrome	positive
CHDGE931	ENG	ENSG00000106991	28653806		Genome-wide CNV analysis	Human	PS; HLHS	Non-syndrome	positive
CHDGE936	ENOSF1	ENSG00000132199	27821535		Candidate gene CNV analysis	Human	VSD; TGA; PS; HLHS; ASD	Non-syndrome	positive
CHDGE938	ENOSF1	ENSG00000132199	29573438		Candidate gene CNV analysis	Human	TR; PS; HRHS	Non-syndrome	positive
CHDGE955	ERP44	ENSG00000023318	28653806		Genome-wide CNV analysis	Human	TGA; PS; HLHS; CoA	Non-syndrome	positive
CHDGE970	EVC	ENSG00000072840	26748586		Candidate gene CNV analysis	Human	PS; MR; AVSD; Atrioventricular valvar regurgitation	Ellis-van Creveld syndrome	positive
CHDGE971	EVC	ENSG00000072840	26748586		PCR sequencing	Human	PS; MR; AVSD; Atrioventricular valvar regurgitation	Ellis-van Creveld syndrome	positive
CHDGE982	EVC2	ENSG00000173040	26748586		PCR sequencing	Human	PS; AVSD; ASD	Ellis-van Creveld syndrome	positive
CHDGE1060	FGFR1	ENSG00000077782	27055092		Whole exome sequencing	Human	VSD; TGA; PS; Mesocardia; ASD	Non-syndrome	positive
CHDGE1131	FOXP1	ENSG00000114861	25908055		CNV case report	Human	VSD; PS; PDA; ASD	3p14p12 deletion syndrome	positive
CHDGE1136	FPGS	ENSG00000136877	28653806		Genome-wide CNV analysis	Human	PS; HLHS	Non-syndrome	positive
CHDGE1146	FXN	ENSG00000165060	28653806		Genome-wide CNV analysis	Human	PS; HLHS	Non-syndrome	positive
CHDGE1157	G6PC3	ENSG00000141349	19118303		PCR sequencing	Human	PS; PDA; MR; Cor triatriatum; Congenital anomaly of pulmonary vein; ASD	Neutropenia, severe congenital 4, autosomal recessive	positive
CHDGE1159	G6PC3	ENSG00000141349	20717171		Targeted sequencing	Human	PS; PDA; ASD	Neutropenia, severe congenital 4, autosomal recessive	positive
CHDGE1178	GATA4	ENSG00000136574	10096597		Candidate gene CNV analysis	Human	VSD; Vena cava abnormality; TOF; PS; MR; AVSD; ASD	8p23.1 deletion syndrome	positive
CHDGE1180	GATA4	ENSG00000136574	12845333		PCR sequencing	Human	VSD; PS; PDA; MR; AVSD; ASD; AR	Non-syndrome	positive
CHDGE1181	GATA4	ENSG00000136574	12845333		Functional analysis	Human	VSD; PS; PDA; MR; AVSD; ASD; AR	Non-syndrome	positive
CHDGE1184	GATA4	ENSG00000136574	16077733		CNV case report	Human	PS	Undiagnosed syndrome	positive
CHDGE1191	GATA4	ENSG00000136574	20347099		PCR sequencing	Human	PS; ASD	Non-syndrome	positive
CHDGE1193	GATA4	ENSG00000136574	20659440		PCR sequencing	Human	VSD; PS; ASD	Non-syndrome	positive
CHDGE1199	GATA4	ENSG00000136574	21815254		Candidate gene CNV analysis	Human	PS; EA	Non-syndrome	positive
CHDGE1206	GATA4	ENSG00000136574	22589735		Animal model, functional analysis	Human, mouse	SV; PS; POF; ASD; AS	Non-syndrome	positive
CHDGE1207	GATA4	ENSG00000136574	22648249		PCR sequencing	Human	VSD; PS; PDA; ASD	Non-syndrome	positive
CHDGE1231	GATA4	ENSG00000136574	27391137		PCR sequencing	Human	VSD; TOF; PS; PDA; ASD	Non-syndrome	positive
CHDGE1232	GATA4	ENSG00000136574	27391137		Functional analysis	Human	VSD; TOF; PS; PDA; ASD	Non-syndrome	positive
CHDGE1235	GATA4	ENSG00000136574	27591345		Genome-wide CNV analysis	Human	VSD; PS; BAV; AS; Aortic arch hypoplasia	Non-syndrome	positive
CHDGE1236	GATA4	ENSG00000136574	27821535		Candidate gene CNV analysis	Human	VSD; PS; DORV; ASD	Non-syndrome	positive
CHDGE1246	GATA4	ENSG00000136574	29332214		Targeted sequencing	Human	PS; ASD	Non-syndrome	positive
CHDGE1247	GATA4	ENSG00000136574	29377543		Targeted sequencing	Human	VSD; PS; PDA; AVSD; ASD	Non-syndrome	positive
CHDGE1260	GATA4	ENSG00000136574	31938300		Candidate gene protein expression	Rat	VSD; PS; ASD	Non-syndrome	positive
CHDGE1261	GATA4	ENSG00000136574	31938300		Candidate gene RNA expression	Rat	VSD; PS; ASD	Non-syndrome	positive
CHDGE1277	GATA5	ENSG00000130700	27066509		PCR sequencing	Human	VSD; PS; DORV	Non-syndrome	positive
CHDGE1278	GATA5	ENSG00000130700	27066509		Functional analysis	Human	VSD; PS; DORV	Non-syndrome	positive
CHDGE1284	GATA6	ENSG00000141448	19666519		PCR sequencing	Human	PTA; PS; PDA; ASD	Non-syndrome	positive
CHDGE1285	GATA6	ENSG00000141448	19666519		Functional analysis	Human	PTA; PS; PDA; ASD	Non-syndrome	positive
CHDGE1288	GATA6	ENSG00000141448	23020118		PCR sequencing	Human	VSD; TOF; PS; PDA	Non-syndrome	positive
CHDGE1289	GATA6	ENSG00000141448	23020118		Functional analysis	Human	VSD; TOF; PS; PDA	Non-syndrome	positive
CHDGE1291	GATA6	ENSG00000141448	23639568		PCR sequencing	Human	PS; PDA; ASD	Non-syndrome	positive
CHDGE1311	GBE1	ENSG00000114480	25908055		CNV case report	Human	VSD; PS; ASD	3p14p12 deletion syndrome	positive
CHDGE1315	GDF1	ENSG00000130283	17924340		PCR sequencing	Human	VSD; Vena cava abnormality; TOF; TGA; PS; Mitral cleft; DORV; Congenital anomaly of pulmonary vein; CoA; AVSD; ASD	Non-syndrome	positive
CHDGE1316	GDF1	ENSG00000130283	17924340		Animal model	Zebrafish	TOF; TGA; PS; DORV; AVSD	Non-syndrome	positive
CHDGE1317	GDF1	ENSG00000130283	20413652		Targeted sequencing	Human	TGA; SV; PS; PA; MAPCAs; Isomerism; Dextrocardia; APVC	HTX	positive
CHDGE1364	GNB1L	ENSG00000185838	22487416		CNV case report	Human	VSD; PS; POF; Dysplasia of pulmonary valve; DORV; Congenital anomaly of tricuspid valve | TOF	22q11.2 duplication syndrome | 22q11.2 deletion syndrome	positive
CHDGE1366	GNB1L	ENSG00000185838	23897863		Candidate gene CNV analysis	Human	VSD; TOF; PTA; PS; IAA; ASD	Non-syndrome	positive
CHDGE1381	GNB1L	ENSG00000185838	31949757		Genome-wide CNV analysis	Human	TGA; PS; DORV; AVSD	Non-syndrome	positive
CHDGE1405	GSN	ENSG00000148180	28653806		Genome-wide CNV analysis	Human	PS; HLHS	Non-syndrome	positive
CHDGE1428	HAND1	ENSG00000113196	27589475		Candidate gene CNV analysis	Human	VSD; TOF; RAA; PS; PDA; ASD	Undiagnosed syndrome	positive
CHDGE1434	HAND2	ENSG00000164107	12509719		Candidate gene CNV analysis	Human	PS; ASD; APVC	4q- syndrome	positive
CHDGE1442	HAND2	ENSG00000164107	26865696		PCR sequencing	Human	VSD; PS; DORV	Non-syndrome	positive
CHDGE1443	HAND2	ENSG00000164107	26865696		Functional analysis	Human	VSD; PS; DORV	Non-syndrome	positive
CHDGE1478	HEY2	ENSG00000135547	25832314		CNV case report	Human	VSD; TOF; Thickened pulmonary valves; Pulmonary 'annular' hypoplasia; PS; Congenital anomaly of coronary arteries	Undiagnosed syndrome	positive
CHDGE1482	HIC2	ENSG00000169635	22487416		CNV case report	Human	VSD; PS; POF; Dysplasia of pulmonary valve; DORV; Congenital anomaly of tricuspid valve	22q11.2 duplication syndrome	positive
CHDGE1504	HIRA	ENSG00000100084	22487416		CNV case report	Human	VSD; PS; POF; Dysplasia of pulmonary valve; DORV; Congenital anomaly of tricuspid valve | TOF	22q11.2 duplication syndrome | 22q11.2 deletion syndrome	positive
CHDGE1505	HIRA	ENSG00000100084	23897863		Candidate gene CNV analysis	Human	VSD; TOF; PTA; PS; IAA; ASD	Non-syndrome	positive
CHDGE1524	HIRA	ENSG00000100084	31949757		Genome-wide CNV analysis	Human	TGA; PS; DORV; AVSD	Non-syndrome	positive
CHDGE1534	HNMT	ENSG00000150540	25028418		Genome-wide CNV analysis	Human	TR; PS; ASD	Mowat-Wilson syndrome	positive
CHDGE1540	HNRNPK	ENSG00000165119	28653806		Genome-wide CNV analysis	Human	PS; HLHS	Non-syndrome	positive
CHDGE1564	HSDL2	ENSG00000119471	28653806		Genome-wide CNV analysis	Human	PS; HLHS	Non-syndrome	positive
CHDGE1577	IARS1	ENSG00000196305	28653806		Genome-wide CNV analysis	Human	PS; HLHS	Non-syndrome	positive
CHDGE1604	INVS	ENSG00000119509	28653806		Genome-wide CNV analysis	Human	TGA; PS; HLHS; CoA	Non-syndrome	positive
CHDGE1609	IQGAP1	ENSG00000140575	30232381		PCR sequencing	Human	TOF; PS; DORV	Non-syndrome	positive
CHDGE1638	JAG1	ENSG00000101384	11152664		PCR sequencing	Human	VSD; TOF; TGA; PS; PA	Non-syndrome	positive
CHDGE1642	JAG1	ENSG00000101384	23095891		Animal model	Mouse	VSD; PS; OA; Malformation of the outflow tracts; ECD	Alagille syndrome	positive
CHDGE1643	JAG1	ENSG00000101384	23641167		Candidate gene CNV analysis	Human	PS; ASD	Non-syndrome	positive
CHDGE1651	JAG1	ENSG00000101384	29541814		Genome-wide CNV analysis	Human	PS; PDA; DORV; ASD	Undiagnosed syndrome	positive
CHDGE1652	JAG1	ENSG00000101384	29783821		Candidate gene CNV analysis	Human	VSD; PS; PDA; ASD	Alagille syndrome	positive
CHDGE1653	JAG1	ENSG00000101384	29783821		Whole exome sequencing	Human	VSD; Vena cava abnormality; PS; CHD; ASD	Alagille syndrome	positive
CHDGE1683	KANSL1	ENSG00000120071	26293599		SV case report	Human	PS; BAV; AS	Koolen-de Vries syndrome	positive
CHDGE1701	KCNJ2	ENSG00000123700	12148092		PCR sequencing	Human	PS; CoA; BAV	Andersen syndrome	positive
CHDGE1702	KCNJ2	ENSG00000123700	12148092		Functional analysis	Xenopus	PS; CoA; BAV	Andersen syndrome	positive
CHDGE1712	KCTD10	ENSG00000110906	9781012		Low-scale linkage study	Human	VSD; PS	Noonan syndrome	positive
CHDGE1715	KDM6A	ENSG00000147050	29461882		Whole exome sequencing	Human	VSD; TOF; PS	Holt-Oram syndrome	positive
CHDGE1721	KIF27	ENSG00000165115	28653806		Genome-wide CNV analysis	Human	PS; HLHS	Non-syndrome	positive
CHDGE1724	KIF7	ENSG00000166813	29461882		Whole exome sequencing	Human	VSD; TOF; PS	Holt-Oram syndrome	positive
CHDGE1736	KMT2D	ENSG00000167548	28884922		Targeted sequencing	Human	VSD; Vena cava abnormality; PS; PA; MVS; HLHS; Dysplasia of tricuspid valve; DORV; DCRV; Congenital tricuspid valvar prolapse; Congenital mitral valvar prolapse; CoA; BAV; ASD; AR	Kabuki syndrome	positive
CHDGE1741	KRAS	ENSG00000133703	16773572		PCR sequencing	Human	PS; ASD	Noonan syndrome	positive
CHDGE1745	KRAS	ENSG00000133703	27554254		Genotype-phenotype correlation analysis	Human	PS	RASopathies	positive
CHDGE1746	KRAS	ENSG00000133703	30732632		Whole exome/targeted sequencing	Human	Vena cava abnormality; PS; PDA; ASD	RASopathies	positive
CHDGE1747	KRAS	ENSG00000133703	31837205		Genotype-phenotype correlation analysis	Human	PS	RASopathies	positive
CHDGE1761	KYNU	ENSG00000115919	25028418		Genome-wide CNV analysis	Human	TR; PS; ASD	Mowat-Wilson syndrome	positive
CHDGE1770	LBH	ENSG00000213626	15958514		Animal model	Mouse	VSD; TOF; TGA; PS; PA; Mesocardia; Laevocardia; Hypoplastic heart; Dextrocardia; ASD	Partial trisomy 2p syndrome	positive
CHDGE1790	LINC01637	ENSG00000237476	22487416		CNV case report	Human	VSD; PS; POF; Dysplasia of pulmonary valve; DORV; Congenital anomaly of tricuspid valve | TOF	22q11.2 duplication syndrome | 22q11.2 deletion syndrome	positive
CHDGE1792	LINC01637	ENSG00000237476	23897863		Candidate gene CNV analysis	Human	VSD; TOF; PTA; PS; IAA; ASD	Non-syndrome	positive
CHDGE1810	LINC01637	ENSG00000237476	31949757		Genome-wide CNV analysis	Human	TGA; PS; DORV; AVSD	Non-syndrome	positive
CHDGE1822	LRP2	ENSG00000081479	31949757		Whole exome/genome sequencing	Human	TGA; PS; AVSD; AS	Non-syndrome	positive
CHDGE1828	LRRC8A	ENSG00000136802	28653806		Genome-wide CNV analysis	Human	PS; HLHS	Non-syndrome	positive
CHDGE1843	LZTR1	ENSG00000099949	17941496		Targeted sequencing	Human	TA; PS; AVSD	PTEN hamartoma tumor syndrome	positive
CHDGE1846	LZTR1	ENSG00000099949	22487416		CNV case report	Human	VSD; PS; POF; Dysplasia of pulmonary valve; DORV; Congenital anomaly of tricuspid valve | TOF	22q11.2 duplication syndrome | 22q11.2 deletion syndrome	positive
CHDGE1848	LZTR1	ENSG00000099949	23897863		Candidate gene CNV analysis	Human	VSD; TOF; PTA; PS; IAA; ASD	Non-syndrome	positive
CHDGE1866	LZTR1	ENSG00000099949	30859559		Whole exome sequencing	Human	VSD; PS; Congenital anomaly of mitral valve; CoA; BAV; ASD	Noonan syndrome	positive
CHDGE1867	LZTR1	ENSG00000099949	30859559		Targeted sequencing	Human	PS	Noonan syndrome	positive
CHDGE1868	LZTR1	ENSG00000099949	31825158		Targeted/PCR sequencing	Human	VSD; PS; PDA; ASD	Noonan syndrome	positive
CHDGE1869	LZTR1	ENSG00000099949	31949757		Genome-wide CNV analysis	Human	TGA; PS; DORV; AVSD	Non-syndrome	positive
CHDGE1879	MAP2K1	ENSG00000169032	17551924		PCR sequencing	Human	VSD; PS; PDA; ASD	Cardiofaciocutaneous syndrome	positive
CHDGE1881	MAP2K1	ENSG00000169032	27554254		Genotype-phenotype correlation analysis	Human	PS	RASopathies	positive
CHDGE1882	MAP2K1	ENSG00000169032	27862862		Targeted sequencing	Human	PS	Cardiofaciocutaneous syndrome	positive
CHDGE1883	MAP2K1	ENSG00000169032	29590634		Animal model	Mouse	PS	Cardiofaciocutaneous syndrome	positive
CHDGE1885	MAP2K2	ENSG00000126934	25487361		PCR sequencing	Human	PS; ASD	Cardiofaciocutaneous syndrome	positive
CHDGE1938	MEF2C	ENSG00000081189	29104469		PCR sequencing	Human	VSD; PS; PDA	Non-syndrome	positive
CHDGE1979	MIR1469	ENSG00000283888	31949757		Genome-wide CNV analysis	Human	TGA; PS; PA; DORV; AVSD	Non-syndrome	positive
CHDGE1986	MKKS	ENSG00000125863	29541814		Genome-wide CNV analysis	Human	PS; PDA; DORV; ASD	Undiagnosed syndrome	positive
CHDGE1987	MKKS	ENSG00000125863	29783821		Candidate gene CNV analysis	Human	VSD; PS; PDA; ASD	Alagille syndrome	positive
CHDGE2117	MYH6	ENSG00000197616	20656787		PCR sequencing	Human	VSD; Vena cava abnormality; TGA; TA; Subaortic ridge; Septal dyskinesia; Right ventricular hypoplasia; PS; POF; AVS; ASD	Non-syndrome	positive
CHDGE2118	MYH6	ENSG00000197616	20656787		Functional analysis	Mouse	TGA; TA; Subaortic ridge; Septal dyskinesia; Right ventricular hypoplasia; PS; POF; AVS; ASD	Non-syndrome	positive
CHDGE2122	MYH6	ENSG00000197616	25896599		Genome-wide CNV analysis	Human	PS; ASD | PS; ASD	Partial trisomy 14q | Partial trisomy 12p	positive
CHDGE2127	MYH6	ENSG00000197616	29332214		Targeted sequencing	Human	VSD; PS; DOLV; AS	Non-syndrome	positive
CHDGE2150	MYL2	ENSG00000111245	9781012		Low-scale linkage study	Human	VSD; PS	Noonan syndrome	positive
CHDGE2163	MYO15A	ENSG00000091536	28040141		Genome-wide CNV analysis	Human	VSD; TR; RAA; PS	Smith-Magenis syndrome	positive
CHDGE2168	MYOCD	ENSG00000141052	18852265		Functional analysis	Rat	PS	Non-syndrome	positive
CHDGE2170	MYOCD	ENSG00000141052	25500235		Targeted sequencing	Human	PS; ASD	Non-syndrome	positive
CHDGE2175	MYOM2	ENSG00000036448	27591345		Genome-wide CNV analysis	Human	VSD; PS; BAV; AS; Aortic arch hypoplasia	Non-syndrome	positive
CHDGE2176	MYOM2	ENSG00000036448	27821535		Candidate gene CNV analysis	Human	VSD; PS; DORV; ASD	Non-syndrome	positive
CHDGE2196	NEK8	ENSG00000160602	26697755		Whole exome sequencing	Human	TGA; TA; PS; PA; AVS; AS	Alagille syndrome	positive
CHDGE2205	NF1	ENSG00000196712	31487937		Targeted sequencing	Human	VSD; TR; TOF; Thickened mitral valve; TGA; PS; POF; PDA; MR; Lipomatous hypertrophy of the interatrial septum; HLHS; Dysplasia of pulmonary valve; Dysplasia of mitral valve; Dysplasia of aortic valve; Dextrocardia; Congenital mitral valvar prolapse; BAV; ASD; Arching mitral valve; AR	Neurofibromatosis type 1	positive
CHDGE2217	NFATC1	ENSG00000131196	29541814		Genome-wide CNV analysis	Human	VSD; PS; ASD	Undiagnosed syndrome	positive
CHDGE2218	NFATC1	ENSG00000131196	29573438		Candidate gene CNV analysis	Human	VSD; PS; DORV; ASD	Non-syndrome	positive
CHDGE2238	NIPBL	ENSG00000164190	29764576		Targeted sequencing	Human	PS; ASD	Cornelia de Lange syndrome	positive
CHDGE2244	NKX2-5	ENSG00000183072	11714651		PCR sequencing	Human	VSD; TOF; Retroaortic innominate vein; RAA; PS; POF; PA; MAPCAs; Left aortic arch; ASD	Non-syndrome	positive
CHDGE2253	NKX2-5	ENSG00000183072	17891520		PCR sequencing	Human	VSD; PS; POF; ASD	Non-syndrome	positive
CHDGE2262	NKX2-5	ENSG00000183072	21276881		PCR sequencing	Human	VSD; Vena cava abnormality; TOF; TGA; TA; Subaortic membrane; PTA; PS; PDA; MR; CoA; BAV; AVSD; ASD; AS; APVC	Non-syndrome	positive
CHDGE2266	NKX2-5	ENSG00000183072	21561848		PCR sequencing	Human	VSD; Vena cava abnormality; SV; SA; PS; Left ventricular hypoplasia; Isomerism; DORV	Non-syndrome	positive
CHDGE2269	NKX2-5	ENSG00000183072	22011241		Targeted sequencing	Human	PS; ASD	Non-syndrome	positive
CHDGE2270	NKX2-5	ENSG00000183072	22179962		PCR sequencing	Human	VSD; TOF; PS; BPV; ASD	Non-syndrome	positive
CHDGE2281	NKX2-5	ENSG00000183072	25500235		Targeted sequencing	Human	PS; ASD	Non-syndrome	positive
CHDGE2299	NKX2-5	ENSG00000183072	29332214		Targeted sequencing	Human	VSD; TOF; PS	Non-syndrome	positive
CHDGE2307	NKX2-5	ENSG00000183072	31938300		Candidate gene protein expression	Rat	VSD; PS; ASD	Non-syndrome	positive
CHDGE2308	NKX2-5	ENSG00000183072	31938300		Candidate gene RNA expression	Rat	VSD; PS; ASD	Non-syndrome	positive
CHDGE2320	NKX2-6	ENSG00000180053	27821535		Candidate gene CNV analysis	Human	VSD; PS; DORV; ASD	Non-syndrome	positive
CHDGE2324	NME8	ENSG00000086288	22499950		Targeted sequencing	Human	Vena cava abnormality; TGA; Right ventricular hypoplasia; RAA; PS; DORV; AVSD	HTX	positive
CHDGE2338	NONO	ENSG00000147140	31883306		Targeted sequencing	Human	VSD; PS; PDA; ASD	Mental retardation, X-linked, syndromic 34	positive
CHDGE2367	NOTCH1	ENSG00000148400	28653806		Genome-wide CNV analysis	Human	PS; HLHS	Non-syndrome	positive
CHDGE2368	NOTCH1	ENSG00000148400	29332214		Targeted sequencing	Human	PS; CoA	Non-syndrome	positive
CHDGE2369	NOTCH1	ENSG00000148400	29541814		Genome-wide CNV analysis	Human	PS; Cong heart; AS	Undiagnosed syndrome	positive
CHDGE2387	NOTCH2	ENSG00000134250	31949757		Genome-wide CNV analysis	Human	TA; PS; PA; DORV; AVSD	Non-syndrome	positive
CHDGE2401	NPHS1	ENSG00000161270	25711261		PCR sequencing	Human	PS; Dysplasia of pulmonary valve; Congenital supravalvar aortic stenosis	Nephrotic syndrome, type 1	positive
CHDGE2402	NPHS2	ENSG00000116218	16291839		PCR sequencing	Human	VSD; PS; EA; Congenital supravalvar pulmonary stenosis; Congenital subaortic stenosis	Steroid-resistant nephrotic syndrome	positive
CHDGE2431	NR2F2	ENSG00000185551	31949757		Genome-wide CNV analysis	Human	TGA; PS; PA; DORV; AVSD	Non-syndrome	positive
CHDGE2448	NTRK2	ENSG00000148053	28653806		Genome-wide CNV analysis	Human	PS; HLHS	Non-syndrome	positive
CHDGE2454	NUMB	ENSG00000133961	29843777		Genome-wide CNV analysis	Human	VSD; Vena cava abnormality; Superior-inferior ventricle; RAA; PS; DORV; Dextrocardia	HTX	positive
CHDGE2460	NUP188	ENSG00000095319	28653806		Genome-wide CNV analysis	Human	PS; HLHS	Non-syndrome	positive
CHDGE2474	P2RX6	ENSG00000099957	22487416		CNV case report	Human	VSD; PS; POF; Dysplasia of pulmonary valve; DORV; Congenital anomaly of tricuspid valve | TOF	22q11.2 duplication syndrome | 22q11.2 deletion syndrome	positive
CHDGE2476	P2RX6	ENSG00000099957	23897863		Candidate gene CNV analysis	Human	VSD; TOF; PTA; PS; IAA; ASD	Non-syndrome	positive
CHDGE2494	P2RX6	ENSG00000099957	31949757		Genome-wide CNV analysis	Human	TGA; PS; DORV; AVSD	Non-syndrome	positive
CHDGE2503	PBX1	ENSG00000185630	29555671		Whole exome sequencing	Human	VSD; TOF; PS; Absent pulmonary valve	Non-syndrome	positive
CHDGE2504	PBX1	ENSG00000185630	31625560		Whole exome sequencing	Human	VSD; TOF; Pulmonary 'annular' hypoplasia; PS; POF; OA; Congenital pulmonary regurgitation; Absent pulmonary valve	Undiagnosed syndrome	positive
CHDGE2507	PBX3	ENSG00000167081	28653806		Genome-wide CNV analysis	Human	PS; HLHS	Non-syndrome	positive
CHDGE2514	PCM1	ENSG00000078674	27821535		Candidate gene CNV analysis	Human	VSD; PS; DORV; ASD	Non-syndrome	positive
CHDGE2522	PCSK5	ENSG00000099139	28653806		Genome-wide CNV analysis	Human	PS; HLHS	Non-syndrome	positive
CHDGE2574	PI4KA	ENSG00000241973	22487416		CNV case report	Human	VSD; PS; POF; Dysplasia of pulmonary valve; DORV; Congenital anomaly of tricuspid valve | TOF	22q11.2 duplication syndrome | 22q11.2 deletion syndrome	positive
CHDGE2576	PI4KA	ENSG00000241973	23897863		Candidate gene CNV analysis	Human	VSD; TOF; PTA; PS; IAA; ASD	Non-syndrome	positive
CHDGE2596	PI4KA	ENSG00000241973	31949757		Genome-wide CNV analysis	Human	TGA; PS; DORV; AVSD	Non-syndrome	positive
CHDGE2602	PIGL	ENSG00000108474	28371479		Candidate gene CNV analysis	Human	PS; DORV	CHIME syndrome	positive
CHDGE2603	PIGL	ENSG00000108474	28371479		PCR sequencing	Human	PS; DORV	CHIME syndrome	positive
CHDGE2623	PITX2	ENSG00000164093	29541814		Genome-wide CNV analysis	Human	PS	Undiagnosed syndrome	positive
CHDGE2637	PLD1	ENSG00000075651	27799408		Whole exome sequencing	Human	VSD; TR; TA; PS; PA; Congenital mitral valvar prolapse; Congenital anomaly of mitral valve	Non-syndrome	positive
CHDGE2644	PLXDC1	ENSG00000161381	29461882		Whole exome sequencing	Human	VSD; TOF; PS	Holt-Oram syndrome	positive
CHDGE2672	PPP1CB	ENSG00000213639	27681385		Whole exome sequencing	Human	TR; PS; POF; MR; CoA; Aortic arch hypoplasia	Syndromic intellectual disability	positive
CHDGE2699	PRODH	ENSG00000100033	22487416		CNV case report	Human	VSD; PS; POF; Dysplasia of pulmonary valve; DORV; Congenital anomaly of tricuspid valve | TOF	22q11.2 duplication syndrome | 22q11.2 deletion syndrome	positive
CHDGE2700	PRODH	ENSG00000100033	23897863		Candidate gene CNV analysis	Human	VSD; TOF; PTA; PS; IAA; ASD	Non-syndrome	positive
CHDGE2722	PSEN1	ENSG00000080815	29843777		Genome-wide CNV analysis	Human	VSD; Vena cava abnormality; Superior-inferior ventricle; RAA; PS; DORV; Dextrocardia	HTX	positive
CHDGE2728	PTCH1	ENSG00000185920	28653806		Genome-wide CNV analysis	Human	TGA; PS; HLHS; CoA	Non-syndrome	positive
CHDGE2737	PTGDS	ENSG00000107317	28653806		Genome-wide CNV analysis	Human	PS; HLHS	Non-syndrome	positive
CHDGE2738	PTGDS	ENSG00000107317	29541814		Genome-wide CNV analysis	Human	PS; Cong heart; AS	Undiagnosed syndrome	positive
CHDGE2739	PTGS1	ENSG00000095303	28653806		Genome-wide CNV analysis	Human	PS; HLHS	Non-syndrome	positive
CHDGE2745	PTPDC1	ENSG00000158079	28653806		Genome-wide CNV analysis	Human	TGA; PS; HLHS; CoA	Non-syndrome	positive
CHDGE2749	PTPN11	ENSG00000179295	15384080		Targeted sequencing	Human	PS	Noonan syndrome	positive
CHDGE2750	PTPN11	ENSG00000179295	15470362		PCR sequencing	Human	PS | PS | PS	Noonan syndrome | Noonan like syndrome | LEOPARD syndrome	positive
CHDGE2751	PTPN11	ENSG00000179295	15834506		PCR sequencing	Human	VSD; PS; PDA; Congenital pulmonary regurgitation; ASD	Noonan syndrome	positive
CHDGE2754	PTPN11	ENSG00000179295	17515436		Targeted sequencing	Human	PS; ASD; AS	Noonan syndrome	positive
CHDGE2758	PTPN11	ENSG00000179295	20718194		PCR sequencing	Human	PS	Noonan syndrome	positive
CHDGE2762	PTPN11	ENSG00000179295	22781091		DHPLC analysis/PCR sequencing	Human	PS; Mitral cleft; Congenital subaortic stenosis; AVSD; ASD | Congenital anomaly of mitral valve; AVSD	Noonan syndrome | LEOPARD syndrome	positive
CHDGE2768	PTPN11	ENSG00000179295	29084544		Whole exome sequencing	Human	PS; ASD	Noonan syndrome	positive
CHDGE2770	PTPN11	ENSG00000179295	30732632		Whole exome/targeted sequencing	Human	VSD; PS; PDA; ASD	RASopathies	positive
CHDGE2771	PTPN11	ENSG00000179295	31837205		Genotype-phenotype correlation analysis	Human	PS; ASD	RASopathies	positive
CHDGE2775	PTPN11	ENSG00000179295	9781012		Low-scale linkage study	Human	VSD; PS	Noonan syndrome	positive
CHDGE2787	RABGAP1	ENSG00000011454	28653806		Genome-wide CNV analysis	Human	PS; HLHS	Non-syndrome	positive
CHDGE2793	RAF1	ENSG00000132155	20683980		PCR sequencing	Human	PS	Noonan syndrome	positive
CHDGE2794	RAF1	ENSG00000132155	22781091		DHPLC analysis/PCR sequencing	Human	PS; Mitral cleft; AVSD; ASD	Noonan syndrome	positive
CHDGE2797	RAF1	ENSG00000132155	29271604		Whole exome sequencing	Human	PS; LVOTO; Congenital subaortic stenosis	Noonan syndrome	positive
CHDGE2798	RAF1	ENSG00000132155	30732632		Whole exome/targeted sequencing	Human	VSD; PS; PDA; DORV; ASD	RASopathies	positive
CHDGE2801	RANBP1	ENSG00000099901	22487416		CNV case report	Human	VSD; PS; POF; Dysplasia of pulmonary valve; DORV; Congenital anomaly of tricuspid valve | TOF	22q11.2 duplication syndrome | 22q11.2 deletion syndrome	positive
CHDGE2802	RANBP1	ENSG00000099901	23897863		Candidate gene CNV analysis	Human	VSD; TOF; PTA; PS; IAA; ASD	Non-syndrome	positive
CHDGE2817	RANBP1	ENSG00000099901	31949757		Genome-wide CNV analysis	Human	TGA; PS; DORV; AVSD	Non-syndrome	positive
CHDGE2829	RASA1	ENSG00000145715	30507091		Whole exome sequencing	Human	VSD; TA; SV; PS; Congenital mitral valvar prolapse; ASD; AR	Non-syndrome	positive
CHDGE2833	RBFOX1	ENSG00000078328	21355681		CNV case report	Human	TGA; SV; SA; PS; PDA; Dextrocardia; Common atrioventricular junction; APVC	Non-syndrome	positive
CHDGE2834	RBFOX1	ENSG00000078328	22487416		CNV case report	Human	VSD; PS; POF; Dysplasia of pulmonary valve; DORV; Congenital anomaly of tricuspid valve	22q11.2 duplication syndrome	positive
CHDGE2879	RIT1	ENSG00000143622	27101134		PCR sequencing	Human	VSD; PS; CHD; ASD	Noonan syndrome	positive
CHDGE2880	RIT1	ENSG00000143622	30732632		Whole exome/targeted sequencing	Human	VSD; PS; PDA; ASD	RASopathies	positive
CHDGE2881	RIT1	ENSG00000143622	31837205		Genotype-phenotype correlation analysis	Human	PS; ASD	RASopathies	positive
CHDGE2903	RPL37A	ENSG00000197756	27821535		Candidate gene CNV analysis	Human	VSD; TGA; PS; HLHS; ASD	Non-syndrome	positive
CHDGE2907	RTTN	ENSG00000176225	29541814		Genome-wide CNV analysis	Human	VSD; PS; ASD	Undiagnosed syndrome	positive
CHDGE2908	RTTN	ENSG00000176225	29573438		Candidate gene CNV analysis	Human	VSD; PS; DORV; ASD	Non-syndrome	positive
CHDGE2915	RXRA	ENSG00000186350	28653806		Genome-wide CNV analysis	Human	PS; HLHS	Non-syndrome	positive
CHDGE2932	SALL4	ENSG00000101115	29461882		Whole exome sequencing	Human	VSD; TOF; PS	Holt-Oram syndrome	positive
CHDGE2943	SELE	ENSG00000007908	29461882		Whole exome sequencing	Human	VSD; TOF; PS	Holt-Oram syndrome	positive
CHDGE2953	SERPIND1	ENSG00000099937	22487416		CNV case report	Human	VSD; PS; POF; Dysplasia of pulmonary valve; DORV; Congenital anomaly of tricuspid valve | TOF	22q11.2 duplication syndrome | 22q11.2 deletion syndrome	positive
CHDGE2955	SERPIND1	ENSG00000099937	23897863		Candidate gene CNV analysis	Human	VSD; TOF; PTA; PS; IAA; ASD	Non-syndrome	positive
CHDGE2973	SERPIND1	ENSG00000099937	31949757		Genome-wide CNV analysis	Human	TGA; PS; DORV; AVSD	Non-syndrome	positive
CHDGE2999	SHC3	ENSG00000148082	28653806		Genome-wide CNV analysis	Human	PS; HLHS	Non-syndrome	positive
CHDGE3004	SHMT1	ENSG00000176974	28040141		Genome-wide CNV analysis	Human	VSD; TR; RAA; PS	Smith-Magenis syndrome	positive
CHDGE3006	SHOC2	ENSG00000108061	25500235		Targeted sequencing	Human	PS; ASD	Non-syndrome	positive
CHDGE3051	SMARCA4	ENSG00000127616	25900458		Candidate gene CNV analysis	Human	VSD; TGA; PS; DORV	Non-syndrome	positive
CHDGE3077	SNAP29	ENSG00000099940	22487416		CNV case report	Human	VSD; PS; POF; Dysplasia of pulmonary valve; DORV; Congenital anomaly of tricuspid valve | TOF	22q11.2 duplication syndrome | 22q11.2 deletion syndrome	positive
CHDGE3079	SNAP29	ENSG00000099940	23897863		Candidate gene CNV analysis	Human	VSD; TOF; PTA; PS; IAA; ASD	Non-syndrome	positive
CHDGE3097	SNAP29	ENSG00000099940	31949757		Genome-wide CNV analysis	Human	TGA; PS; DORV; AVSD	Non-syndrome	positive
CHDGE3103	SNORA99	'-	21815254		Candidate gene CNV analysis	Human	PS; EA	Non-syndrome	positive
CHDGE3108	SNORA99	'-	27591345		Genome-wide CNV analysis	Human	VSD; PS; BAV; AS; Aortic arch hypoplasia	Non-syndrome	positive
CHDGE3109	SNORA99	'-	27821535		Candidate gene CNV analysis	Human	VSD; PS; DORV; ASD	Non-syndrome	positive
CHDGE3118	SOS1	ENSG00000115904	17143285		PCR sequencing	Human	VSD; PS; ASD	Noonan syndrome	positive
CHDGE3119	SOS1	ENSG00000115904	20683980		PCR sequencing	Human	PS	Noonan syndrome	positive
CHDGE3121	SOS1	ENSG00000115904	27554254		Genotype-phenotype correlation analysis	Human	PS	RASopathies	positive
CHDGE3124	SOS1	ENSG00000115904	31837205		Genotype-phenotype correlation analysis	Human	PS; ASD	RASopathies	positive
CHDGE3151	SOX7	ENSG00000171056	21815254		Candidate gene CNV analysis	Human	PS; EA	Non-syndrome	positive
CHDGE3156	SOX7	ENSG00000171056	27591345		Genome-wide CNV analysis	Human	VSD; PS; BAV; AS; Aortic arch hypoplasia	Non-syndrome	positive
CHDGE3157	SOX7	ENSG00000171056	27821535		Candidate gene CNV analysis	Human	VSD; PS; DORV; ASD	Non-syndrome	positive
CHDGE3223	SYNPR	ENSG00000163630	25908055		CNV case report	Human	VSD; PS; PDA; ASD	3p14p12 deletion syndrome	positive
CHDGE3232	TAB2	ENSG00000055208	27452334		Whole exome sequencing	Human	VSD; PS; PDA; ASD	Polyvalvular syndrome	positive
CHDGE3242	TBX1	ENSG00000184058	15190012		Animal model	Mouse	TOF; Retroesophageal subclavian artery; RAA; PTA; PS; IAA; DORV	22q11.2 deletion syndrome	positive
CHDGE3252	TBX1	ENSG00000184058	22185286		Candidate gene CNV analysis	Human	VSD; TOF; RAA; PTA; PS; POF; PDA; PA; DORV; ASD	Non-syndrome	positive
CHDGE3253	TBX1	ENSG00000184058	22487416		CNV case report	Human	VSD; PS; POF; Dysplasia of pulmonary valve; DORV; Congenital anomaly of tricuspid valve | TOF	22q11.2 duplication syndrome | 22q11.2 deletion syndrome	positive
CHDGE3261	TBX1	ENSG00000184058	23897863		Candidate gene CNV analysis	Human	VSD; TOF; PTA; PS; IAA; ASD	Non-syndrome	positive
CHDGE3294	TBX1	ENSG00000184058	31949757		Genome-wide CNV analysis	Human	TGA; PS; DORV; AVSD	Non-syndrome	positive
CHDGE3304	TBX2	ENSG00000121068	29726930		Whole exome/genome sequencing	Human	PS; PDA; DORV; ASD	Vertebral anomalies and variable endocrine and T-cell dysfunction (VETD)	positive
CHDGE3305	TBX2	ENSG00000121068	29726930		Animal model, functional analysis	Human, fly	ASD | PS; PDA; DORV	Vertebral anomalies and variable endocrine and T-cell dysfunction (VETD) | Non-syndrome	positive
CHDGE3326	TBX20	ENSG00000164532	25500235		Targeted sequencing	Human	PS; ASD	Non-syndrome	positive
CHDGE3356	TBX5	ENSG00000089225	15221798		PCR sequencing	Human	VSD; PS; POF; PDA; Congenital anomaly of pulmonary valve; Congenital anomaly of atrioventricular valve; Common atrioventricular junction; AVSD; AVS; ASD; Aortic and pulmonary conus stenosis	Non-syndrome	positive
CHDGE3357	TBX5	ENSG00000089225	15810003		Candidate gene CNV analysis	Human	PS; ASD	Holt-Oram syndrome	positive
CHDGE3374	TBX5	ENSG00000089225	21637475		PCR sequencing	Human	VSD; PS; AVSD; ASD	Holt-Oram syndrome	positive
CHDGE3396	TBX5	ENSG00000089225	31938300		Candidate gene protein expression	Rat	VSD; PS; ASD	Non-syndrome	positive
CHDGE3397	TBX5	ENSG00000089225	31938300		Candidate gene RNA expression	Rat	VSD; PS; ASD	Non-syndrome	positive
CHDGE3403	TBX5	ENSG00000089225	9781012		Low-scale linkage study	Human	VSD; PS	Noonan syndrome	positive
CHDGE3407	TCAP	ENSG00000173991	27055092		Whole exome sequencing	Human	VSD; TGA; PS; Mesocardia; ASD	Non-syndrome	positive
CHDGE3428	TCTN1	ENSG00000204852	9781012		Low-scale linkage study	Human	VSD; PS	Noonan syndrome	positive
CHDGE3476	TGFBR1	ENSG00000106799	28653806		Genome-wide CNV analysis	Human	TGA; PS; HLHS; CoA	Non-syndrome	positive
CHDGE3490	THAP7	ENSG00000184436	22487416		CNV case report	Human	VSD; PS; POF; Dysplasia of pulmonary valve; DORV; Congenital anomaly of tricuspid valve | TOF	22q11.2 duplication syndrome | 22q11.2 deletion syndrome	positive
CHDGE3492	THAP7	ENSG00000184436	23897863		Candidate gene CNV analysis	Human	VSD; TOF; PTA; PS; IAA; ASD	Non-syndrome	positive
CHDGE3510	THAP7	ENSG00000184436	31949757		Genome-wide CNV analysis	Human	TGA; PS; DORV; AVSD	Non-syndrome	positive
CHDGE3529	TLE1	ENSG00000196781	28653806		Genome-wide CNV analysis	Human	PS; HLHS	Non-syndrome	positive
CHDGE3531	TLE4	ENSG00000106829	28653806		Genome-wide CNV analysis	Human	PS; HLHS	Non-syndrome	positive
CHDGE3536	TMED8	ENSG00000100580	29555671		Whole exome sequencing	Human	Vena cava abnormality; SA; PS; DORV; Dominant right ventricular morphology; Common atrioventricular junction; AVSD	Non-syndrome	positive
CHDGE3552	TNNC1	ENSG00000114854	28653806		Genome-wide CNV analysis	Human	PS; HLHS	Non-syndrome	positive
CHDGE3571	TPM1-AS	'-	28359939		PCR sequencing	Human	TOF; PS	Non-syndrome	positive
CHDGE3580	TRIM32	ENSG00000119401	28653806		Genome-wide CNV analysis	Human	PS; HLHS	Non-syndrome	positive
CHDGE3588	TSC1	ENSG00000165699	28653806		Genome-wide CNV analysis	Human	PS; HLHS	Non-syndrome	positive
CHDGE3589	TSHR	ENSG00000165409	24945425		PCR sequencing	Human	PS; ASD	Non-syndrome	positive
CHDGE3609	TTN	ENSG00000155657	27055092		Whole exome sequencing	Human	VSD; TGA; PS; Mesocardia; ASD	Non-syndrome	positive
CHDGE3612	TTN	ENSG00000155657	29461882		Whole exome sequencing	Human	VSD; TOF; PS	Holt-Oram syndrome	positive
CHDGE3635	TXNL4A	ENSG00000141759	29573438		Candidate gene CNV analysis	Human	VSD; PS; DORV; ASD	Non-syndrome	positive
CHDGE3639	TYMS	ENSG00000176890	27821535		Candidate gene CNV analysis	Human	VSD; TGA; PS; HLHS; ASD	Non-syndrome	positive
CHDGE3641	TYMS	ENSG00000176890	29573438		Candidate gene CNV analysis	Human	TR; PS; HRHS	Non-syndrome	positive
CHDGE3651	USP34	ENSG00000115464	29555671		Whole exome sequencing	Human	PS; POF; Dysplasia of pulmonary valve; ASD	Non-syndrome	positive
CHDGE3659	VAV2	ENSG00000160293	28653806		Genome-wide CNV analysis	Human	PS; HLHS	Non-syndrome	positive
CHDGE3706	WDR5	ENSG00000196363	28653806		Genome-wide CNV analysis	Human	PS; HLHS	Non-syndrome	positive
CHDGE3738	ZDHHC8	ENSG00000099904	22487416		CNV case report	Human	VSD; PS; POF; Dysplasia of pulmonary valve; DORV; Congenital anomaly of tricuspid valve | TOF	22q11.2 duplication syndrome | 22q11.2 deletion syndrome	positive
CHDGE3739	ZDHHC8	ENSG00000099904	23897863		Candidate gene CNV analysis	Human	VSD; TOF; PTA; PS; IAA; ASD	Non-syndrome	positive
CHDGE3754	ZDHHC8	ENSG00000099904	31949757		Genome-wide CNV analysis	Human	TGA; PS; DORV; AVSD	Non-syndrome	positive
CHDGE3755	ZEB2	ENSG00000169554	12784289		PCR sequencing	Human	VSD; TOF; PS; PDA; PA; BAV; AS	Mowat-Wilson syndrome	positive
CHDGE3757	ZEB2	ENSG00000169554	17932455		Whole exome/targeted sequencing	Human	VSD; PS; PDA; AS	Mowat-Wilson syndrome	positive
CHDGE3758	ZEB2	ENSG00000169554	19215041		CNV case report	Human	PS; CoA; AS	Mowat-Wilson syndrome	positive
CHDGE3759	ZEB2	ENSG00000169554	19215041		PCR sequencing	Human	VSD; TOF; PS; PDA; PA; MVS; CoA; CHD; AVS; ASD	Mowat-Wilson syndrome	positive
CHDGE3761	ZEB2	ENSG00000169554	25028418		Genome-wide CNV analysis	Human	TR; PS; ASD	Mowat-Wilson syndrome	positive
CHDGE3775	ZFPM2	ENSG00000169946	29332214		Targeted sequencing	Human	VSD; TOF; TGA; PS; MAPCAs	Non-syndrome	positive
CHDGE3777	ZIC3	ENSG00000156925	15470371		SV case report	Human	TGA; Right descending aorta; PS; Isomerism; Common atrioventricular junction; APVC	HTX	positive
CHDGE3780	ZIC3	ENSG00000156925	22171628		PCR sequencing	Human	VSD; PS; Laevocardia; Dextrocardia	HTX	positive
CHDGE3785	ZIC3	ENSG00000156925	27821535		Candidate gene CNV analysis	Human	PS; PA	Non-syndrome	positive
CHDGE3791	ZNF236	ENSG00000130856	29573438		Candidate gene CNV analysis	Human	VSD; PS; DORV; ASD	Non-syndrome	positive
CHDGE3794	ZNF618	ENSG00000157657	28653806		Genome-wide CNV analysis	Human	PS; HLHS	Non-syndrome	positive
CHDGE3798	ZNF74	ENSG00000185252	22487416		CNV case report	Human	VSD; PS; POF; Dysplasia of pulmonary valve; DORV; Congenital anomaly of tricuspid valve | TOF	22q11.2 duplication syndrome | 22q11.2 deletion syndrome	positive
CHDGE3799	ZNF74	ENSG00000185252	23897863		Candidate gene CNV analysis	Human	VSD; TOF; PTA; PS; IAA; ASD	Non-syndrome	positive
CHDGE3814	ZNF74	ENSG00000185252	31949757		Genome-wide CNV analysis	Human	TGA; PS; DORV; AVSD	Non-syndrome	positive

## Sheet: PS-Disgenet
numCTs	unitProt	numVariantsGDA	HPOClass	type	evidenceIndexGDA	numDiseasesAssociatedToGene	geneNcbiID	numPMIDs	evidenceLevelGDA	geneEnsemblIDs	geneNcbiType	geneDSI	geneFullName	genePLI	diseaseUMLSCUI	disease	gene	numVariantsAssociatedToGene	numberPmidsWithChemsIncludedInEvidence	lastRef	numberChemsIncludedInEvidence	pathwayNames	geneDPI	pathwayIDs	numVariantsDisease	proteinClass	DOClass	diseaseClass	semanticType	numGenesDisease	firstRef	scoreGDA
0	Q07889	0	Abnormality of the cardiovascular system (01626)	disease	1.0	386	6654	6		ENSG00000115904	protein-coding	0.46	SOS Ras/Rac guanine nucleotide exchange factor 1	1.0	C0034089	Pulmonary Valve Stenosis	SOS1	483	0	2023	0	Hemostasis,Developmental Biology,Signal Transduction,Disease,Immune System	0.91	R-HSA-109582,R-HSA-1266738,R-HSA-162582,R-HSA-1643685,R-HSA-168256	1	Enzyme modulator	disease of anatomical entity (7)	Cardiovascular Diseases	Disease or Syndrome (T047)	163	2007	0.7
0	Q06124	0	Abnormality of the cardiovascular system (01626)	disease	0.9615384615384616	846	5781	26		ENSG00000179295	protein-coding	0.38	protein tyrosine phosphatase non-receptor type 11	1.0	C0034089	Pulmonary Valve Stenosis	PTPN11	332	0	2024	0	Hemostasis,Developmental Biology,Cell-Cell communication,Signal Transduction,Disease,Immune System,Gene expression (Transcription)	0.91	R-HSA-109582,R-HSA-1266738,R-HSA-1500931,R-HSA-162582,R-HSA-1643685,R-HSA-168256,R-HSA-74160	1		disease of anatomical entity (7)	Cardiovascular Diseases	Disease or Syndrome (T047)	163	2002	0.4
0	A0A0C4DFU7,Q496Y1,Q7Z3E2	1	Abnormality of the cardiovascular system (01626)	disease	1.0	18	55088	1		ENSG00000165813	protein-coding	0.77	coiled-coil domain containing 186	0.020051	C0034089	Pulmonary Valve Stenosis	CCDC186	2	0	2021	0		0.48		1	Immune response	disease of anatomical entity (7)	Cardiovascular Diseases	Disease or Syndrome (T047)	163	2021	0.4
0	B6DU75,P43694,B3KUF4	0	Abnormality of the cardiovascular system (01626)	disease	0.6666666666666666	622	2626	3		ENSG00000136574	protein-coding	0.42	GATA binding protein 4	0.99113	C0034089	Pulmonary Valve Stenosis	GATA4	257	0	2019	0	Hemostasis,Developmental Biology,Metabolism of proteins,Muscle contraction,Gene expression (Transcription)	0.91	R-HSA-109582,R-HSA-1266738,R-HSA-392499,R-HSA-397014,R-HSA-74160	1		disease of anatomical entity (7)	Cardiovascular Diseases	Disease or Syndrome (T047)	163	2012	0.3
0	Q92963	0	Abnormality of the cardiovascular system (01626)	disease	1.0	229	6016	3		ENSG00000143622	protein-coding	0.52	Ras like without CAAX 1	0.96101	C0034089	Pulmonary Valve Stenosis	RIT1	73	0	2023	0	Signal Transduction	0.87	R-HSA-162582	1	Enzyme modulator	disease of anatomical entity (7)	Cardiovascular Diseases	Disease or Syndrome (T047)	163	2016	0.25
0	P78504,Q99740	0	Abnormality of the cardiovascular system (01626)	disease	1.0	616	182	3		ENSG00000101384	protein-coding	0.41	jagged canonical Notch ligand 1	1.0	C0034089	Pulmonary Valve Stenosis	JAG1	428	0	2010	0	Developmental Biology,Signal Transduction,Disease,Gene expression (Transcription)	0.91	R-HSA-1266738,R-HSA-162582,R-HSA-1643685,R-HSA-74160	1		disease of anatomical entity (7)	Cardiovascular Diseases	Disease or Syndrome (T047)	163	1999	0.25
0	L7RRS6,P04049,A0A0S2Z4L5	0	Abnormality of the cardiovascular system (01626)	disease	1.0	672	5894	3		ENSG00000132155	protein-coding	0.41	Raf-1 proto-oncogene, serine/threonine kinase	1.0	C0034089	Pulmonary Valve Stenosis	RAF1	302	0	2024	0	Hemostasis,Signal Transduction,Disease,Immune System,Transport of small molecules	0.91	R-HSA-109582,R-HSA-162582,R-HSA-1643685,R-HSA-168256,R-HSA-382551	1	Kinase	disease of anatomical entity (7)	Cardiovascular Diseases	Disease or Syndrome (T047)	163	2010	0.25
0	E7ENM0,Q6ZUN2,G5E950,P15502,B4E3S4,G3V0G6,Q59H17,Q8NBI4,E7EN65,B3KRT8	0	Abnormality of the cardiovascular system (01626)	disease	1.0	903	2006	2		ENSG00000049540	protein-coding	0.39	elastin	7.2698E-10	C0034089	Pulmonary Valve Stenosis	ELN	281	0	2024	0	Extracellular matrix organization	0.87	R-HSA-1474244	1		disease of anatomical entity (7)	Cardiovascular Diseases	Disease or Syndrome (T047)	163	2021	0.25
0	P21359	0	Abnormality of the cardiovascular system (01626)	disease	1.0	964	4763	2		ENSG00000196712	protein-coding	0.37	neurofibromin 1	0.99938	C0034089	Pulmonary Valve Stenosis	NF1	5530	0	2019	0	Signal Transduction,Disease	0.91	R-HSA-162582,R-HSA-1643685	1	Enzyme modulator	disease of anatomical entity (7)	Cardiovascular Diseases	Disease or Syndrome (T047)	163	2013	0.25
0	P15056	0	Abnormality of the cardiovascular system (01626)	disease	1.0	2180	673	2		ENSG00000157764	protein-coding	0.29	B-Raf proto-oncogene, serine/threonine kinase	1.0	C0034089	Pulmonary Valve Stenosis	BRAF	303	0	2022	0	Signal Transduction,Disease	0.96	R-HSA-162582,R-HSA-1643685	1	Kinase	disease of anatomical entity (7)	Cardiovascular Diseases	Disease or Syndrome (T047)	163	2011	0.25
0	P61296	0	Abnormality of the cardiovascular system (01626)	disease	1.0	712	9464	2		ENSG00000164107	protein-coding	0.39	heart and neural crest derivatives expressed 2	0.88653	C0034089	Pulmonary Valve Stenosis	HAND2	8	0	2016	0	Developmental Biology,Gene expression (Transcription)	0.91	R-HSA-1266738,R-HSA-74160	1		disease of anatomical entity (7)	Cardiovascular Diseases	Disease or Syndrome (T047)	163	2002	0.2
0	O75628	0	Abnormality of the cardiovascular system (01626)	disease	1.0	1368	28954	2		ENSG00000088320	protein-coding	0.32	RRAD and GEM like GTPase 1	1.3728E-4	C0034089	Pulmonary Valve Stenosis	REM1	4	0	2022	0		0.96		1		disease of anatomical entity (7)	Cardiovascular Diseases	Disease or Syndrome (T047)	163	2019	0.2
0	Q92908	0	Abnormality of the cardiovascular system (01626)	disease	0.0	409	2627	1		ENSG00000141448	protein-coding	0.45	GATA binding protein 6	0.95443	C0034089	Pulmonary Valve Stenosis	GATA6	171	0	2013	0	Hemostasis,Developmental Biology,Metabolism of proteins	0.87	R-HSA-109582,R-HSA-1266738,R-HSA-392499	1		disease of anatomical entity (7)	Cardiovascular Diseases	Disease or Syndrome (T047)	163	2013	0.15
0	P19429,Q6FGX2	0	Abnormality of the cardiovascular system (01626)	disease	1.0	482	7137	1		ENSG00000129991	protein-coding	0.44	troponin I3, cardiac type	6.4921E-7	C0034089	Pulmonary Valve Stenosis	TNNI3	303	0	2009	0	Muscle contraction	0.87	R-HSA-397014	1	Cellular structure	disease of anatomical entity (7)	Cardiovascular Diseases	Disease or Syndrome (T047)	163	2009	0.15
0	Q8N653,A0A384NL67	0	Abnormality of the cardiovascular system (01626)	disease	1.0	285	8216	1		ENSG00000099949	protein-coding	0.5	leucine zipper like post translational regulator 1	4.6096E-132	C0034089	Pulmonary Valve Stenosis	LZTR1	451	0	2021	0		0.87		1		disease of anatomical entity (7)	Cardiovascular Diseases	Disease or Syndrome (T047)	163	2021	0.15
0	P02741	0	Abnormality of the cardiovascular system (01626)	disease	1.0	3137	1401	1		ENSG00000132693	protein-coding	0.25	C-reactive protein	5.414E-4	C0034089	Pulmonary Valve Stenosis	CRP	12	0	2009	0	Immune System	1.0	R-HSA-168256	1		disease of anatomical entity (7)	Cardiovascular Diseases	Disease or Syndrome (T047)	163	2009	0.15
0	B6ZGS9,Q96RI1,F1DAL1	0	Abnormality of the cardiovascular system (01626)	disease	1.0	517	9971	1		ENSG00000012504	protein-coding	0.42	nuclear receptor subfamily 1 group H member 4	0.66513	C0034089	Pulmonary Valve Stenosis	NR1H4	17	0	1996	0	Metabolism,Metabolism of proteins,Gene expression (Transcription)	0.91	R-HSA-1430728,R-HSA-392499,R-HSA-74160	1	Nuclear receptor	disease of anatomical entity (7)	Cardiovascular Diseases	Disease or Syndrome (T047)	163	1996	0.15
0	F8WBA3,Q15139	0	Abnormality of the cardiovascular system (01626)	disease	1.0	422	5587	1		ENSG00000184304	protein-coding	0.45	protein kinase D1	2.9012E-9	C0034089	Pulmonary Valve Stenosis	PRKD1	36	0	2024	0	Metabolism	0.87	R-HSA-1430728	1	Kinase	disease of anatomical entity (7)	Cardiovascular Diseases	Disease or Syndrome (T047)	163	2024	0.15
0	Q6P3U7,A0A5F9ZHH6,F1D8Q5,P19793	0	Abnormality of the cardiovascular system (01626)	disease	1.0	361	6256	1		ENSG00000186350	protein-coding	0.45	retinoid X receptor alpha	1.0	C0034089	Pulmonary Valve Stenosis	RXRA	27	0	1996	0	Developmental Biology,Metabolism,Signal Transduction,Organelle biogenesis and maintenance,Metabolism of proteins,Circadian Clock,Gene expression (Transcription),Cellular responses to stimuli	0.87	R-HSA-1266738,R-HSA-1430728,R-HSA-162582,R-HSA-1852241,R-HSA-392499,R-HSA-400253,R-HSA-74160,R-HSA-8953897	1	Nuclear receptor	disease of anatomical entity (7)	Cardiovascular Diseases	Disease or Syndrome (T047)	163	1996	0.15
0	Q9UIG0	0	Abnormality of the cardiovascular system (01626)	disease	1.0	326	9031	1		ENSG00000009954	protein-coding	0.5	bromodomain adjacent to zinc finger domain 1B	1.0	C0034089	Pulmonary Valve Stenosis	BAZ1B	15	0	2021	0	DNA Repair,Gene expression (Transcription)	0.78	R-HSA-73894,R-HSA-74160	1		disease of anatomical entity (7)	Cardiovascular Diseases	Disease or Syndrome (T047)	163	2021	0.15
0	H0Y459,A0A994J5B8,O75376,Q6PGR4	0	Abnormality of the cardiovascular system (01626)	disease	1.0	284	9611	1		ENSG00000141027	protein-coding	0.48	nuclear receptor corepressor 1	1.0	C0034089	Pulmonary Valve Stenosis	NCOR1	35	0	1996	0	Developmental Biology,Metabolism,Signal Transduction,Disease,Organelle biogenesis and maintenance,Circadian Clock,Chromatin organization,Gene expression (Transcription),Cellular responses to stimuli	0.91	R-HSA-1266738,R-HSA-1430728,R-HSA-162582,R-HSA-1643685,R-HSA-1852241,R-HSA-400253,R-HSA-4839726,R-HSA-74160,R-HSA-8953897	1	Transcription factor	disease of anatomical entity (7)	Cardiovascular Diseases	Disease or Syndrome (T047)	163	1996	0.15
0	L7RSL8,P01116,I1SRC5	0	Abnormality of the cardiovascular system (01626)	disease	1.0	2312	3845	1		ENSG00000133703	protein-coding	0.28	KRAS proto-oncogene, GTPase	0.99914	C0034089	Pulmonary Valve Stenosis	KRAS	143	0	2016	0	Hemostasis,Neuronal System,Developmental Biology,Signal Transduction,Disease,Immune System,Gene expression (Transcription)	0.91	R-HSA-109582,R-HSA-112316,R-HSA-1266738,R-HSA-162582,R-HSA-1643685,R-HSA-168256,R-HSA-74160	1	Enzyme modulator	disease of anatomical entity (7)	Cardiovascular Diseases	Disease or Syndrome (T047)	163	2016	0.15
0	B4DFY5,Q02750,A4QPA9	0	Abnormality of the cardiovascular system (01626)	disease	1.0	676	5604	1		ENSG00000169032	protein-coding	0.41	mitogen-activated protein kinase kinase 1	0.96688	C0034089	Pulmonary Valve Stenosis	MAP2K1	123	0	2016	0	Developmental Biology,Signal Transduction,Disease,Immune System	0.91	R-HSA-1266738,R-HSA-162582,R-HSA-1643685,R-HSA-168256	1	Kinase	disease of anatomical entity (7)	Cardiovascular Diseases	Disease or Syndrome (T047)	163	2016	0.15

## Sheet: PS Susceptible Gene Set
Gene
ABCA1
ABL1
ACTC1
ACVR1
ADA2
ADAMTS10
ADAMTS19
ADAMTS9
ADNP2
AIFM3
ALDH1A2
ALDOB
ARVCF
ATP2A2
ATXN2
BARX1
BMP1
BMP2
BNC2
BRAF
CALR
CCDC114
CCDC151
CDC45
CDK5RAP2
CEP192
CETN1
CHD7
CITED2
CLASP1
CLDN5
CLTCL1
CNN1
CNOT1
COL15A1
COL6A2
COMT
CPLANE1
CRB2
CRKL
CSGALNACT1
DAND5
DDX39A
DGCR2
DGCR8
DKFZP434A062
DLC1
DNAAF1
DOCK6
EFCAB7
EHMT1
ELN
ENG
ENOSF1
ERP44
EVC
EVC2
FGFR1
FOXP1
FPGS
FXN
G6PC3
GATA4
GATA5
GATA6
GBE1
GDF1
GNB1L
GSN
HAND1
HAND2
HEY2
HIC2
HIRA
HNMT
HNRNPK
HSDL2
IARS1
INVS
IQGAP1
JAG1
KANSL1
KCNJ2
KCTD10
KDM6A
KIF27
KIF7
KMT2D
KRAS
KYNU
LBH
LINC01637
LRP2
LRRC8A
LZTR1
MAP2K1
MAP2K2
MEF2C
MIR1469
MKKS
MYH6
MYL2
MYO15A
MYOCD
MYOM2
NEK8
NF1
NFATC1
NIPBL
NKX2-5
NKX2-6
NME8
NONO
NOTCH1
NOTCH2
NPHS1
NPHS2
NR2F2
NTRK2
NUMB
NUP188
P2RX6
PBX1
PBX3
PCM1
PCSK5
PI4KA
PIGL
PITX2
PLD1
PLXDC1
PPP1CB
PRODH
PSEN1
PTCH1
PTGDS
PTGS1
PTPDC1
PTPN11
RABGAP1
RAF1
RANBP1
RASA1
RBFOX1
RIT1
RPL37A
RTTN
RXRA
SALL4
SELE
SERPIND1
SHC3
SHMT1
SHOC2
SMARCA4
SNAP29
SNORA99
SOS1
SOX7
SYNPR
TAB2
TBX1
TBX2
TBX20
TBX5
TCAP
TCTN1
TGFBR1
THAP7
TLE1
TLE4
TMED8
TNNC1
TPM1-AS
TRIM32
TSC1
TSHR
TTN
TXNL4A
TYMS
USP34
VAV2
WDR5
ZDHHC8
ZEB2
ZFPM2
ZIC3
ZNF236
ZNF618
ZNF74
CCDC186
REM1
TNNI3
CRP
NR1H4
PRKD1
BAZ1B
NCOR1
