# Supplementary material for: Exploration of candidate genes associated with rare SNVs in pulmonary stenosis using whole-exome sequencing and machine learning
Source: Front Genet. 2026 Jun 5;17:1765512. doi: 10.3389/fgene.2026.1765512 (PMC13278683; doi:10.3389/fgene.2026.1765512)
Supplement: Supplementary file 5 [file Table5.xls]

## Sheet: Results of Gene Burden Analysis
Gene	OR	lower_CI	upper_CI	p_value	adjusted_p_value
ABCA2	7.44921	1.08787	320.71	0.0230923	1
ABR	Inf	1.09202	Inf	0.029339	1
ACOT11	Inf	1.09202	Inf	0.029339	1
ADAM33	Inf	2.04779	Inf	0.00159219	1
ADGRA2	11.2742	1.73826	474.516	0.00263711	1
ANKRD11	6.83736	0.984111	296.093	0.0376192	1
ARHGAP39	Inf	1.40264	Inf	0.00946194	1
ARRB2	Inf	1.09202	Inf	0.029339	1
BAZ2A	Inf	1.72123	Inf	0.00518294	1
BAZ2B	10.6177	1.62646	448.13	0.00471081	1
BCL9L	4.30679	0.969622	39.6033	0.0386075	1
BICC1	Inf	1.24631	Inf	0.0164235	1
C16orf96	8.06818	1.19288	345.61	0.0228817	1
CACNA1H	4.1242	1.18553	22.1487	0.0141923	1
CAMSAP3	Inf	1.72123	Inf	0.00518294	1
CAPN12	Inf	1.56101	Inf	0.00976097	1
CARNS1	Inf	1.24631	Inf	0.0164235	1
CBFA2T3	6.83736	0.984111	296.093	0.0376192	1
CCDC61	Inf	1.40264	Inf	0.00946194	1
CCDC87	Inf	1.56101	Inf	0.00976097	1
CEP135	6.83736	0.984111	296.093	0.0376192	1
CFTR	6.83736	0.984111	296.093	0.0376192	1
CHCHD10	Inf	1.09202	Inf	0.029339	1
CHTF18	Inf	1.09202	Inf	0.029339	1
CILP2	Inf	1.09202	Inf	0.029339	1
CLTCL1	7.44921	1.08787	320.71	0.0230923	1
CLUH	7.44921	1.08787	320.71	0.0230923	1
CNTRL	Inf	1.72123	Inf	0.00518294	1
COL5A1	7.44921	1.08787	320.71	0.0230923	1
CSMD1	4.34663	1.25668	23.2687	0.0141839	1
CUX1	6.83736	0.984111	296.093	0.0376192	1
DENND4A	Inf	1.40264	Inf	0.00946194	1
DGKH	Inf	1.09202	Inf	0.029339	1
DNAH10	6.24566	1.47431	56.0501	0.00526467	1
DNAH5	4.81039	1.62733	19.3314	0.00118862	1
EPS8L2	Inf	1.24631	Inf	0.0164235	1
FAHD1	Inf	1.09202	Inf	0.029339	1
FAM189B	6.83736	0.984111	296.093	0.0376192	1
FAM83H	7.44921	1.08787	320.71	0.0230923	1
FARP1	Inf	1.09202	Inf	0.029339	1
FAT3	3.90445	1.11524	21.0422	0.0221418	1
FBRSL1	Inf	1.09202	Inf	0.029339	1
FER1L6	4.62049	1.05115	42.3164	0.0383537	1
FILIP1	6.83736	0.984111	296.093	0.0376192	1
FLNB	3.68733	1.04581	19.9492	0.0347978	1
FOXF2	Inf	1.40264	Inf	0.00946194	1
FOXN1	Inf	1.56101	Inf	0.00976097	1
FOXQ1	Inf	1.24631	Inf	0.0164235	1
GGT5	Inf	1.24631	Inf	0.0164235	1
GLIS3	Inf	1.72123	Inf	0.00518294	1
GRID2IP	13.2917	2.08197	555.575	0.000917571	1
GRIN2C	Inf	1.24631	Inf	0.0164235	1
GRIN3B	Inf	1.09202	Inf	0.029339	1
GSDMD	Inf	1.56101	Inf	0.00976097	1
GUF1	Inf	1.40264	Inf	0.00946194	1
HAND2	Inf	1.40264	Inf	0.00946194	1
HIP1R	5.58411	1.30186	50.4607	0.00896114	1
HIPK2	Inf	1.09202	Inf	0.029339	1
IGFALS	7.44921	1.08787	320.71	0.0230923	1
IGSF5	Inf	1.40264	Inf	0.00946194	1
INPP5J	Inf	1.09202	Inf	0.029339	1
IP6K3	6.83736	0.984111	296.093	0.0376192	1
IQGAP2	Inf	1.09202	Inf	0.029339	1
IQGAP3	Inf	1.24631	Inf	0.0164235	1
IRS2	Inf	1.40264	Inf	0.00946194	1
ITPR2	8.06818	1.19288	345.61	0.0228817	1
KDM6B	9.81379	2.40402	86.5718	6.9407e-05	0.371422
KIF7	5.25908	1.21723	47.7027	0.0143932	1
KRT7	Inf	1.24631	Inf	0.0164235	1
LIG4	Inf	1.09202	Inf	0.029339	1
LIMCH1	7.44921	1.08787	320.71	0.0230923	1
LMTK3	Inf	1.56101	Inf	0.00976097	1
MACF1	2.48955	1.06829	6.51558	0.0326994	1
MAML2	Inf	1.09202	Inf	0.029339	1
MAP3K15	4.9379	1.13366	44.9725	0.0234023	1
MAP6	Inf	1.24631	Inf	0.0164235	1
MIER2	7.44921	1.08787	320.71	0.0230923	1
MRC2	7.44921	1.08787	320.71	0.0230923	1
MYH8	Inf	1.09202	Inf	0.029339	1
NCOR2	5.58411	1.30186	50.4607	0.00896114	1
NOP14	Inf	1.09202	Inf	0.029339	1
NOS1	Inf	1.40264	Inf	0.00946194	1
NOTCH3	3.68733	1.04581	19.9492	0.0347978	1
PCDHGB5	Inf	1.24631	Inf	0.0164235	1
PDE6A	Inf	1.56101	Inf	0.00976097	1
PDLIM2	Inf	1.24631	Inf	0.0164235	1
PGRMC2	Inf	1.24631	Inf	0.0164235	1
PHF2	Inf	1.24631	Inf	0.0164235	1
PIEZO1	8.69438	1.29927	370.797	0.0132363	1
PIGG	6.83736	0.984111	296.093	0.0376192	1
PKN1	Inf	1.09202	Inf	0.029339	1
PLCB3	Inf	1.56101	Inf	0.00976097	1
PLEC	2.26913	1.16993	4.62059	0.012889	1
PLPPR3	Inf	1.24631	Inf	0.0164235	1
POLM	Inf	1.09202	Inf	0.029339	1
PPL	2.90295	1.12846	8.87432	0.0221436	1
PRDM12	Inf	1.56101	Inf	0.00976097	1
PROB1	7.44921	1.08787	320.71	0.0230923	1
PRR12	7.44921	1.08787	320.71	0.0230923	1
PRRC2C	11.2742	1.73826	474.516	0.00263711	1
PYGB	6.83736	0.984111	296.093	0.0376192	1
RBM45	Inf	1.24631	Inf	0.0164235	1
REXO1	4.30679	0.969622	39.6033	0.0386075	1
RUNX1	7.44921	1.08787	320.71	0.0230923	1
RYR1	3.22824	1.05237	13.2683	0.0306166	1
SCRIB	4.30679	0.969622	39.6033	0.0386075	1
SETD2	Inf	1.40264	Inf	0.00946194	1
SH2D3C	Inf	1.09202	Inf	0.029339	1
SH3D19	7.44921	1.08787	320.71	0.0230923	1
SHANK1	Inf	3.07628	Inf	0.000155783	0.485109
SHC2	Inf	1.24631	Inf	0.0164235	1
SIK3	Inf	1.24631	Inf	0.0164235	1
SLC12A4	6.83736	0.984111	296.093	0.0376192	1
SLC5A10	Inf	1.40264	Inf	0.00946194	1
SLC8A2	Inf	1.40264	Inf	0.00946194	1
SLF2	Inf	2.2142	Inf	0.000921432	1
SNX30	Inf	1.56101	Inf	0.00976097	1
SOX1	Inf	3.25489	Inf	7.95167e-05	0.371422
SPEG	5.98292	1.7807	31.5158	0.000718133	1
SULT2B1	6.83736	0.984111	296.093	0.0376192	1
TCIRG1	Inf	1.24631	Inf	0.0164235	1
TFR2	6.83736	0.984111	296.093	0.0376192	1
TMPRSS6	4.62049	1.05115	42.3164	0.0383537	1
TMPRSS9	Inf	1.40264	Inf	0.00946194	1
TNK2	5.91296	1.38759	53.2442	0.00893775	1
TNRC18	Inf	2.04779	Inf	0.00159219	1
TRMT1L	4.30679	0.969622	39.6033	0.0386075	1
TTC39A	6.83736	0.984111	296.093	0.0376192	1
UBR5	7.44921	1.08787	320.71	0.0230923	1
USP36	Inf	1.24631	Inf	0.0164235	1
VEGFA	Inf	1.09202	Inf	0.029339	1
VPS13A	4.62049	1.05115	42.3164	0.0383537	1
VSTM2L	Inf	1.56101	Inf	0.00976097	1
WDFY3	6.83736	0.984111	296.093	0.0376192	1
WIPI2	Inf	1.09202	Inf	0.029339	1
WIZ	Inf	1.09202	Inf	0.029339	1
WNK2	3.56464	1.17455	14.5564	0.020196	1
XRN1	7.44921	1.08787	320.71	0.0230923	1
ZCCHC6	Inf	1.24631	Inf	0.0164235	1
ZNF236	Inf	1.56101	Inf	0.00976097	1
ZNF516	Inf	1.40264	Inf	0.00946194	1
ZNF697	Inf	1.56101	Inf	0.00976097	1
