# Supplementary material for: Exploration of candidate genes associated with rare SNVs in pulmonary stenosis using whole-exome sequencing and machine learning
Source: Front Genet. 2026 Jun 5;17:1765512. doi: 10.3389/fgene.2026.1765512 (PMC13278683; doi:10.3389/fgene.2026.1765512)
Supplement: Supplementary file 6 [file Table6.xls]

## Sheet: SKAT-O_analysis_results
Gene	SNP_Count	P_Value	P_Value_Adjusted
ABCA2	13	0.0404443	0.849623696131471
ABR	5	0.0357322	0.849623696131471
ACOT11	8	0.0315249	0.849623696131471
ADAD2	8	0.0484152	0.849623696131471
ADAM33	10	0.0068369	0.849623696131471
ADGRA2	12	0.00572812	0.849623696131471
ADGRB1	7	0.0414915	0.849623696131471
AK7	5	0.0332848	0.849623696131471
ARHGAP39	9	0.0205498	0.849623696131471
ARRB2	4	0.0332963	0.849623696131471
BAZ2A	7	0.00900983	0.849623696131471
BAZ2B	13	0.0083355	0.849623696131471
BICC1	3	0.0235156	0.849623696131471
BRAF	2	0.0364	0.849623696131471
C16orf96	7	0.0319531	0.849623696131471
CACNA1H	16	0.0229268	0.849623696131471
CAMSAP3	11	0.0152704	0.849623696131471
CAPN12	5	0.0150416	0.849623696131471
CARNS1	7	0.0230087	0.849623696131471
CBFA2T3	12	0.049286	0.849623696131471
CCDC61	11	0.0226812	0.849623696131471
CCDC87	10	0.00891756	0.849623696131471
CHCHD10	5	0.0451717	0.849623696131471
CHTF18	11	0.0486063	0.849623696131471
CILP2	9	0.0385437	0.849623696131471
CKAP2	5	0.0413303	0.849623696131471
CLTCL1	14	0.0413195	0.849623696131471
CLUH	10	0.0400428	0.849623696131471
CNTRL	11	0.0122406	0.849623696131471
COL5A1	11	0.0340851	0.849623696131471
CSMD1	18	0.0245701	0.849623696131471
CUX1	10	0.0492256	0.849623696131471
DENND4A	11	0.0223101	0.849623696131471
DGKH	8	0.0358623	0.849623696131471
DMBT1	4	0.0294344	0.849623696131471
DNAH10	18	0.00979671	0.849623696131471
DNAH5	27	0.00256182	0.849623696131471
DTX1	5	0.0482285	0.849623696131471
EPG5	13	0.0387413	0.849623696131471
EPS8L2	8	0.0207844	0.849623696131471
FAHD1	3	0.0311329	0.849623696131471
FAM189B	10	0.0462508	0.849623696131471
FAM69C	7	0.0442864	0.849623696131471
FAM83H	13	0.0351094	0.849623696131471
FARP1	7	0.0279645	0.849623696131471
FAT3	19	0.0319625	0.849623696131471
FBRSL1	6	0.0346399	0.849623696131471
FER1L6	11	0.0446508	0.849623696131471
FGF20	6	0.00232113	0.849623696131471
FLNB	18	0.0483316	0.849623696131471
FOXF2	8	0.0179897	0.849623696131471
FOXN1	6	0.0141631	0.849623696131471
FOXQ1	5	0.0265221	0.849623696131471
GGT5	5	0.0239027	0.849623696131471
GLIS2	5	0.0478811	0.849623696131471
GLIS3	9	0.012049	0.849623696131471
GPR153	4	0.0464007	0.849623696131471
GRID2IP	20	0.00318206	0.849623696131471
GRIN2C	8	0.018337	0.849623696131471
GRIN3B	8	0.0387335	0.849623696131471
GSDMD	8	0.015844	0.849623696131471
GUF1	5	0.0157274	0.849623696131471
GUSB	4	0.0499293	0.849623696131471
HAND2	7	0.025058	0.849623696131471
HIP1R	16	0.0204976	0.849623696131471
HIPK2	11	0.0417319	0.849623696131471
HSPA12B	6	0.0418181	0.849623696131471
IGFALS	11	0.0301525	0.849623696131471
IGSF5	9	0.0156736	0.849623696131471
INPP5J	7	0.0299791	0.849623696131471
IP6K3	4	0.0344226	0.849623696131471
IQGAP2	6	0.0293475	0.849623696131471
IQGAP3	9	0.0255293	0.849623696131471
IRS2	9	0.0293058	0.849623696131471
ITGA9	3	0.0442262	0.849623696131471
ITPR2	12	0.0298714	0.849623696131471
KDM6B	24	0.0012672	0.849623696131471
KIF7	17	0.0302843	0.849623696131471
KRT7	2	0.0189306	0.849623696131471
L3MBTL2	5	0.0481319	0.849623696131471
LIG4	8	0.0376374	0.849623696131471
LIMCH1	12	0.0354491	0.849623696131471
LMTK3	12	0.0146386	0.849623696131471
MACF1	29	0.0477039	0.849623696131471
MAML2	6	0.0369908	0.849623696131471
MAP6	11	0.0339878	0.849623696131471
MAP7D1	9	0.0448335	0.849623696131471
MIER2	10	0.0438856	0.849623696131471
MLXIP	7	0.0451489	0.849623696131471
MRC2	11	0.0419131	0.849623696131471
MRPL11	1	0.0440842	0.849623696131471
MYH8	7	0.0404203	0.849623696131471
MYO1G	5	0.048319	0.849623696131471
NCOR2	17	0.0227144	0.849623696131471
NOP14	6	0.0355238	0.849623696131471
NOS1	9	0.0131951	0.849623696131471
NOTCH3	14	0.0499945	0.849623696131471
NRG1	7	0.0184851	0.849623696131471
PCDHAC2	7	0.04322	0.849623696131471
PCDHGB5	7	0.0205565	0.849623696131471
PDE3B	8	0.0491552	0.849623696131471
PDE6A	6	0.0130333	0.849623696131471
PDLIM2	6	0.0259738	0.849623696131471
PGRMC2	10	0.0402856	0.849623696131471
PHF2	9	0.0246504	0.849623696131471
PIEZO1	15	0.0189093	0.849623696131471
PIK3R4	6	0.0496348	0.849623696131471
PKN1	4	0.0343669	0.849623696131471
PLCB3	10	0.0153882	0.849623696131471
PLEC	56	0.0135401	0.849623696131471
PLPPR3	8	0.0210918	0.849623696131471
POLM	5	0.0349052	0.849623696131471
PRDM12	8	0.0116216	0.849623696131471
PROB1	11	0.0424285	0.849623696131471
PRR12	9	0.0422257	0.849623696131471
PRRC2C	14	0.00824419	0.849623696131471
PSTPIP1	5	0.0486801	0.849623696131471
PYGB	10	0.0454917	0.849623696131471
QRFPR	5	0.0478104	0.849623696131471
RBM45	2	0.017137	0.849623696131471
RUNX1	7	0.0330727	0.849623696131471
RYR1	25	0.0404594	0.849623696131471
SETD2	9	0.0146006	0.849623696131471
SH2D3C	8	0.0344264	0.849623696131471
SH3D19	8	0.0350782	0.849623696131471
SHANK1	16	0.000910015	0.849623696131471
SHC2	6	0.0290418	0.849623696131471
SIK3	7	0.0264777	0.849623696131471
SLC5A10	9	0.0186263	0.849623696131471
SLC8A2	10	0.0165013	0.849623696131471
SLF2	9	0.004838	0.849623696131471
SMC4	6	0.0413416	0.849623696131471
SNX30	7	0.0159186	0.849623696131471
SOX1	7	0.0013312	0.849623696131471
SPEG	29	0.00178906	0.849623696131471
SULT2B1	3	0.0149667	0.849623696131471
TC2N	6	0.0393599	0.849623696131471
TCIRG1	9	0.023673	0.849623696131471
TFR2	6	0.0465176	0.849623696131471
TMPRSS9	8	0.0234483	0.849623696131471
TNK2	16	0.0130373	0.849623696131471
TNRC18	19	0.00973313	0.849623696131471
TOP1MT	5	0.0485392	0.849623696131471
TPRN	6	0.0413786	0.849623696131471
UBR5	10	0.0453452	0.849623696131471
USP36	10	0.0283835	0.849623696131471
VEGFA	7	0.0370733	0.849623696131471
VSTM2L	5	0.0156368	0.849623696131471
WDFY3	9	0.04876	0.849623696131471
WDR86	7	0.0435522	0.849623696131471
WIPI2	4	0.0349852	0.849623696131471
WIZ	9	0.0336133	0.849623696131471
WNK2	28	0.0135798	0.849623696131471
XRN1	14	0.0393207	0.849623696131471
ZCCHC6	7	0.0207762	0.849623696131471
ZNF236	10	0.0107986	0.849623696131471
ZNF516	10	0.0167273	0.849623696131471
ZNF697	9	0.0131013	0.849623696131471
ZNF843	7	0.0481966	0.849623696131471
ZNF853	7	0.0446365	0.849623696131471

## Sheet: Genes overlapping with GBT
Genes overlapping between SKAT‑O and gene burden test
ABCA2
ABR
ACOT11
ADAM33
ADGRA2
ARHGAP39
ARRB2
BAZ2A
BAZ2B
BICC1
C16orf96
CACNA1H
CAMSAP3
CAPN12
CARNS1
CBFA2T3
CCDC61
CCDC87
CHCHD10
CHTF18
CILP2
CLTCL1
CLUH
CNTRL
COL5A1
CSMD1
CUX1
DENND4A
DGKH
DNAH10
DNAH5
EPS8L2
FAHD1
FAM189B
FAM83H
FARP1
FAT3
FBRSL1
FER1L6
FLNB
FOXF2
FOXN1
FOXQ1
GGT5
GLIS3
GRID2IP
GRIN2C
GRIN3B
GSDMD
GUF1
HAND2
HIP1R
HIPK2
IGFALS
IGSF5
INPP5J
IP6K3
IQGAP2
IQGAP3
IRS2
ITPR2
KDM6B
KIF7
KRT7
LIG4
LIMCH1
LMTK3
MACF1
MAML2
MAP6
MIER2
MRC2
MYH8
NCOR2
NOP14
NOS1
NOTCH3
PCDHGB5
PDE6A
PDLIM2
PGRMC2
PHF2
PIEZO1
PKN1
PLCB3
PLEC
PLPPR3
POLM
PRDM12
PROB1
PRR12
PRRC2C
PYGB
RBM45
RUNX1
RYR1
SETD2
SH2D3C
SH3D19
SHANK1
SHC2
SIK3
SLC5A10
SLC8A2
SLF2
SNX30
SOX1
SPEG
SULT2B1
TCIRG1
TFR2
TMPRSS9
TNK2
TNRC18
UBR5
USP36
VEGFA
VSTM2L
WDFY3
WIPI2
WIZ
WNK2
XRN1
ZCCHC6
ZNF236
ZNF516
ZNF697
