# Supplementary material for: Exploration of candidate genes associated with rare SNVs in pulmonary stenosis using whole-exome sequencing and machine learning
Source: Front Genet. 2026 Jun 5;17:1765512. doi: 10.3389/fgene.2026.1765512 (PMC13278683; doi:10.3389/fgene.2026.1765512)
Supplement: Supplementary file 7 [file Table7.xls]

## Sheet: LASSO
Gene	Coef
SETD2	1.43492629526899
ADAM33	1.41401211784706
SLF2	1.36835612995227
ZNF516	1.2273801636963
SHANK1	1.15597177054396
CCDC87	1.14156714813105
SOX1	1.05414775000681
GRID2IP	1.00364660525004
HIST1H1T	0.948918806784675
PLCB3	0.901430773267928
IGSF5	0.88862712772068
OR2K2	0.845600722042621
FOXQ1	0.817186796757323
FAM172A	0.796913963167945
SPEG	0.78490844244125
PDE6A	0.782375801808735
ADGRA2	0.732543197492093
KCNC2	0.717427424296181
NTN5	0.706563794137853
ARHGAP39	0.703944774471465
FOXN1	0.693086250177103
SNX30	0.68127159154237
IQGAP3	0.678390010594718
COL5A1	0.641576122356623
CLUH	0.635795954061742
DNAH5	0.629481746637724
GRM4	0.618990743685848
KDM6B	0.613744584300748
ACOT11	0.608946770722284
TNK2	0.598878335450324
GUSB	0.592532462680496
MEF2D	0.583560804420928
RBM45	0.569159057307891
PDE4D	0.560822545049743
ZNF236	0.551469803904351
BAZ2B	0.548895915751868
PRDM12	0.544632140374856
SLC12A4	0.524870384123215
XRN1	0.505925495398634
IKBKB	0.489006815341333
TNRC18	0.482797881274743
DIS3L2	0.480923845674784
SH3D19	0.470311279170848
GLIS3	0.467348098496543
PRRC2C	0.45654388601496
PPP1R26	0.453933351801659
ATAD2B	0.434532440029431
SH2D3C	0.419602117671383
WDR86	0.402183724976339
LDB3	0.375554216557293
MAST3	0.364459711837067
CKAP2	0.357989987536772
CLTCL1	0.349383794511594
BAZ2A	0.336670156897639
WDFY3	0.331575644946609
ZNF674	0.330490724558268
WNK2	0.328443576681004
LMTK3	0.320483159894354
STPG3	0.320482440043697
PCDHB1	0.278039174047813
ITPR2	0.266426457883005
TOP1MT	0.265871808732119
NRXN1	0.264689515943028
GHR	0.261832768981987
SHC2	0.244219177728975
ZNF697	0.242089381087534
FILIP1	0.240936890283731
MIER2	0.237556398968738
WIPI2	0.236436455389579
GUF1	0.232669434023479
MGAT5B	0.232533981231688
HIP1R	0.230729642625401
TRIM36	0.229803355643615
MYH8	0.224853772263051
PYGB	0.220933543936522
PLA2G4E	0.213335746185028
MRPL11	0.212044335686226
MAG	0.191938356757867
DNAH10	0.189957294709906
ZNF843	0.187172090722968
NHSL1	0.179502757647035
CA13	0.1761332412444
TCIRG1	0.172265747482455
GRIN3B	0.171977500605355
PLEC	0.165277908820231
MYO1G	0.164525443844662
PIDD1	0.164466883462362
LIG4	0.153862823059984
ZMYM5	0.149892762820698
IGFALS	0.149867545024008
CELF6	0.14686116787276
ESCO1	0.138411474930073
FAT3	0.135644225405656
CNOT1	0.135029361378083
CNTRL	0.129553464604185
CHCHD10	0.129502362230192
MEPCE	0.125300748613147
PPEF2	0.122891297533933
KRT7	0.118408755863816
HAND2	0.117242923398449
PGRMC2	0.10818459809301
ZZEF1	0.103798852374578
EPS8L2	0.0941844450977717
IBTK	0.089630132533957
CBFA2T3	0.0895847329039631
ARHGEF33	0.0867000275159599
CC2D1B	0.086403083408563
TFR2	0.0801136467694494
LHB	0.0649644332644261
MRC2	0.0612547843834773
MOV10L1	0.0596750302696018
SLC8A2	0.0551957089748829
PIK3CB	0.0532885634341722
FOXF2	0.052134855142991
USP36	0.0464619023576777
ZCCHC6	0.0430319161325705
PPIG	0.0427007025233681
LIMCH1	0.0383620826308692
IFT140	0.037638980458018
PIEZO1	0.0361510634280382
CACNA1H	0.0356812077002121
ULK1	0.0347495992517804
ZNF142	0.0291542241713219
LRRIQ4	0.0266994673914433
PHF2	0.0266837570650819
VPS18	0.0182245961629859
ZNF853	0.00816821028000368
SCRIB	0.00520521911802858
GPSM1	0.00474395210313721
FAM98A	0.00218419052195657
PRR12	0.001330668308814
RAI1	0.00126956284522562
NAALAD2	0.000227340640616215

## Sheet: RF
Gene	importance
SOX1	1.17966258788373
KDM6B	1.05982772766127
SPEG	0.86768041580684
GRID2IP	0.865382707467753
SHANK1	0.656767076821909
DNAH5	0.63759886890528
ADGRA2	0.527742146600702
DNAH10	0.472007725150127
PLEC	0.459398834574411
CNTRL	0.440006067627682
SLF2	0.421670564630858
TNRC18	0.420405756976782
ADAM33	0.407065252479751
PRRC2C	0.371552249300421
BAZ2B	0.36062689975206
CCDC87	0.34445912972764
BAZ2A	0.337127538028622
WNK2	0.322120601160657
FOXN1	0.309775502292635
KIF7	0.306577879238124
CSMD1	0.304019804295166
CLTCL1	0.29954320270271
FAT3	0.285585647073576
NCOR2	0.27659141513484
CLUH	0.274713372951722
TNK2	0.269990005903466
NHSL1	0.267353406436694
MAP3K15	0.266356061732149
TRMT1L	0.264548568914109
NOTCH3	0.259297469466538
CAMSAP3	0.256822289999491
PIEZO1	0.256604750551792
MAP1A	0.254391042244693
ZNF236	0.248887616362194
LMTK3	0.244214222933325
MRC2	0.243894107052639
MIER2	0.23986460260763
IQGAP3	0.237902910094719
PHF2	0.237751200432607
PDE6A	0.236353767315014
ZNF516	0.233356096090583
SULT2B1	0.231657868030476
ARHGAP39	0.230161900018718
IGFALS	0.22902085308507
TTN	0.226471327588326
IRS2	0.225034439158067
STAB2	0.221418210274392
C16orf96	0.219651696828613
SETD2	0.218479212394727
MACF1	0.216779649575005
COL5A1	0.216090277337458
GUF1	0.213854703471051
BICC1	0.212951999082523
HAND2	0.212499782171731
LIMCH1	0.211875599281938
GLIS3	0.211365962831987
SH3D19	0.208594582070962
XRN1	0.205114327179035
PPL	0.203961565905904
FER1L6	0.203573491463626
SLC12A4	0.203527041672853
LAMA5	0.203185113980472
ZNF697	0.200139043506687
IGSF5	0.199377594963891
TMPRSS9	0.198312808836874
NOS1	0.194950562382173
GSDMD	0.194058526610354
CCDC61	0.193678720900267
HIP1R	0.19299960648567
CACNA1H	0.190770817017058
FLNB	0.189565498943112
SNX30	0.187899192709312
ULK1	0.183658194360781
PLCH2	0.182312166355364
DENND4A	0.18144049247258
SLC8A2	0.181040314880414
FOCAD	0.181019117239655
FOXQ1	0.180115325534047
SH2D3C	0.178377402156717
CBFA2T3	0.178189453669117
MUC16	0.17781932727075
SHC2	0.176495891697996
PGRMC2	0.176154005273069
EP400	0.175401360573015
PROB1	0.174953979770831
FOXF2	0.173365154624952
KRT7	0.172898749664415
EPS8L2	0.172683281538994
ITPR2	0.172037186001964
SCRIB	0.169511789916784
SCAF1	0.169431526826132
PLCB3	0.169156495848302
ABCA2	0.168671586149135
PRR12	0.165072749310024
CUX1	0.164704630917338
IQGAP2	0.161334801358985
PRDM12	0.160538299691973
FAM189B	0.157946907405304
CAPN12	0.156788752053486
CABIN1	0.15505543355391
EML5	0.154722283509847
DGKH	0.154154970312714
FARP1	0.153497306740071
CEP135	0.152995546657971
ANGPTL5	0.1526723375722
USP36	0.152175988875058
RUNX1	0.15107150299445
GRM4	0.150852932345442
IQGAP1	0.150270294555296
ACIN1	0.149914293827591
TTLL10	0.149231131733942
ZNF142	0.148923265557119
UBR5	0.148866727192993
WDR90	0.148260764248367
PTPN21	0.147515328085411
PCDHB1	0.146712073993442
IRS1	0.146660051508233
SIK3	0.146605644565902
VSTM2L	0.146247387541282
WIZ	0.142113276291983
COL24A1	0.141029874822688
ANK1	0.139505814120527
GRIN2C	0.138197741988966
FILIP1	0.138000508518088
INPP5J	0.137077832658708
CKAP2	0.13561763752579
ZNF334	0.135545247066313
QRFPR	0.134617415836289
DSCAML1	0.134539683186254
SLC5A10	0.131686015775693
CFTR	0.130733829906553
CHTF18	0.129742144238357
BCL9L	0.127764743697189
ZCCHC6	0.127201469099086
RGS12	0.126913621640189
ZZEF1	0.125430921009225
REXO1	0.125157420111369
ITPKB	0.12486934113341
TCIRG1	0.123004105092244
PCDHGB5	0.121421248203692
PDLIM2	0.121258839929711
DOCK10	0.120561589352167
MAP6	0.11954182365445
EHBP1L1	0.11871640617004
GUSB	0.118485831826882
MYO1G	0.117784564592642
GRIN3B	0.117451391842871
VEGFA	0.11691621370138
FAM83H	0.116570647467919
DLC1	0.115144404008117
TIAM1	0.115135045383752
PYGB	0.11492442166903
PDLIM1	0.114746661751055
MAG	0.114586228266158
ZNF853	0.114549036430773
WDFY3	0.113866850679346
ABR	0.113844089762959
CAND2	0.113429974419472
VPS13A	0.11328697231092
AMPD3	0.113116098180628
FGF20	0.112601044290833
WDR86	0.111066011238506
CACNA1D	0.111022127139391
NOP14	0.11060641082555
ARRB2	0.10955039302247
AHCYL2	0.109147924823987
CROCC	0.109085056445697
PDE11A	0.108650739501108
GP6	0.108308021484485
RBM45	0.107606567666375
ADAD2	0.107310207426163
CRNKL1	0.107252796922843
TC2N	0.106846174029084
GPR153	0.106829259027752
TTC39A	0.105872243274355
MYH8	0.105292390432191
WIPI2	0.105068420905813
KCNQ4	0.104541314100018
IP6K3	0.104468198259735
HIPK2	0.10406462413574
RNF123	0.104036894915222
RYR1	0.10388959397949
ABL2	0.103775044474554
DNAH8	0.103688606869637
GHR	0.1030952886562
RTN4RL1	0.103063180000072
NAF1	0.102849766767951
PAXIP1	0.102431315078411
TTLL5	0.102044752800779
TELO2	0.101943021148202
MED13L	0.100838391542674
FZD10	0.100634130012285
CHCHD10	0.100402401254255
RASAL3	0.100202979451128
VPS18	0.100095635164882
OTOF	0.100010891776061
OTOGL	0.0996066925376097
EDEM3	0.099355991904422
FAM98A	0.0984576892087043
CD101	0.0981851519591183
ZFHX3	0.0979952207713324
CASKIN2	0.0979357007385588
HEG1	0.0977956996438187
FSCN2	0.0973259967464062
POLM	0.0971150597896601
HSPA14	0.0962103274942647
PDE3B	0.0956606092739046
ELMO3	0.0955660432999832
TPRN	0.0955002483312971
LIG4	0.0952620829207892
PIK3R4	0.0948712431044043
ANGPT2	0.0944450250070342
IFIT1	0.094331895712987
DNAJA1	0.0940870709909623
CARMIL3	0.0937743047144615
MAST3	0.0931623051014236
MYO7A	0.093144799181214
AKAP9	0.0928544880537304
FRAS1	0.0921688986066156
TOP1MT	0.0915383104587115
CARNS1	0.0909384593950749
RYR3	0.0907667494028769
COL17A1	0.0903538575732639
OBSCN	0.0899169664685721
MAML2	0.0899128754342761
PDLIM7	0.0898072438092815
JPH2	0.0896467618270143
KIF26B	0.0892269472661068
MYPOP	0.0891171145919184
CNOT4	0.0880922352182535
PELP1	0.0877186087909576
HMCN1	0.0874377006192424
RIC8A	0.0873398510869929
MAP3K19	0.0871252328429555
GOLGA4	0.0869812797376607
SLC38A10	0.0867458704308372
PNPLA7	0.0859724497948843
DNHD1	0.0858509691455275
RAI1	0.0858397210316941
TLL2	0.0858039411570026
KNL1	0.0857132604321739
CFAP46	0.0856368687800888
ADGRL1	0.0852542130918627
HTR2B	0.0847394030543921
ANO9	0.0842619060288609
PCDHAC2	0.0841402363761367
PKN1	0.0841121707807807
CILP2	0.083967903461236
GLIS2	0.0839446678279682
ESCO1	0.0837086935325272
MIEF1	0.0835849874416039
TFR2	0.0834390480037047
EP300	0.0830971184333573
MEGF11	0.0827428221153713
ACOT11	0.0825799675396985
SETBP1	0.0822455543055513
DNAH7	0.0822223822785424
CEP128	0.0820994108479169
CTTNBP2	0.082074284959611
RPS6KL1	0.0816904237190053
THOP1	0.0815085958896244
PIKFYVE	0.0813952415308175
APC2	0.0812844787986751
SLC27A3	0.0811071942135657
PIDD1	0.0808317779606641
PIK3CB	0.0805444497316395
PKD1	0.0805099986668292
BLM	0.0804965497995732
CLMN	0.080446932632479
PPP1R36	0.0803527749178754
GGT5	0.0799354964871225
DNAH9	0.0797678504858269
FAM198B	0.0796995985249125
ZNF843	0.0794522733865724
FAHD1	0.0792523132411164
TMPRSS6	0.079077324256459
ARAP2	0.0789303672927259
GBF1	0.0787069709644057
ADGRV1	0.0787056120278835
SLC45A3	0.0786221394602827
TCF7L2	0.0784647435414848
ZFHX2	0.0783061281158159
SLC9A5	0.0777454719397587
VILL	0.0771976130059369
IFT140	0.0768572299638109
DIP2B	0.0767575375711749
ITIH1	0.0767130754822719
TPSG1	0.0763069810106815
BTBD11	0.0762171412412395
SLC35D3	0.0761710973688215
PCLO	0.0757878443088646
RABEP2	0.0756545119739823
MRPL11	0.075454460919938
PTPN23	0.0753235939921996
FBN3	0.0752477550359045
ERN2	0.0752271086151736
L3MBTL2	0.0751781333696784
ANKRD11	0.0748194706348955
DTX1	0.0747754379637701
PRRC2B	0.0744755509222855
ITSN2	0.0744014733764187
SIDT1	0.0740635404709541
PTPRT	0.0739292901567964
MYO1C	0.0739271641765987
ASB10	0.0738562375089091
XPO4	0.0738008874986199
AGAP2	0.0735874257328043
FAM69C	0.0734593420739237
MAP4K5	0.0727826882842427
GRM6	0.0727603872900263
RBM33	0.072628062835683
NRXN1	0.072582582691348
SLC9C1	0.0725073728489331
SPTBN5	0.0723856831038144
TMEM132A	0.0722501548524958
LAMB3	0.0719575788803883
SCAF8	0.0718267449083005
KRT27	0.0715460718846749
CDHR3	0.0713434892804766
ZBED4	0.0712885478910416
CUBN	0.0711447620127932
MBD6	0.0709812053813996
PTCRA	0.0707714563950932
KIF1C	0.0705550226441085
CYP4F22	0.0705191918890041
PLPPR3	0.0701783288903277
BRAF	0.0701453824273825
NAALADL1	0.0700293000105749
MTMR14	0.0699887103918248
MYO3B	0.0699866331146643
ETFDH	0.0699690930226292
EXOC4	0.069820449464529
MICALL1	0.0697096767111439
NOC3L	0.0696819925651106
PPP1R13L	0.0694794637470882
KIAA1324	0.0694502029445249
SPTBN4	0.0692908919460552
PRKACG	0.069097204985545
FLNC	0.0688639326542396
RIC8B	0.0687841415443746
BRCA1	0.0687708050949477
PHLPP1	0.0686753563521754
NEB	0.0686642085015641
EPHB6	0.0685111618104554
FOXP4	0.0683742506428558
TGM4	0.0681420105401305
ENOSF1	0.06809738927804
UEVLD	0.0676941555374598
DOCK8	0.0673824257482944
HSPA12B	0.0673623107319338
KIF17	0.0673440177494916
SYNPO2L	0.0673375897980577
ZNF646	0.0672971953593275
CHD5	0.0672449582945688
UMODL1	0.0672226744538868
PRDM15	0.0671474486119055
AP4B1	0.0669802589070629
NRIP3	0.0669541982720124
CACNA1A	0.0668266886630538
ASB14	0.0667557931119958
NOTCH1	0.0664562605803972
ZMYM5	0.0662795792982605
BRD4	0.06593774002431
MRPL19	0.065916643778254
FBRSL1	0.0656108676317574
IRF2BPL	0.065381412790533
COBLL1	0.0653016585133775
MAML3	0.0652992179845817
DLX6	0.0652805382911219
MAN2B2	0.0649387621415191
SH3PXD2B	0.0647651559511471
GPSM1	0.064589236275663
SALL3	0.0645690601050626
SPAG17	0.0643195978486189
TRDN	0.064088169386375
ADGRL3	0.0639041432821053
GCN1	0.0637730488212608
UNC13D	0.0637022461316417
ZNF674	0.0636998323564521
SKOR2	0.0634904287860275
COL18A1	0.0633443358197569
PIGG	0.0633010261053155
POLA1	0.0628959709748029
NSD1	0.0627672355570906
DSP	0.0627353298812828
ANKAR	0.0626005395342857
RHBG	0.0623750856473842
ADAM8	0.0623557972911749
WNK4	0.0622909179463971
NTN5	0.0622440256386268
TENM2	0.0619745860076343
ANKRD66	0.0613901191734003
GRAMD1A	0.0613163961525943
PXDN	0.0612801566759382
AKNA	0.0612767687746589
ST18	0.0611421402218626
DYSF	0.0610760154890007
KIAA1210	0.0610320563492626
NRG2	0.0610093179207148
DCHS1	0.0608605744261319
PPARGC1B	0.0608432181821485
ZNF461	0.0605251077637788
TIRAP	0.0605076593567093
EFCC1	0.0603229759201505
VPS33A	0.060305712384622
IGFN1	0.0602689200725859
CC2D1B	0.0602466206328297
MGRN1	0.0602415973907866
PRAG1	0.0602107932652194
WDR91	0.0600823679003637
ANKRD12	0.0599963757836256
SYTL2	0.059957356148225
CLASP1	0.059915314742729
DOPEY1	0.0597757889225581
MAP10	0.0596193815955583
UNC80	0.0595006429660841
LDB3	0.0591186710312273
C2CD3	0.0590194728719142
DOCK5	0.0588171410276524
SLC35F5	0.0587370343778275
SBNO2	0.0586763208630086
CNOT1	0.058564312873125
ABCB5	0.0583682403764636
NELL1	0.0583383786700501
MEFV	0.0582416421631516
ZNF878	0.0582147772686713
ADGRL2	0.058207592553951
SLC27A1	0.0581036625745804
PHF12	0.0576979051150989
WIPF3	0.0575464072612523
PNPLA6	0.0574125867741366
SOGA3	0.0573652435096414
KCNC2	0.0573110399521811
FRYL	0.0572135081996323
PEX12	0.0568364271697685
HDGFL2	0.0567133153456177
ZNF14	0.0566640923911536
ADAMTS16	0.0565660166955297
MARF1	0.0565556690666078
SPIDR	0.0565523196079265
SMC4	0.0564823356699342
CASKIN1	0.0563962611349434
DAPK3	0.0563385162040785
HEATR6	0.0562660680238352
RBL2	0.056202857508641
RCL1	0.0560797081631619
ABLIM1	0.0560661451736181
OR2K2	0.0557697326369993
PSD3	0.0557672525481737
FHOD3	0.0556536457542998
SRPK3	0.0554386154903731
KIAA1109	0.0553105760167251
RREB1	0.0550707539511209
WDR4	0.0549495377584219
FBXO41	0.0548724328833928
FANCA	0.0547615146353078
LGR6	0.0547390088522826
PAPD5	0.0546496631156837
COL6A1	0.0544189828366576
KLHL17	0.0543987592604384
XDH	0.0542907141571909
CELSR2	0.0540916434867243
DPF1	0.0539830200585359
SPEN	0.0538024702400347
MYO7B	0.053670601283906
ADGRB2	0.0535636974003961
PSTPIP1	0.0534990579656156
PKP3	0.0534744715095219
PPP1R3F	0.0533699462708764
PLCD1	0.0533084820327917
COPB1	0.0532279376141004
TARSL2	0.0531855609264252
DPP10	0.0531812944661494
MSH3	0.0530709180310331
TOGARAM2	0.0530261943751439
GBP5	0.0528923665100651
CHD2	0.0528743349836109
DNASE1L2	0.0528167343021952
CCDC158	0.0527832517553323
MAP2	0.0527491354007371
PTPRF	0.0527372984013216
PCDH17	0.0526165134910065
TNR	0.0524938606098002
ZMYM1	0.0523333097294505
PLEKHG4B	0.0523134257754573
KCNH2	0.0522677604574943
ARHGAP17	0.052252272961708
C21orf2	0.0519587763698784
NELFA	0.0518168815776524
ADGRB1	0.0517904361162329
OR4E2	0.0517132209775655
MOV10	0.0516781758163381
FTCD	0.0516026503967094
MLH3	0.0516023420185657
CCDC96	0.0515261299407059
DSCAM	0.0514416048774511
NUP205	0.0513932754986503
LHX3	0.0512185295645992
ARHGEF33	0.0512044641074768
ABCC8	0.0511443672644853
EIF3H	0.0511067519957313
IKBKB	0.0509592518815451
CTU1	0.0508289535400438
OPLAH	0.0507283147906766
AEBP1	0.0506433805081557
GCC1	0.0506157662685998
EVI5L	0.0505846377527871
NT5C3B	0.0504354129485336
HCN3	0.0504286447518128
LRPAP1	0.0504033653975623
ALDH1L2	0.0498591387762041
LGI3	0.0498263326692824
GNAS	0.049310532169009
TUBGCP2	0.0493023274765281
RABGAP1L	0.0492327809193308
TEKT2	0.049227767749636
MTFMT	0.0491392062563228
SIRT1	0.0490993663115385
GGN	0.0490805303442938
PCNX2	0.049065795180767
LRRK2	0.0490620810320781
MYH14	0.0490104855989394
GPRASP1	0.0489310012195353
NID2	0.0488938983848
PLXNA3	0.0488434422411954
GTDC1	0.0486833044770987
ARHGEF28	0.0486581016957856
GCC2	0.0485586599192395
LHB	0.0485474598027728
SEMA4D	0.0485211098070871
PIWIL3	0.048514246339768
DSC2	0.0484440650952675
YOD1	0.0484015985265961
TIAL1	0.0482479457565858
PLCE1	0.0482405988901736
PTPRN	0.048179991080926
SIGLEC1	0.0481148875728006
SLC35F2	0.0480345652722492
TACC2	0.0479369996089622
IBTK	0.0478954721730649
KIF9	0.0478397605180928
NRXN2	0.0477776576153414
PDIA2	0.0477746682140109
DHX33	0.0477244149225539
HEATR5B	0.0475470770081562
ARFGAP1	0.0475174073609111
PRKCE	0.0475160594519421
MUC17	0.0474559618973483
SEZ6	0.047394789078192
EVX2	0.0473752282480346
ZCCHC24	0.0473469138681422
ERICH6	0.0472771230764828
COL4A1	0.0469531488804678
INCENP	0.0469346078614661
COL1A1	0.0468840033613593
MMP7	0.0468770010444783
ZFPM1	0.046751719753537
EPS15L1	0.0467307787533734
MROH2A	0.0467053714284404
KIF20B	0.0466076847250037
KLHL38	0.0465482001970031
NYAP2	0.0464956106873315
C19orf68	0.0464785068168638
ADGRG6	0.0463640255075862
SDK2	0.0463394040775522
ATP10B	0.0463103161961824
ADGB	0.0462122035396888
CFAP97	0.0462081096554963
SPINK5	0.0461734820052493
TGM2	0.0461188745178585
LIMK1	0.0460443938454173
SMCHD1	0.0460213779036642
PLD1	0.0460138758885122
UHRF1BP1L	0.0459757615418771
SLC9A3R1	0.0459655486580153
NEU3	0.0459270710740945
OR4D5	0.0459146928393747
ESPN	0.0458412392862857
TMCC2	0.0458231237369387
SSC5D	0.0458230482291269
TNRC6A	0.0457542261283665
LTK	0.0457435099248606
POLR2A	0.0457262346581448
FBXL19	0.0456610623460507
HP1BP3	0.0454886262868774
MN1	0.045468309667231
XIRP2	0.0454660431902465
CCDC47	0.0454073825767189
LRRFIP2	0.0453725969609885
GLIS1	0.0453608373313729
FAM129B	0.0453488769190127
SETD1B	0.0450944680668538
SBNO1	0.0450685130722222
PIK3C2G	0.045062959885631
HIF3A	0.0450076180659952
EXOC7	0.0450036235911405
TNRC6C	0.0448685674858263
GID4	0.0448671133166625
TDRD9	0.0448617605865116
SH2D4B	0.0447726190615133
DBN1	0.0446558966503916
PASK	0.0445505588821544
KBTBD13	0.0445487558361424
MYRF	0.0444956970667599
ATAD2B	0.0444243725324684
DMRTB1	0.0442877141745487
TMEM198	0.0442836784732988
SEMA4B	0.0441774100368051
ELN	0.0441551352284106
PLD2	0.0441229128948642
UGGT2	0.044038901349762
CATSPERB	0.0440097854824588
DDHD1	0.0439572218187046
E4F1	0.0439473026941436
TP53I13	0.0439222495574974
THBS3	0.0439212370601927
TRIOBP	0.0437947615138658
ARFGEF1	0.0437749807126411
SH3TC1	0.0436592238300754
SMAD6	0.0435777720637659
FSIP2	0.043553622285916
DCBLD2	0.0435470108302037
PLXND1	0.0435208025466002
LRRIQ3	0.0434671751691523
NWD2	0.0434134825059509
PLEKHM2	0.0433474449945226
MOV10L1	0.0433256958187225
ENDOU	0.0432532037785954
RTKN2	0.0432520807030693
PC	0.0431049427681383
HDAC4	0.0431026339447897
AKAP4	0.0430662493647022
LONP1	0.0430534648405304
DMD	0.0430387849143532
OGFOD2	0.042849369031916
STIL	0.0428024919620927
MMP27	0.0427306529231284
WDR38	0.042702965584774
ADAMTS1	0.0426623816813538
HS3ST4	0.0426181665308233
NCKAP5	0.0425579332336889
MIB2	0.0424250023120458
ZNF284	0.0424162615031961
NBEAL1	0.0424126231007425
KIF23	0.0423143847556326
ENTPD2	0.0422632745968032
GSE1	0.0421852269751078
ZAR1	0.0421793670205518
IQSEC1	0.0421640104095323
EEF2K	0.0421256353172236
FGD6	0.0421208546353246
GRAMD4	0.0420303533899679
ADAMTS19	0.0420111734506061
CYP1A2	0.0419859351339386
CACNA1G	0.0419169402717277
PLXNB2	0.0419103259463285
ATG2A	0.0419043631041883
ZFHX4	0.041858747730019
SRBD1	0.0417714333896585
RABGAP1	0.0417137848078207
LGI4	0.0417010717705151
COL9A2	0.0416883433024807
CDK19	0.041682581772644
DISP2	0.0416472885387672
SMARCA4	0.0416377311839162
GAL3ST2	0.0415934434337943
TMEM132B	0.0415650597614064
PLA2G4D	0.0415447069889397
SFMBT2	0.0415192859239045
AFAP1L2	0.0414311066714792
PRKCZ	0.041358415141289
GPATCH1	0.0412863125047823
KMT2B	0.0410207684455168
SCYL1	0.0409593433289674
NPAP1	0.0409318314604994
PLTP	0.040925090124701
MEGF8	0.0408961476532914
MDN1	0.0408901825489299
ANPEP	0.0408676140687161
KIAA1456	0.0407990115320466
SH3RF2	0.0407771232643097
ZC2HC1C	0.0406452496780977
BICD2	0.0405473490623228
RBM6	0.0404861897610593
BRCA2	0.0404417804419014
LPCAT3	0.0404311532873592
PDE4D	0.0403193788616111
DAAM1	0.0402143893968407
CHMP3.RNF103.CHMP3	0.0402092641322316
ANKRD13A	0.0401795728081579
NCAPD2	0.0401767644418641
CSPG4	0.0401680621538169
MYLK4	0.0401396038884344
SPATA13	0.0401147801405789
COL12A1	0.0400333187244212
SEMA6A	0.040016718274519
ARHGAP9	0.0399259286022954
IPO9	0.0398842286945419
NPC1	0.0398789156369092
NLE1	0.0397542651016522
ATG2B	0.0397346537972058
SMG7	0.0397233427738643
FASN	0.0397031394114381
GABRE	0.0396989770654106
TBCE	0.0396635901368114
HEATR4	0.0396166086046844
ZNF568	0.0394321554799259
LTB4R	0.0393830845366979
WDR17	0.0393827926575789
ARHGEF40	0.0393505858021389
ABCA7	0.0393481213134705
DROSHA	0.0393401748379321
EML6	0.0393313184054329
UPF3B	0.0393215209774633
TAS1R1	0.0392118467652839
RFX7	0.0392112015905395
ARRDC5	0.0391349353866806
DNAH17	0.0390448970946253
HOXA4	0.0390262178179694
ASB18	0.0388642701524368
ARHGEF10L	0.0388506905006335
MLXIP	0.0388195639890342
NFRKB	0.0388009085015543
UTP20	0.0386057084754395
OLFM1	0.0385740836530138
SLAIN1	0.0384910215845825
SV2A	0.0384368445929716
CTGF	0.0384089209100414
MALRD1	0.0383452221801405
GAL3ST3	0.0383151624887688
UCKL1	0.0383034909817475
PALLD	0.0382370756046682
PRR5L	0.0382010204350337
FARS2	0.038096330062359
MLST8	0.0380007413824603
CALD1	0.0379654200980666
SCUBE3	0.0379219289339721
DECR1	0.037910357563064
STK10	0.0378518822924178
MAP3K6	0.037791891263006
KRT80	0.0377814554525486
MFHAS1	0.0377528948284018
CCDC110	0.037734465581807
MINOS1.NBL1.NBL1	0.0376488675392164
DIS3L2	0.0375991852842049
TTC39C	0.0375827524139766
MYO9A	0.0375617958845704
ACTN2	0.0375194660567268
SLC25A2	0.0374800614313989
ENC1	0.0373690225603498
C18orf54	0.03732576182066
SFT2D3	0.0372935114319345
NISCH	0.037260576318933
DDX55	0.0372439499711886
CEP97	0.0372079207486003
CACHD1	0.0371759830887308
ALDH4A1	0.0371569561615948
HOXC11	0.0370705745918442
C2CD2L	0.0369633480746875
TH	0.0369461965501945
PRRC1	0.0369296552709376
NEPRO	0.0368945114482598
MAPK8IP3	0.036855999197686
SEC31A	0.0367714961223562
TRIM66	0.0367639604430401
C15orf62	0.0367628437887701
CSMD3	0.0367311088198254
MYO16	0.0367069915237462
WDR97	0.036632727295071
ZNF407	0.0366144302931082
SAMD8	0.036611806238298
CNTLN	0.0366008681995386
PKMYT1	0.0366000984694425
KRT2	0.0365842518812467
DTNBP1	0.0365789812681691
DUOX2	0.0365074181450772
COBL	0.0365041313800069
MADD	0.0364241843882512
DLG3	0.0363897190241784
MGAT5B	0.036383920900254
LARGE2	0.0363701741765017
NT5DC3	0.0363374291097138
CNTN5	0.0362613373281098
PIGQ	0.0362129238329175
MAP7D1	0.036189439691352
PTGIS	0.0361882821822874
EPHA8	0.0361770532597856
FZD4	0.0361701002677231
RERE	0.0361485595822779
ZNF318	0.0361452795908361
SHROOM2	0.0361397436420631
LRRC45	0.0361346027914666
SUGT1	0.0361174391716426
EXT1	0.0361148794293261
MAP2K3	0.036107460954194
C8orf58	0.0360614161764211
FAM186A	0.0360216910204449
PIBF1	0.0359243928947239
RALGAPB	0.0358983520038702
DVL1	0.0357465848279497
PARP1	0.0357304082848439
EPHA2	0.0357180306469614
PSD4	0.0356832993847881
CCNK	0.035660908642238
EMILIN1	0.0356514968132982
GRIP1	0.0356438090688011
GRM5	0.035611990436554
SLC6A18	0.0355714470141839
DYRK1B	0.0355704541559267
SLC34A3	0.035546135534109
DSC3	0.0355052771006787
HIVEP2	0.0355022826636506
RASSF7	0.0355002692665761
ANKRD28	0.0354809865729223
ITGB2	0.0354708819049137
DMBT1	0.035457808760599
WT1	0.0354195179699449
MIS18BP1	0.0353293507650565
OSBPL5	0.0353204690780202
CELF6	0.0353098964908376
PPP1R26	0.0352670113086336
TTLL11	0.0352443109011803
ARHGAP15	0.0351847920169942
TESK1	0.035181245638866
ZNF865	0.0351181129459528
BEGAIN	0.035115918733812
GPR155	0.0350968352232611
COL5A3	0.0350650139657359
KIAA0355	0.0350104566379896
RNF6	0.0349916650357191
OR10P1	0.034949822116645
DPYD	0.0349321351603278
PPP1R3E	0.0349198881827502
STXBP5L	0.0348844320052256
HELZ2	0.0348491094236387
ERAP2	0.0348416190500826
RAPGEF4	0.0348384491250332
CHD8	0.0347674061452783
UNC5B	0.0347390979348643
ERBIN	0.0346393373147034
CAMTA2	0.0346266213736846
WISP1	0.0346160903376813
ZNF467	0.0346041420187976
TRIB1	0.034580413922092
TRANK1	0.0345738656433466
ZNF609	0.0345306892902848
ABCA8	0.034473453043074
SOAT2	0.0344667754821264
SOS2	0.0344341064612072
ADAM9	0.0344187719699423
CKAP4	0.0344096687221419
DDX19A	0.0342107612057201
GYS1	0.0341845195618335
CDK5RAP2	0.0340869817808516
OXR1	0.0340651123785507
STRN	0.0339970404570114
C11orf54	0.0339915471148947
PKHD1L1	0.0339869551953842
COLQ	0.0339575478070787
SKIDA1	0.0339319806713652
MAP4K1	0.0339043132230116
WHRN	0.0338657224369496
DSG2	0.0338421208670468
CUL3	0.0337214462417093
LRRK1	0.0336766092364784
MICAL2	0.033635227550002
RFX6	0.0336055127610237
CDK14	0.0336002636015897
SYT5	0.0335928562304371
EPHA6	0.0335591555569991
ANO2	0.0334840740605985
SYNJ2	0.0334731133554671
FAM214B	0.0334641319269213
CCDC136	0.0332601693583193
ADSSL1	0.0332509512527812
SRCAP	0.0332266038720808
MRPL39	0.0331988782361955
ABCC11	0.0331730385288311
HCRTR2	0.0331708649548099
LAMA3	0.0331449307685487
BRD8	0.03310333094727
PPP1R13B	0.0330614491493597
SUPT7L	0.0330505299068512
CACNA1I	0.0330327220365286
FAM181B	0.0330029406692768
SPTBN1	0.0329965094150151
PODXL	0.0329944329466173
HSD17B1	0.0329573151557674
TRIP4	0.0329245917639018
CRAMP1	0.0329134710689761
CREBBP	0.0329130896166458
DYNC2H1	0.0328977035111045
DGKI	0.0328513630457442
SIPA1	0.0328239519451704
SLC4A10	0.0327968330120756
AOX1	0.0327961351292282
TLR9	0.0327375729877405
LGR4	0.0327063809443396
WASF3	0.0327017245367406
MON1B	0.0326921545953789
PLEKHA4	0.0326898729609158
KRI1	0.0326588394278379
RBM20	0.0326006561290402
LRP1	0.0325918389703484
MANEAL	0.0325901371394308
PEPD	0.0325742777278069
ZPLD1	0.0325511616297918
NAALADL2	0.0325104214652305
SLC22A16	0.0325020888006635
RAX	0.0324962102454406
MYO19	0.0323756293364932
MEF2D	0.0322924689089347
ORC1	0.0322480677989979
DOCK9	0.0321834921964493
IFT172	0.0321818387890767
AUH	0.0321804938165495
SLC39A8	0.0321584076483903
X4.Mar	0.0321374669308975
SLC12A9	0.0321106900016802
GPR137C	0.0321053259743739
NRP1	0.032103840963109
FOXP1	0.0320622146828588
FAM184A	0.0320260237722735
ZFR	0.0320252028820278
KIAA0556	0.0320078740615359
FUT10	0.0319877272875056
DCDC1	0.031933627427989
KLHL30	0.0319210671428578
NOL4L	0.0319037502136743
ABCA13	0.031895828335433
DNAJC1	0.0318848260030222
FAM13B	0.0318757674056168
BIVM.ERCC5.ERCC5	0.0318537126346089
OSBPL10	0.0318028369646465
KRTAP1.4	0.0317792616880572
TENM3	0.0317248459536429
C6orf132	0.0316788053173766
RABEP1	0.0316727359721799
NT5M	0.0316373663516662
DNAH6	0.031634254460152
FLRT1	0.0316195574714738
GUCY2D	0.0316131980521535
ABCA4	0.0316058086057583
STIM1	0.0315925057836786
KCNG2	0.0315920801847795
KRTAP29.1	0.0315637333117406
RBM12B	0.0315080900926019
ARHGEF17	0.0314683727686989
CACTIN	0.0314540258650792
MAP2K5	0.0313359963444749
TCF15	0.0313142617776468
TMEM132E	0.0312855178249343
CDC45	0.03127530223902
KCNH6	0.0312606959601663
HAUS4	0.0312060140190562
GRIN2A	0.0311950154091369
MANBA	0.0311842744645275
RHOT2	0.0311628832393044
PLA2G7	0.0311192179440682
SUSD2	0.0311023844280064
FRMPD3	0.0310605231305915
NIPAL4	0.0310591135047422
BCORL1	0.0310307523207124
SMG6	0.0310136083368256
OR1K1	0.030974384576072
CDHR5	0.0309280917926009
SI	0.0309058698900494
CNTNAP5	0.0309005182575338
RNGTT	0.0308546399894845
GPR107	0.0308493428622425
TRIM23	0.0308405370025975
PTPRS	0.0307798594840767
FAM126A	0.0307708073401262
ABCB8	0.0307645550659173
CRYBG2	0.030726123721531
C17orf107	0.0307137636511691
CENPF	0.0307038822910966
ABHD1	0.0306884416261073
ITSN1	0.0306571454209228
FSCN1	0.0306253898098872
RTEL1	0.0305933997143046
XIRP1	0.0305542147470582
OSBPL6	0.0305384823770861
ATXN2L	0.0305172026878709
KIAA2012	0.0304527062533679
FUK	0.0304002972251034
EHD4	0.0303813506911823
C9orf50	0.0303782382629905
COL27A1	0.0303188576368194
PRR23A	0.0303061178874971
EFCAB6	0.0303033046753947
DNLZ	0.0302908086442065
IQSEC3	0.0302395215114775
SERPINA5	0.030204252544166
CBLC	0.0301607977143338
NRDE2	0.0301567846006432
MAATS1	0.0301474784582155
RHBDF1	0.030133007458924
KRTAP10.12	0.0301302702383669
COPG2	0.0300929687569108
LRCH3	0.0300761790242621
VPS16	0.0300461969600504
SSC4D	0.0298905974299407
RRNAD1	0.0298385959447212
KIF3A	0.0298217044740353
IPO4	0.0298206263061717
PGAP1	0.0297978878804727
NAALAD2	0.0297961664297673
PI4KB	0.0297914658550209
JUP	0.0297899212548291
ZNF462	0.0297563210238183
SSH1	0.0297496702712515
VWDE	0.0297475927538937
TMEM168	0.0297430185624395
ZBTB7C	0.0297179625822595
CCKBR	0.0296995895954125
NCOA6	0.0296939558472504
SEC24A	0.0296521199619123
SLC35D1	0.0296106299844368
HERC1	0.0295258138902219
ZNF770	0.0295216401956031
SP100	0.0295214958338837
CALHM2	0.0295066143267543
POMT1	0.0294831682563309
TIAM2	0.0293972303393969
COG5	0.0293904990128177
SLC44A1	0.0293388040799262
GEMIN2	0.0293052090227078
SPCS3	0.029303537617847
LYST	0.0292717258712899
ANO6	0.0292689580382713
NACAD	0.0292675186336492
EML4	0.0292644451663434
TEX15	0.0292444185149871
MLH1	0.0292308974844907
NEDD4	0.0292086053559035
DENND2C	0.0291967657769745
DMP1	0.0291957944843078
CGNL1	0.0291902688894859
FOXB2	0.0291804354431805
SGCD	0.0291744872999969
SOS1	0.0291463751340196
RPGRIP1L	0.0290963272239115
SAMD5	0.0290946177518493
SULT4A1	0.0290628696153529
ANKIB1	0.0290389396228338
ZFPL1	0.0290370914131059
CD320	0.0290083639591463
TOP2B	0.0289757392292254
NKX2.1	0.0289703589011875
DZIP1	0.0289687979357467
APPL2	0.0288913449036141
ASPM	0.0288667364463361
PITPNM1	0.0288470676979964
RFT1	0.0288445406188253
KARS	0.0288209656210812
WDR1	0.0287647138846559
FOXD2	0.0287624118437949
SETD4	0.0287329134983145
ACSL3	0.0287320990343017
RFWD2	0.0287209774220665
LOXL2	0.028712066486922
CHD9	0.0286994782732767
UPF1	0.0286961147154446
METTL4	0.0286957790152569
MUT	0.0286899093580577
TEKT3	0.0286735301922153
PIK3C2B	0.0286613800926275
KLHL5	0.028615900619256
MAD1L1	0.0286092061612398
MLLT6	0.0286088616476383
COL9A3	0.0285958887883653
PUM3	0.0285888683370825
ZCCHC14	0.0285772189449331
TKT	0.0285579147146835
IFITM10	0.0285417749677733
CENPE	0.0285279885097791
KALRN	0.0285253044201532
EMC10	0.0284844862719904
HFM1	0.0284635045010081
MMS22L	0.0284529896192014
MRO	0.0284042521128614
SERINC2	0.0283902228297806
TTC16	0.028355827567846
TEX45	0.0283506779568901
PLB1	0.0283064352463384
AMPH	0.028300132506443
PPM1J	0.028248782172092
BCAR1	0.0282273078666096
SMARCAL1	0.0282245647937798
CD200R1L	0.0281869790722048
OR4X2	0.0281785799872891
CDH1	0.028144996119895
C2orf16	0.028125439992974
ITGA9	0.0280884466486428
CABLES1	0.0280833493248921
PALM	0.0280756914308246
TLX1	0.0280211020601835
HYOU1	0.0280161276776082
ARPC1B	0.0280076789071929
NUP107	0.0279951343451474
SNAPC4	0.027966976820472
ANO1	0.0279400532264871
ADGRG7	0.0279366745151228
FBN2	0.0279313682699992
MICALL2	0.0279219528814823
PCK2	0.0279180525556884
MME	0.0279101692059556
RALBP1	0.0278961998928388
GNPTAB	0.027868102760083
UBE4B	0.0278676751845035
RELN	0.0278591689579156
IL17RE	0.0278378386154502
ZNF320	0.0277889542271152
KIAA1324L	0.027756639671562
FER1L5	0.0276845467503918
ACACB	0.0276789721184752
DOCK4	0.027657196235509
LAMTOR1	0.0276485761813088
GPR52	0.0276451246867768
RAB37	0.0276315268273063
ZC3H7B	0.0276299717180766
CARMIL2	0.02760304883009
GAA	0.0275943318782192
MESD	0.0275602455770144
EVPL	0.0275417520404425
KIF3C	0.0275125126023592
PRSS23	0.0274723574393923
TRIM54	0.0274132103888887
MYO10	0.0274082940727411
PROSER1	0.0273599091702682
ZBTB21	0.0273365819056108
FLG2	0.0273363286696484
OIT3	0.0273296733588329
TLR2	0.0273161059556338
MYEF2	0.0273075105049896
KIAA1522	0.0272940637696087
STK36	0.0272243703915594
SEC31B	0.0272080224446433
ALMS1	0.0271956123196302
SUCO	0.0271939116484254
TTC22	0.0271782605980191
ATXN7L1	0.0271718292308529
CCDC88C	0.0271607029295557
KIAA0586	0.0271475182459037
PDZRN4	0.0271436645810386
MROH7	0.0271051123936949
RRS1	0.0270581762130371
TAS1R3	0.0270374283332596
INTS11	0.027035878774532
PISD	0.0269975922622076
GAB4	0.0269907258939547
ZNF408	0.0269610873239699
PAPPA2	0.0269598627671247
RPH3A	0.0269436711462774
SPICE1	0.0269423070009798
RGN	0.0269186471962049
TTYH2	0.0268903963149523
SCAF4	0.0268892399396101
TOGARAM1	0.0268686246822043
LCT	0.0268435593370808
ARMC4	0.0268242179171908
TRIB3	0.0268089212327339
PABPN1L	0.0267922099137894
JARID2	0.0267523700839345
TAF5	0.02670826540105
CPSF2	0.026686004691013
HELZ	0.0266488713757253
CECR6	0.0266287896619175
NCOA3	0.0266230861486942
CUX2	0.0265937168648597
PPP1R12C	0.0265674415313657
CHIA	0.0265576043433803
FCHO1	0.0265400841203733
ULK2	0.0265371623788133
PTGS1	0.0265308497391566
ASPSCR1	0.0265126585754742
ATF7IP2	0.0264887119541678
CDC42BPG	0.0264551845105507
DPYSL4	0.026451419672054
PARP4	0.0264136260756353
IER5	0.0263898899581308
GALNT15	0.0263802405429801
RTN4R	0.0263794994665808
PAGR1	0.026367900540086
CXXC4	0.0263589406858627
NSMAF	0.0263588225889849
INSM1	0.0263538652906082
NEFM	0.0263224438474773
NRAP	0.0263142532499096
COCH	0.0262697009644282
RBM14	0.0262377806687073
SCAI	0.0262307514906332
MAP3K10	0.0262082777363063
EHD2	0.0262019632390095
SART1	0.0261866404705376
X45721	0.0261843689252539
PSME4	0.0261476181557904
CHD6	0.026140604679565
RAVER1	0.0261107258171956
BPI	0.0260641163693327
KIAA1211	0.0260517274862637
HOXA6	0.0259851136334404
TPO	0.0259364519600192
MCPH1	0.02591017398681
VIT	0.0258961511865865
LSM14A	0.0258904473180206
PPP1R16A	0.0258641993569453
TAF1A	0.0258599145792612
AGRN	0.0258307944664417
SLIT1	0.0258249328449601
TBC1D24	0.0257874976984363
LRRN4	0.0257800039798183
SNAI1	0.0257637083878687
LRP1B	0.025736018349709
NLRP13	0.0256920000038608
HHIPL1	0.0256544972395573
CDAN1	0.0255930475594653
SCN5A	0.0255927722318269
SOX3	0.0255890954029498
VPS37A	0.0255716009764028
PDZRN3	0.0255696665108926
X7.Mar	0.0255557099433364
TBCK	0.0255469777784014
TAX1BP1	0.0255316906128996
ADAM12	0.0255286743798448
RPUSD1	0.0254999615853658
TSPOAP1	0.0254995016222944
ZNF792	0.0254958476579104
RAD54L2	0.0254412084347109
GUCY2F	0.0254384756282087
CHD3	0.0254314688675944
TXNDC11	0.0254236949568729
KIF26A	0.0253335511296136
P3H2	0.0252677163210422
TMEM201	0.025263965701744
PADI2	0.0252619699947175
ITGA7	0.0252424410739881
NRIP1	0.0252361287486767
MPHOSPH9	0.0252326387880129
ATAD5	0.0252305159397523
GREB1	0.025224544194627
PRRT4	0.0252068663641799
RNASE3	0.0251988994884227
USP32	0.0251852615351747
PRKCSH	0.0251690838479578
TATDN2	0.0251588013306878
DGKD	0.0251490747259018
TJP1	0.0251219398923282
RBM23	0.0250663677845221
AHNAK2	0.0250399049074546
PIEZO2	0.0250286612937798
ANTXR1	0.0250162589160855
SMC5	0.0249911925177943
LTBP1	0.0249391325842861
CCDC105	0.024925879544794
BTBD3	0.0249108885715374
RPRM	0.024900775767068
TMEM79	0.0248903384976304
DLG2	0.0248769320973412
PPEF2	0.024841741783976
XCR1	0.0248372758450113
GAPDHS	0.0248338971562789
GALNT14	0.0248239765603759
GINS4	0.0248223331606125
C15orf41	0.0248187539798176
CPT2	0.0247961173744244
FOXL2	0.0247369794990352
PLA2R1	0.024705080532135
SRRM2	0.0246926762174774
FAM222A	0.0246625844889575
AES	0.0246624780275433
ATRAID	0.0246585976117877
CYP24A1	0.0246559874915626
KNOP1	0.0246359553899616
TULP4	0.0245891668016013
NEK5	0.0245571901219781
ATP13A3	0.0245355266781056
STK24	0.0245261159227649
ME1	0.024495361834959
MAGEC1	0.0244677723154701
PHRF1	0.0244617513808003
C2orf40	0.024452186210956
SHISA7	0.0244425371046867
PTPN9	0.0244288110103019
AP1G1	0.024424103468908
GTF3C1	0.0243978169660435
SERPINB1	0.0243640279248478
ZWILCH	0.0243074742648537
MSH2	0.0242727260722997
UTS2R	0.0242700449930126
VSIG10L	0.0242631599709123
PCDH9	0.0242566083480552
PPP2R5D	0.0242293345450987
THPO	0.0242273290515067
MYO1A	0.024224651520808
LAX1	0.0242221845420319
CDC42BPA	0.0241555564221344
BCL6B	0.0241399903277272
KCNK6	0.0241238138331152
ELFN1	0.0241103394920385
CACNA1E	0.0241020252818715
HNRNPUL2	0.0240686912890009
MMP21	0.0240167368164513
ACCS	0.0240162420312288
GADD45GIP1	0.0240043724313882
PTCH1	0.0240025356107208
TRIM41	0.0239660046675918
MSLN	0.0239422576313199
THSD7B	0.0239373666122543
GRHL2	0.0238955819991406
THRAP3	0.0238557353238502
BTBD17	0.0238539157399969
SGK1	0.0238474859693355
CACNA2D3	0.0238411014742527
PPIG	0.0238360308494143
EXOC6	0.0238313364592118
VPS51	0.0238126236032929
ALDH5A1	0.0238092789602922
RBM15	0.0237628944867562
SLC22A5	0.0237345217114974
PIK3R5	0.0237326075333812
ARHGAP22	0.0237243134594128
CAPN2	0.0237084569683782
DAG1	0.0237017796333863
NEK9	0.0236595935420776
LGR5	0.0236593401900938
POLG	0.023653926640111
WDR88	0.0236403478545096
CYP1B1	0.0236095767610878
SEC22A	0.02360539486967
PXDNL	0.0236052349614156
INSR	0.0235681289756565
SLC5A11	0.0235602200426866
BLZF1	0.0235560265564947
CKM	0.0235366922535601
CCDC88B	0.0234983667898756
PEX14	0.0234856281559615
TMTC2	0.0234664656640499
NOD2	0.023456483016376
KNTC1	0.0234435681869119
OR51B4	0.0234371355960663
NUPL2	0.0234339946910393
RSPH6A	0.0234180865742773
ANKMY1	0.0234116594955722
LDLR	0.0234011163728134
BPIFB3	0.023389729983453
MEX3C	0.0233698456114699
MAPK13	0.0233542347259051
DUSP27	0.0233135315114354
MCOLN3	0.0232975250293203
IFITM5	0.0232852951105665
DUSP2	0.0232779961726204
EML2	0.023251112257553
XPA	0.0232417957234653
OSBPL2	0.0232365847378886
PANK4	0.0232356108884946
GCKR	0.0232326704101687
CYP26C1	0.0232194377951834
KAT6A	0.0231885050065907
CCNT1	0.023153450160104
EFR3A	0.0231388960654943
ATP10D	0.0231198654744821
MKS1	0.0231038111098119
WDR76	0.0230735073964122
CDC7	0.0230694697177664
PCDH12	0.0230649887115277
HOXC12	0.0230625580600911
ADAMTS9	0.0230582875156826
PAWR	0.0230502954781187
ADD3	0.0230185371816239
TEP1	0.0230156445804293
DOK3	0.0229958915726576
MFSD13A	0.0229671251281481
KIF16B	0.0229504819954454
MYO18B	0.022925711026394
OPRM1	0.0229246766899658
ACAP3	0.0229029465762249
FAM83G	0.0228840203191985
THADA	0.0228569072198044
TMEM2	0.0227918262614085
FILIP1L	0.0227893106166765
OR5M8	0.0227800726109954
TIE1	0.0227668219707013
RRP1	0.0227492975406172
MCM2	0.0227357554153802
EIF5B	0.0227354528520756
SLC12A3	0.0227036030376082
SSUH2	0.0226633699640439
RIPK4	0.0226551767265771
CLSTN1	0.0226409532788062
C1RL	0.0226306741982304
ING1	0.022625133123263
MELTF	0.0226097274242189
ITPR3	0.0226014111876686
ANKRD1	0.0225918756663493
NEK11	0.0225898203451905
OR6Q1	0.0225826970438176
RASA1	0.0225760896773361
CLIP4	0.022567745005736
LOXL1	0.0225667019885975
SBF1	0.022562368161793
TNFRSF11B	0.0225593067329392
DDX27	0.022548561218719
KIF13B	0.0225337693757291
COL4A4	0.02251919426502
UNC45A	0.0224590517435336
NBEAL2	0.0224467806888209
COL4A3BP	0.0224160699192072
ZNF618	0.0224064003788958
DRC3	0.0223939699310701
PRDM6	0.0223883609187892
LCMT2	0.022368406469939
SHKBP1	0.022366558376616
TRIM7	0.0223372830763001
CEP162	0.0223329619793664
USP25	0.0222955624282019
NGB	0.0222583861189237
CAPN1	0.0222288707939922
CLSTN3	0.0222223732924391
IMP3	0.0222175579766214
ANKS3	0.0221926462582516
ARID1B	0.0221741866970118
FAM83E	0.0221679217993217
VPS41	0.0221555451041673
F8	0.0221412866623853
ALDH3A1	0.0221377343209066
FAM114A1	0.0221123208575675
OGDH	0.0220843584446034
PCSK4	0.0220840850306156
UNC13B	0.0220760383038231
ADAMTS6	0.022072187031523
MARK1	0.0220621678742913
BIRC6	0.0220554133652688
SCN3A	0.022046877070085
APOBR	0.0220145634606806
DSEL	0.0219965717629374
OR51Q1	0.0219945633072122
SNX32	0.0219906300429068
ADGRA1	0.0219895974128186
MAST1	0.0219862448578756
CARD14	0.0219692948456814
SYNC	0.0219437761872733
TECPR1	0.0219315816791838
LTV1	0.0219103925025862
PLXNA1	0.0218745974723652
BUB1B.PAK6.PAK6	0.0218717987709732
LRP2	0.0218684791682424
SLC40A1	0.0218523101439245
P3H1	0.0218492002899329
TPT1	0.0218333094044613
PRDM4	0.0217810009777695
RRP12	0.0217722901925525
GRK4	0.0217676917394063
TNIP1	0.0217589544123884
DDX51	0.0217453065914305
GPSM2	0.0217282823365405
STK3	0.0216858580310722
PTBP3	0.0216766600101955
FBRS	0.0216638684811652
YY1AP1	0.0216638302351704
SLCO1B1	0.0216528923833565
SLA2	0.0216365987343642
PPARA	0.0216313403172132
YEATS2	0.0216088855707633
LRRC14B	0.0215983621033319
CCDC170	0.0215953877455543
PHF3	0.0215882970645181
TOP2A	0.0215617450417071
ATP2B4	0.0215577183776182
UNC13C	0.0215543888756951
PREX1	0.0215533562028627
PDS5B	0.0215512577386202
ZMYND10	0.0215440971539992
ALOX15B	0.0215104183225116
TLR1	0.0214971434438553
NCOA7	0.0214813347454641
CEP95	0.0214471211390676
FBXL13	0.0214373669870282
CCT3	0.0214124663251312
RNF167	0.0214049405638051
IL12RB2	0.0213994623118826
UNCX	0.0213944257944442
HS1BP3	0.0213942732863779
ALKBH8	0.0213391171007065
MMP2	0.021312765832396
TMEM175	0.0213097029644487
GEMIN4	0.021308865467509
SLC37A3	0.0213047326496103
ST3GAL5	0.0212912715975469
FLAD1	0.0212824422491931
PTX4	0.0212660166561215
MYOM2	0.0212374719549113
BARHL2	0.0212341333694133
PAPPA	0.0212253199147698
CD1D	0.0212126011892276
STAB1	0.0212110163051258
FBXW11	0.0211812631940612
SLC29A4	0.0211434600252015
FOXN4	0.0211297868168852
PDE4A	0.0211267156676703
HIF1A	0.0211255753751621
OLIG1	0.0210932670281817
PRPF40B	0.0210853058535178
FIBCD1	0.0210792979804846
MYH6	0.0210654807752625
EPHA10	0.0210634336489088
CDS2	0.0210571761542295
COG7	0.0210566490359048
EXPH5	0.0210563730726776
PLEKHA5	0.0210299205270378
KANSL3	0.021029731868955
ECM1	0.0210204351072306
ALS2CR12	0.0210146561802191
CEP76	0.0209991794956797
DNAAF1	0.02098741062934
EMC8	0.0209830689336719
ZBP1	0.0209681585269439
JMJD1C	0.0209622244987316
CCDC180	0.0209566138075882
STARD9	0.0209430010754514
LRFN3	0.0209410927763428
MFSD6	0.0209240769218295
ARID3C	0.0209210179798415
JAKMIP3	0.0209163257506787
REPIN1	0.0209157631672996
PTPDC1	0.0208984265731698
ZNF534	0.0208871433579338
MNT	0.0208835690040204
DOCK1	0.0208834207636818
MC5R	0.0208492264016402
AFMID	0.0208339009007201
MIA3	0.0207592420347286
ABCB6	0.0207562622017913
ADAMTS15	0.020754230715934
HDAC5	0.0207475067429391
EMILIN3	0.0207421180557423
CSPP1	0.0207368422185603
ATP13A5	0.0207170806253998
ITIH4	0.020692664094693
INTS1	0.0206695719634648
PTPRQ	0.0206349206349206
RPAP1	0.0206345668890069
VAV3	0.0206277866834333
USP21	0.020627694027216
VWA5B1	0.0206099542951068
TBC1D7.TBC1D7.LOC100130357	0.0205986575944637
GANAB	0.0205802418697944
ZNF594	0.0205750485176781
DHRS9	0.0205573920006255
FYCO1	0.0205428079887884
SLC4A3	0.0205289268759886
EVC2	0.020523705013625
ALOX15	0.0205197590389088
RNF17	0.0205194183885993
PUS10	0.020456863536994
COLGALT2	0.0204550128048644
KIF1A	0.0204529027010419
RGL3	0.0204445743776625
RBL1	0.0204356900524188
AK8	0.0204356783483361
OR2AT4	0.0204323003447446
PROM1	0.0204186008649846
DCTN2	0.0204020684219802
MFSD14B	0.0203807253328562
AMZ1	0.020378143836123
ZC3H18	0.020365699264653
TSPAN18	0.0203461623351241
QRICH1	0.0203361534919165
ZSCAN16	0.0203359174091145
CILP	0.0203176525216607
MAP3K5	0.0203035849867318
ELOA2	0.0202956480846692
HHIPL2	0.0202869065967442
TRAF4	0.0202290437695562
IRF2	0.0201986754966887
DCP1B	0.020184364984106
PNISR	0.0201799921393754
RIPK2	0.0201766789526549
PGPEP1	0.020169412101497
ZCCHC11	0.0201321004032986
SGSM2	0.0201289596491002
ARSJ	0.0201223120770116
DENND4B	0.0201173881344967
NLRP14	0.0201104740829922
MYSM1	0.0200868855225229
TAOK3	0.0200863205486471
TANC1	0.02004103896153
SLC38A2	0.0200293653245911
PDHB	0.0200262483938375
GRIK3	0.0200135172650372
KBTBD12	0.0200095461004075
NTN1	0.0199886134014248
PSMG4	0.0199721913554515
KIF15	0.0199630674640898
HOXA7	0.0199609688489089
DOPEY2	0.0199497686775484
GATB	0.0199465019803134
RPL3L	0.0199462873305509
SPA17	0.0199364293778306
OR52H1	0.0199354460462567
MARCKS	0.0199318563024093
OR5AC2	0.0199235139981045
C1QTNF3	0.0199059282172462
MUC15	0.0199006554925411
ZNF503	0.0198816106879558
PLEKHG5	0.0198805375796279
MEIOB	0.0198613681225189
MED12L	0.0198557157636462
GDI2	0.0198536556031277
KCNN1	0.0198043025940451
EIF3F	0.0197962358810817
LILRA4	0.0197706782030432
GTF3C3	0.0197662971791647
STPG3	0.0197598669505385
ZNF430	0.0197480673369677
FGFR4	0.0197355574298564
RIF1	0.0197142412730376
MYOM1	0.0197067534924501
RFX2	0.0197067230464574
SBK2	0.0196930307523588
DHX37	0.0196434981299085
SLCO1B7	0.0196413065037062
LINGO2	0.0196306879358381
ANGPT4	0.0196284553942766
ETV1	0.0196200739336039
RAPGEF3	0.0196197479619008
GLB1L	0.0196172315011281
STXBP5	0.0196118575648979
TOMM40L	0.0196011423421646
IFT80	0.0195979984360022
ONECUT2	0.0195711139457809
PPP1R15A	0.0195672876161607
ANKRD26	0.0195564875261229
HGFAC	0.0195420908942802
SHISA8	0.0195365551579797
NCKIPSD	0.0195358385980178
SERINC1	0.0194895509293709
BBS5	0.0194884994335791
KCNC4	0.0194794899588082
GLG1	0.0194741744934572
GTF3C4	0.0194704681769335
MAGEE1	0.019462852591115
TRAPPC11	0.019451488351882
WDR3	0.0194469084346526
GNL2	0.0194422565096229
NOTUM	0.0194415807201112
FAT4	0.0194327168521697
CA1	0.0194048930165541
PHF7	0.0193785030514883
ARCN1	0.0193655879204144
CUL7	0.0193620633446758
RAPGEF6	0.0193584117660659
INSC	0.0193441141720671
ARL9	0.0193403896681956
BFSP2	0.019329596016447
SAMD11	0.0193165716761073
MTMR8	0.0193056462606785
AKAP7	0.0192982816895144
SORBS2	0.0192825663541522
ALPK3	0.0192758363936577
CLSTN2	0.0192735282492266
ROBO2	0.0192693457686656
MAT1A	0.0192234396163495
SFI1	0.0192218957991004
UBXN11	0.0192199110289037
ZBTB47	0.0192022822953232
LRBA	0.0191351247837418
DEPDC5	0.0190878810017991
MACC1	0.019077328894967
UBR2	0.0190706706636209
ERC1	0.0190611798741091
DDX56	0.0190361910784793
MARK4	0.019032011229835
PPFIA1	0.0190225327648789
STAT5A	0.0190201454209721
BUB1	0.0190067326375437
GRB14	0.0190023429843345
CUL9	0.0190015088968578
PMP2	0.0189946913098438
QRICH2	0.0189700163506039
C14orf80	0.0189689026899354
OR51F1	0.0189641307223968
OSBPL7	0.0189631900757223
CD163	0.0189602230825835
B4GALNT2	0.0189562578882532
ZNF281	0.0189411121121961
LMX1B	0.0189380773061335
KLHL10	0.0189319425763173
LATS2	0.0189177046456202
C11orf42	0.0189037754087317
PRRT2	0.0189013255049575
FRS3	0.0188960552425001
WDR72	0.0188934438134777
AKR1E2	0.0188891713976291
CFAP221	0.0188781900603142
SELE	0.0188749540869587
PALB2	0.0188669350726227
ZFAT	0.0188523957398813
GSG1	0.0188502040947812
ZIC5	0.0188411209664698
GSTM5	0.0188253871879727
CHMP7	0.0188188545865377
LRRC75A	0.0188081297810165
TCF25	0.0188003757939321
PDIA4	0.0187960563500443
NUP210	0.0187958596831774
SLC16A8	0.0187948367650753
KIAA1107	0.0187946096652252
AP2A1	0.0187893762624703
ACAP1	0.0187783178803692
PGAP2	0.0187778513438556
RIN3	0.0187768370191906
TNFRSF8	0.0187541104813528
MCM6	0.018704609766211
WNT2B	0.018694999900619
FAM184B	0.018683028045326
ARNT	0.018671944264527
PRPF38A	0.018651761392377
HAS2	0.018647527405097
DUS3L	0.0186462410229119
ARMCX5.GPRASP2.GPRASP2	0.018641263381591
GTF3A	0.0186330139079179
HECW2	0.0186274211592472
NFATC4	0.0186160222871465
CAPN13	0.0185796828058107
RCAN1	0.0185783617012303
SARM1	0.0185676366085176
DNAJC6	0.0185600359820161
SLC22A23	0.0185460692595473
NDUFAF7	0.018499392444186
SPAST	0.0184585740513423
RASEF	0.0184580036849496
PHLDA1	0.0184463684301724
TBC1D16	0.0184460499030035
RSF1	0.0184360480335331
SGK494	0.0184273191599577
APPL1	0.0184158668840995
VWA8	0.0184157734814487
RNF166	0.0183773838394773
PTPRD	0.0183741471373359
VAT1L	0.0183659578961488
DENND1C	0.0183653442089341
ERICH1	0.0183546102175533
OR2Z1	0.018318489516835
ISX	0.0182988832966792
ENTPD3	0.0182957885411328
TIGAR	0.0182870478117144
KCNAB3	0.0182845053849867
COASY	0.0182815727423973
SEMA5A	0.0182648540171726
CAMSAP2	0.0182631529209895
DLGAP2	0.0182624017262795
FOXE3	0.0182546997394137
ARHGAP32	0.0182509436237277
SCN2A	0.0182489819697032
SLC45A1	0.0182300340161745
LIG3	0.0182141956499614
CNDP1	0.0182136033793806
RASIP1	0.0182018522409066
KCNQ1	0.0181946213489033
CRBN	0.0181918606618992
EBI3	0.0181759755738669
CR1	0.0181747865051914
CAVIN4	0.0181730817108998
FZD9	0.0181508243472883
SYT8	0.0181387064247689
CORO7.CORO7.PAM16	0.0181376915430593
ARHGAP40	0.0181060090385017
ZNF300	0.0181030675440769
NOL10	0.0181017402628804
RAPGEF5	0.018089949324505
SPAG4	0.0180848726829822
FOXI1	0.018080734615533
CAMK1D	0.0180667079153588
KIFC2	0.0180546175871458
TUT1	0.0180447235673525
PLA2G4F	0.0180437469795545
FEZF2	0.018029230962907
GAS6	0.018019135587574
ACTR5	0.0180134847466452
TSFM	0.018011436081095
NPFFR2	0.0180076649541482
PLEKHD1	0.0179703164672931
KCNT1	0.0179597482566792
TST	0.0179515011076733
UNK	0.0179441272817653
NDUFA12	0.0179434513526698
FUBP1	0.0179391881488139
NAT9	0.0179357014179955
DIDO1	0.0179316626104075
ARID4B	0.0178882729477155
RBM19	0.017879730639573
ANKRD9	0.0178781787273044
SNTB2	0.0178631821144761
TMC7	0.0178546471951151
CDON	0.01784938880786
RTL3	0.0178426846952109
CDK13	0.0178424757105259
SCNN1D	0.0178222749096539
STXBP2	0.0178139711874552
SUOX	0.0178058049410997
COL16A1	0.0177954802229943
ADNP2	0.0177926253985058
MINDY1	0.0177829978443141
REEP5	0.0177718790619871
DGUOK	0.0177658958370228
PTPRB	0.0177634041191955
PP2D1	0.0177617574565553
BTBD7	0.0177617106939916
ADGRB3	0.0177558399412704
ZNF841	0.0177518411814389
FANCM	0.0177510792411455
TRMT112	0.0177322348995606
CCIN	0.0177208267085277
CDHR2	0.0176916864362638
SOHLH1	0.0176884311322705
GLS2	0.0176882667853677
PRPF4	0.0176776499354291
INF2	0.017658566188571
MAN1A1	0.0176422701421463
KIAA1217	0.0176276457083462
NOP9	0.0176272977917694
AATK	0.017622785540012
UGT8	0.0176223402956332
CLNK	0.017619398016749
ZNF282	0.0176051958385251
ACO1	0.0175938568833801
DOT1L	0.0175936001001522
NBEA	0.0175828812480839
SIRT2	0.0175735738371394
GPR12	0.0175671961308624
ZBBX	0.017557091157332
DCST1	0.0175551775852834
DOCK3	0.0175541970906209
CENPX	0.0175530925759851
CACNA1C	0.0175309661550747
SEC23A	0.0175259761359866
PRR23B	0.017502095647791
TBXAS1	0.0174936537786083
ETS1	0.0174911031130801
ERV3.1	0.0174844116255839
RPUSD3	0.0174681982003456
PCDHA4	0.0174650715319521
DMRTA2	0.0174568216278342
AOC1	0.0174554059661098
AR	0.0174512003259632
MTCH2	0.0174357918430961
SPECC1L	0.017432571289574
ARHGEF16	0.0174305336556992
CD109	0.0174227987172454
OR9I1	0.0174100763445594
MMRN1	0.0174048898283523
SLC22A12	0.0173872657529371
NAT8L	0.0173732553962359
OR6N2	0.0173732473868278
AADACL2	0.0173599388246837
SNCA	0.0173438316166596
SENP6	0.0173374709996238
FAM129C	0.0173345315826417
CPA1	0.01732815381822
CIB3	0.0173268230281806
CYBA	0.0173261708038821
ALG1	0.0173180088137682
PPP1R27	0.0173038766248444
EBF4	0.01729737058528
TFAP4	0.0172387500048199
ENOX1	0.0172351312031945
VCL	0.0172330200791051
IL1R2	0.0172263129525019
PLXNA4	0.0172242613511348
MFAP3	0.0172209038445765
KNDC1	0.0172119622045209
STX3	0.0172113412629145
POLR3A	0.0172095492933192
NCL	0.0171994469118823
HTR7	0.0171859764241827
AMZ2	0.0171777698984421
VWA5A	0.0171765157579305
DNAJC16	0.0171469513950599
OTUD7A	0.0171451547515868
CARMIL1	0.0171270322048083
HSPA4	0.0171268365528259
ACKR2	0.0171229105706625
THNSL2	0.0171063639099218
EEF1D	0.0170939023091663
ARFGEF3	0.0170698601847266
EPB41L3	0.0170698028469209
RGL4	0.0170625726641179
SPATA7	0.0170458897921992
TDRD1	0.0170402199911227
TMED5	0.0170318956244449
GDPGP1	0.017030262164374
PTK6	0.0170138392834979
PCTP	0.0170131267738884
DISP3	0.0170118124754259
SLC7A7	0.017010386109506
RBBP8NL	0.017010142431462
HSPA4L	0.0169977924944812
SHPRH	0.0169644103683357
CD8A	0.016962087652186
DZANK1	0.0169537867476704
INTS2	0.0169481489291745
CYFIP2	0.016940320605688
SLFN14	0.0169363383017403
CEP170B	0.016935886244788
KRT4	0.0169299790048957
BSN	0.0169192397786754
ANGPTL3	0.0169181978624406
PKLR	0.0169124543064939
TAF1C	0.0168818427096573
FAM160B2	0.0168708784663807
SERPINB6	0.0168557346062618
HIC1	0.0168483090501245
SLC25A29	0.0168428956818392
SIGIRR	0.0168416479364159
CADPS	0.0168414916759288
SLC9C2	0.0168380824283146
WRN	0.0168347121771754
PCED1A	0.0168096167056586
ALG13	0.0167770836645009
C17orf53	0.0167405954109312
CEP70	0.0167388760275449
INTU	0.016732596760481
SURF4	0.0167318929399796
SUN2	0.0167162291183965
ZNF225	0.0166997233821079
CRYBG3	0.0166817602585442
PANK2	0.0166787285831059
NXF3	0.0166641028970597
ATR	0.0166631081726582
TNS1	0.0166597780947639
COL20A1	0.0166546029078263
SPIRE1	0.0166443253698813
CFAP77	0.0166396783546818
ARHGAP20	0.0166389922625027
FRMD4B	0.0166376920628266
GAMT	0.0166351063087035
PTPRZ1	0.0166350288604699
KAZALD1	0.0166331404204736
CASC3	0.0166111932506216
ALK	0.0166047015994733
CBLN2	0.0165801961799066
ATP2B2	0.0165717540652769
ASXL3	0.0165688356358318
GSTM4	0.0165465467161682
ERBB4	0.0165461952836601
DDX53	0.0165353335168033
HTT	0.0165123320609232
GATA6	0.0165064890958369
MAPKAPK2	0.016503839396911
PDSS1	0.016498704290239
C12orf45	0.0164842711911797
C19orf44	0.0164567480251534
SAMD7	0.0164547582150365
TCEA3	0.0164281122327728
DERA	0.0164280580050635
POC5	0.0164246691612511
GPC2	0.0164183582758545
ANXA6	0.0164068203271717
ACOT12	0.0163981789317693
RABGGTA	0.016385431320348
PDCD11	0.0163823773163135
PPM1L	0.0163559982419446
MDFIC	0.0163551412102737
NR3C1	0.0163439209796826
COL11A1	0.0163437538340972
TSPAN9	0.016336438084411
POU2F3	0.0163362186478007
SLC7A2	0.016335187486582
ZNF474	0.0163324178225741
STX8	0.0163302575836529
RAET1G	0.0163227035438838
CDH8	0.0163168031751192
RHPN2	0.0163112915398984
DIAPH3	0.0163097661414117
STYXL1	0.0163095244649594
EIF3B	0.0162814738424257
PCDHGB1	0.0162735204457059
SLC22A14	0.0162614797531905
SDC1	0.0162401162060033
HEATR5A	0.0162352652613658
COG4	0.0162250297135377
BRWD3	0.0162229636377148
ZNF579	0.0162157840723501
NFATC3	0.0162126321066718
LRPPRC	0.0162122345860239
ASAP2	0.0162118414431303
ZFR2	0.0162020850335924
LGI1	0.0161732039469239
ZER1	0.0161708729036701
ADRA1A	0.0161688569463776
TMC8	0.0161615152380328
PAX1	0.0161602701362698
LIMA1	0.0161516185725601
ABCC5	0.016142822103087
UBE3B	0.0161304375222324
PARP6	0.0161282636198672
CNGB1	0.016128083709797
[truncated: 7,343 more rows]

## Sheet: XGBoost
Feature	Importance
SOX1	100
KDM6B	93.6172491771772
ADAM33	84.5654988146766
SPEG	72.7555982205952
GRID2IP	67.1389142439049
SHANK1	66.0571115722151
PLEC	57.4185461086633
DNAH5	57.377385308711
SLF2	54.7157115222675
ADGRA2	43.2767258170884
BAZ2B	42.0199286976574
TNK2	39.6672733935513
CLUH	35.4236135432566
WNK2	34.9225775493062
PRRC2C	31.1872152941199
TNRC18	31.1289217509395
SETD2	29.4814033063897
DNAH10	29.0766844120967
ZNF516	26.6195212367792
NHSL1	24.8985797061404
CACNA1H	24.526441788944
GRIN3B	23.2985151732905
FILIP1	22.623573247475
MIER2	22.4304692894077
ZZEF1	22.0419312043066
SLC12A4	21.9234878465754
CNTRL	21.5989797419332
CLTCL1	21.5759450076813
STAB2	21.4569491143247
PIK3CB	20.5700694224798
KIF7	20.0061892267721
SNX30	19.7091071694788
TFR2	19.3264979778852
FOXN1	18.9998997572072
FAT3	18.8008027535561
MAP1A	18.1779688691082
IQGAP3	18.1333417876113
CCDC87	18.0958645584942
XRN1	17.8078589852929
TTN	17.6199182346607
PRDM12	17.2410164122533
MAST3	16.9433135284147
IGSF5	16.0252735175511
PDE6A	15.6267877217727
ITPR2	15.3648403080988
ZNF142	14.0146988134515
COL5A1	13.7507326787945
ULK1	13.2512777231128
TMPRSS6	13.2184887691236
MACF1	13.1983491559946
CAPN12	13.0895410262461
NOTCH3	12.956878671206
SCRIB	12.821095628065
CHCHD10	11.9636710516611
WDFY3	11.7499287498068
PLB1	11.4003237320715
CSMD1	10.8763037047038
MRC2	10.8074788738935
RREB1	10.0960044100207
FGF20	9.6816585654321
MAP3K15	9.43587230144291
FAM83H	9.40217383656485
FOCAD	9.26900550789033
HIP1R	9.02595191541131
PIEZO1	8.9029692809231
KCNC2	8.8886726802961
TRMT1L	8.77321239411493
NCOR2	8.69387283104934
RYR1	7.89627472203733
WIPI2	7.79344359985362
ARHGAP39	7.52879300393049
REXO1	7.44913992345954
FLNB	7.35299872465672
MYO7A	6.99698315548584
SH3D19	6.92550429119447
HMCN1	6.68115989685671
CLMN	6.26276005492742
DNHD1	6.18548732690218
DNAH9	6.07986817617468
CAMSAP3	5.99730238449543
SLC8A2	5.62609570711688
CEP350	5.6109320187483
LIMCH1	5.45630171640329
MRPL11	5.43615330823152
AHNAK2	5.18624630804801
MYO1G	5.07599941278087
UNC13D	4.89515160542847
CASKIN2	4.79410277278518
ANK1	4.6718982409004
TACC2	4.61802446536694
CILP2	4.26211961026331
PYGB	4.14637607197085
DDX51	4.12694032093752
VSTM2L	4.11000055129397
THOP1	3.99105561744966
APC2	3.96639250690504
ADGRL3	3.96626446143007
COL17A1	3.78143586253377
ZNF646	3.74380601355769
ZNF697	3.73729897532993
VPS18	3.31572515768787
AMPD3	3.31046598081613
ABCA8	3.30085791399466
ENOSF1	3.22172710385493
LIG4	2.93472701097928
KIF26B	2.8726834167876
VPS13A	2.6826608278068
HTR2B	2.50230243871428
PTPRT	2.35671913120043
FBN2	2.35453252837239
COL24A1	2.30029479327676
FLII	2.25570780682759
GCN1	2.24575285317394
PRR12	2.17427191946075
SPTBN5	2.13575428852492
DSCAML1	2.12149
OBSCN	2.09906214630994
CBFA2T3	2.0752551297035
CABIN1	2.07380950922503
UGGT2	2.05847030801854
MUC16	2.02225710761548
EHBP1L1	1.9812874705035
ITPKB	1.97383806931553
DOCK8	1.97134493338076
LAMA2	1.87843681815138
PDE11A	1.81113585783205
RYR3	1.76053280348133
PPL	1.69876198495299
WDR97	1.63743001318884
COL12A1	1.59299577593757
SIGLEC1	1.48431129414273
TTLL10	1.47968
NCOA6	1.45941317488295
NBEAL2	1.4560202284741
PNPLA7	1.45543212466131
FRAS1	1.29009437515422
PLCH2	1.20624683533669
DYNC2H1	1.17514433078996
MYO7B	1.17209102823693
OTOF	1.05642651599013
UTP20	1.05118085502963
CFAP46	1.01812720905605
ADGRV1	0.998706590669772
EP400	0.806814149737899
FSIP2	0.804539467143748
NRAP	0.766415155692123
VPS13C	0.753117503778143
EML5	0.706452882493511
STAB1	0.668087224722406
KMT2B	0.628477456422322
DNAH17	0.613650954471147
SDK2	0.597078313191927
PKP3	0.586049782300964
CELSR2	0.528475912892324
2025-03-02	0
2025-03-04	0
2025-03-07	0
2025-03-10	0
A1CF	0
A2ML1	0
AADAC	0
AADACL2	0
AADACL4	0
AAR2	0
AARS	0
AASS	0
AATF	0
AATK	0
ABCA10	0
ABCA13	0
ABCA2	0
ABCA4	0
ABCA5	0
ABCA6	0
ABCA7	0
ABCB5	0
ABCB6	0
ABCB8	0
ABCB9	0
ABCC10	0
ABCC11	0
ABCC12	0
ABCC2	0
ABCC5	0
ABCC8	0
ABCC9	0
ABCD4	0
ABHD12	0
ABHD12B	0
ABHD14A-ACY1;ACY1	0
ABHD16B	0
ABHD18	0
ABL1	0
ABL2	0
ABLIM2	0
ABRAXAS2	0
ABTB2	0
ACACB	0
ACAD10	0
ACAD11	0
ACAD8	0
ACADL	0
ACADSB	0
ACAP3	0
ACE2	0
ACIN1	0
ACKR2	0
ACMSD	0
ACOX3	0
ACP7	0
ACTBL2	0
ACTN2	0
ACTR10	0
ACTR5	0
ACTR8	0
ACVR1B	0
ACVR1C	0
ACVRL1	0
ADAD1	0
ADAM12	0
ADAM17	0
ADAM19	0
ADAM22	0
ADAM30	0
ADAM8	0
ADAM9	0
ADAMTS10	0
ADAMTS15	0
ADAMTS16	0
ADAMTS18	0
ADAMTS19	0
ADAMTS5	0
ADAMTS6	0
ADAMTS8	0
ADAMTS9	0
ADARB2	0
ADCK1	0
ADCY10	0
ADCY3	0
ADCY8	0
ADCY9	0
ADD2	0
ADD3	0
ADGB	0
ADGRA1	0
ADGRB2	0
ADGRB3	0
ADGRD1	0
ADGRE3	0
ADGRE5	0
ADGRF3	0
ADGRF4	0
ADGRG2	0
ADGRG4	0
ADGRG5	0
ADGRG6	0
ADGRG7	0
ADGRL1	0
ADGRL2	0
ADGRL4	0
ADH7	0
ADHFE1	0
ADNP2	0
ADPRHL1	0
ADRA1A	0
ADRA1D	0
ADRA2A	0
ADRB1	0
ADRB3	0
ADSSL1	0
AEBP1	0
AES	0
AFAP1	0
AFAP1L2	0
AFDN	0
AFF1	0
AFF3	0
AGAP2	0
AGO4	0
AGPAT3	0
AGRN	0
AHCTF1	0
AHCYL2	0
AIFM1	0
AIRE	0
AK7	0
AK8	0
AKAP11	0
AKAP12	0
AKAP13	0
AKAP2;PALM2-AKAP2	0
AKAP7	0
AKAP8L	0
AKAP9	0
AKNA	0
AKNAD1	0
AKT1S1	0
ALAD	0
ALB	0
ALDH1A2	0
ALDH1L1	0
ALDH1L2	0
ALDH3A1	0
ALDH4A1	0
ALDH5A1	0
ALDH6A1	0
ALDH8A1	0
ALDOB	0
ALG13	0
ALG3	0
ALK	0
ALKBH8	0
ALMS1	0
ALOX12	0
ALOX15B	0
ALPK1	0
ALPK3	0
ALS2	0
ALS2CL	0
ALS2CR12	0
AMBN	0
AMBRA1	0
AMDHD2	0
AMER2	0
AMER3	0
AMH	0
AMPD1	0
AMPH	0
AMZ1	0
ANAPC5	0
ANGEL2	0
ANGPTL2	0
ANGPTL5	0
ANKAR	0
ANKFN1	0
ANKFY1	0
ANKIB1	0
ANKMY1	0
ANKRD1	0
ANKRD11	0
ANKRD12	0
ANKRD13A	0
ANKRD17	0
ANKRD26	0
ANKRD28	0
ANKRD30B	0
ANKRD44	0
ANKRD50	0
ANKRD53	0
ANKRD63	0
ANKRD65	0
ANKS1A	0
ANKS3	0
ANKS4B	0
ANO10	0
ANO2	0
ANO5	0
ANO6	0
ANO7	0
ANO8	0
ANO9	0
ANPEP	0
ANTXR1	0
ANTXR2	0
ANXA11	0
ANXA7	0
AOC1	0
AOC2	0
AOX1	0
AP1B1	0
AP1G1	0
AP1G2	0
AP2A1	0
AP4B1	0
AP5S1	0
APBA2	0
APBA3	0
APBB1	0
APEX1	0
APH1B	0
APLNR	0
APLP2	0
APMAP	0
APOA4	0
APOA5	0
APOBR	0
APOE	0
APPL1	0
APPL2	0
APTX	0
AQP1	0
AQP9	0
ARAF	0
ARAP1	0
ARAP2	0
AREL1	0
ARFGAP1	0
ARFGAP2	0
ARFGAP3	0
ARFGEF1	0
ARFGEF2	0
ARFGEF3	0
ARHGAP15	0
ARHGAP18	0
ARHGAP19	0
ARHGAP20	0
ARHGAP22	0
ARHGAP24	0
ARHGAP26	0
ARHGAP30	0
ARHGAP32	0
ARHGAP40	0
ARHGAP9	0
ARHGEF1	0
ARHGEF10	0
ARHGEF10L	0
ARHGEF11	0
ARHGEF15	0
ARHGEF16	0
ARHGEF17	0
ARHGEF28	0
ARHGEF4	0
ARHGEF40	0
ARHGEF7	0
ARID1B	0
ARID2	0
ARL1	0
ARL11	0
ARL13A	0
ARL14	0
ARL15	0
ARL3	0
ARL9	0
ARMC2	0
ARMC3	0
ARMC4	0
ARMC9	0
ARMCX2	0
ARMCX3	0
ARMCX5-GPRASP2;GPRASP2	0
ARNT	0
ARNT2	0
ARRDC2	0
ARSH	0
ARSJ	0
ART1	0
ART5	0
ASAP2	0
ASB10	0
ASB16	0
ASB2	0
ASCC2	0
ASCC3	0
ASIC3	0
ASIC5	0
ASPG	0
ASPM	0
ASTN1	0
ASTN2	0
ASXL2	0
ATAD5	0
ATF4	0
ATF5	0
ATF7IP	0
ATF7IP2	0
ATG16L1	0
ATG2A	0
ATG2B	0
ATM	0
ATN1	0
ATP10B	0
ATP10D	0
ATP11B	0
ATP11C	0
ATP12A	0
ATP13A2	0
ATP13A3	0
ATP13A5	0
ATP2A3	0
ATP2B4	0
ATP2C2	0
ATP4A	0
ATP4B	0
ATP5J2-PTCD1;PTCD1	0
ATP6V0A1	0
ATP6V0A2	0
ATP6V0A4	0
ATP6V1C2	0
ATP6V1H	0
ATP8B3	0
ATP8B4	0
ATP9A	0
ATRAID	0
ATRN	0
ATRNL1	0
ATRX	0
ATXN2	0
ATXN3	0
ATXN7	0
ATXN7L1	0
AUH	0
AVPR1A	0
AZIN2	0
B3GALT2	0
B3GALT5	0
B3GNT3	0
B4GALNT1	0
B4GALNT3	0
B4GALNT4	0
B4GALT2	0
BACE1	0
BACE2	0
BACH2	0
BAG1	0
BAG3	0
BAHD1	0
BAIAP2L2	0
BAIAP3	0
BARD1	0
BARHL2	0
BAX	0
BBC3	0
BBS9	0
BCAR1	0
BCL11B	0
BCL9L	0
BCOR	0
BCORL1	0
BCR	0
BEND4	0
BFSP2	0
BGLAP;PMF1-BGLAP	0
BHLHE41	0
BHMG1	0
BICRA	0
BICRAL	0
BIRC6	0
BIVM-ERCC5;ERCC5	0
BLM	0
BLVRA	0
BLZF1	0
BMP2K	0
BMP5	0
BMP6	0
BPGM	0
BPIFB3	0
BPIFB4	0
BPTF	0
BRCA1	0
BRCA2	0
BRD3	0
BRD4	0
BRD9	0
BRF2	0
BRINP2	0
BRIX1	0
BRPF3	0
BRWD3	0
BSN	0
BTBD11	0
BTBD7	0
BTBD8	0
BTBD9	0
BTD	0
BUB1	0
BUB1B	0
BUB1B-PAK6;PAK6	0
BUD13	0
C10orf53	0
C12orf49	0
C14orf159	0
C14orf28	0
C14orf80	0
C15orf40	0
C15orf52	0
C15orf61	0
C15orf62	0
C16orf46	0
C16orf59	0
C16orf78	0
C16orf89	0
C16orf90	0
C16orf96	0
C17orf53	0
C17orf75	0
C17orf97	0
C18orf54	0
C18orf65	0
C19orf25	0
C19orf38	0
C19orf44	0
C19orf57	0
C19orf68	0
C19orf71	0
C1orf127	0
C1orf167	0
C1orf68	0
C1orf87	0
C1QTNF2	0
C1QTNF4	0
C1QTNF8	0
C21orf58	0
C2CD2L	0
C2CD3	0
C2CD4D	0
C2CD5	0
C2CD6	0
C2orf16	0
C2orf54	0
C2orf71	0
C3AR1	0
C3orf22	0
C3orf67	0
C4orf47	0
C5orf15	0
C5orf34	0
C6orf106	0
C6orf222	0
C7orf25	0
C7orf26	0
C8orf58	0
C9orf131	0
C9orf135	0
C9orf24	0
C9orf3	0
C9orf64	0
C9orf66	0
C9orf84	0
C9orf85	0
CA1	0
CA6	0
CABLES2	0
CABYR	0
CACHD1	0
CACNA1A	0
CACNA1B	0
CACNA1C	0
CACNA1D	0
CACNA1I	0
CACNA2D1	0
CACNB2	0
CACTIN	0
CALCRL	0
CALD1	0
CALR	0
CAMK2D	0
CAMSAP2	0
CAMTA1	0
CAMTA2	0
CAND2	0
CAPN1	0
CAPN14	0
CAPN2	0
CAPN3	0
CAPN5	0
CAPRIN2	0
CAPS2	0
CAPZB	0
CARD6	0
CARD9	0
CARM1	0
CARMIL1	0
CARMIL2	0
CARMIL3	0
CASC1	0
CASC4	0
CASKIN1	0
CASP14	0
CASP2	0
CASS4	0
CAST	0
CATSPER1	0
CATSPERG	0
CAVIN4	0
CBLC	0
CBS;CBSL	0
CBX4	0
CC2D1A	0
CC2D2B	0
CCDC102A	0
CCDC105	0
CCDC114	0
CCDC129	0
CCDC136	0
CCDC137	0
CCDC14	0
CCDC141	0
CCDC148	0
CCDC15	0
CCDC153	0
CCDC155	0
CCDC158	0
CCDC166	0
CCDC17	0
CCDC170	0
CCDC173	0
CCDC175	0
CCDC178	0
CCDC184	0
CCDC186	0
CCDC24	0
CCDC27	0
CCDC30	0
CCDC57	0
CCDC66	0
CCDC7	0
CCDC81	0
CCDC86	0
CCDC88B	0
CCDC88C	0
CCDC9	0
CCDC91	0
CCDC96	0
CCDC97	0
CCIN	0
CCKBR	0
CCM2	0
CCNB3	0
CCNE2	0
CCNJL	0
CCNL1	0
CCNL2	0
CCNT2	0
CCP110	0
CCR3	0
CCR5	0
CCR6	0
CCR9	0
CCSER2	0
CCT3	0
CCT4	0
CCT5	0
CD101	0
CD109	0
CD163	0
CD1B	0
CD1D	0
CD1E	0
CD248	0
CD320	0
CD46	0
CD55	0
CD8A	0
CD93	0
CDADC1	0
CDAN1	0
CDC14A	0
CDC14B	0
CDC23	0
CDC42BPA	0
CDC42BPB	0
CDC42BPG	0
CDC45	0
CDCA4	0
CDH16	0
CDH19	0
CDH22	0
CDH26	0
CDH3	0
CDH8	0
CDHR2	0
CDHR5	0
CDK12	0
CDK13	0
CDK14	0
CDK5R2	0
CDK5RAP1	0
CDK5RAP2	0
CDK9	0
CDKL2	0
CDKL3	0
CDKN2B	0
CDS2	0
CDX4	0
CEBPZ	0
CENPE	0
CENPF	0
CENPN	0
CENPW	0
CENPX	0
CEP120	0
CEP128	0
CEP135	0
CEP170B	0
CEP290	0
CEP68	0
CEP76	0
CEP85	0
CEP95	0
CEP97	0
CERKL	0
CFAP221	0
CFAP45	0
CFAP61	0
CFAP65	0
CFAP70	0
CFAP77	0
CFH	0
CFHR5	0
CFTR	0
CGNL1	0
CHAD	0
CHAF1A	0
CHD3	0
CHD4	0
CHD5	0
CHD6	0
CHD8	0
CHD9	0
CHDH	0
CHEK2	0
CHI3L2	0
CHIA	0
CHL1	0
CHMP1B	0
CHMP4A	0
CHMP7	0
CHPF	0
CHRDL2	0
CHRNA10	0
CHRNA5	0
CHRNB2	0
CHRNB3	0
CHST8	0
CHUK	0
CIAO1	0
CIB1	0
CIB3	0
CIC	0
CIDEC	0
CIRBP	0
CISH	0
CIT	0
CIZ1	0
CKAP5	0
CKB	0
CLCA1	0
CLCA2	0
CLCN1	0
CLCN6	0
CLCN7	0
CLDN17	0
CLDN23	0
CLEC3A	0
CLEC5A	0
CLHC1	0
CLIC3	0
CLIC5	0
CLIC6	0
CLIP1	0
CLIP2	0
CLIP4	0
CLNK	0
CLP1	0
CLPB	0
CLSPN	0
CLSTN1	0
CLSTN2	0
CLSTN3	0
CMPK2	0
CMTM5	0
CMTR1	0
CMYA5	0
CNBD2	0
CNDP1	0
CNDP2	0
CNGA1	0
CNGA3	0
CNGB1	0
CNKSR2	0
CNNM3	0
CNOT10	0
CNOT11	0
CNPY2	0
CNR2	0
CNTLN	0
CNTN1	0
CNTN2	0
CNTN5	0
CNTN6	0
CNTNAP1	0
CNTNAP4	0
CNTNAP5	0
CNTROB	0
COASY	0
COBL	0
COBLL1	0
COG4	0
COG5	0
COG8	0
COL11A1	0
COL16A1	0
COL18A1	0
COL1A2	0
COL20A1	0
COL21A1	0
COL22A1	0
COL27A1	0
COL4A2	0
COL4A4	0
COL5A3	0
COL9A2	0
COL9A3	0
COLQ	0
COMMD8	0
COMMD9	0
COMP	0
COPB1	0
COPB2	0
COPE	0
COPG1	0
COPG2	0
COPS7B	0
COQ9	0
CORO2A	0
CORO6	0
CORO7;CORO7-PAM16	0
COX4I1	0
CPA1	0
CPA5	0
CPB1	0
CPEB1	0
CPED1	0
CPLX1	0
CPM	0
CPNE7	0
CPOX	0
CPSF2	0
CPSF7	0
CPT1A	0
CPT1C	0
CPT2	0
CPZ	0
CR2	0
CRAMP1	0
CRBN	0
CREB3L3	0
CREBBP	0
CREG2	0
CRELD2	0
CREM	0
CRHR2	0
CRISP1	0
CRISP3	0
CRLF1	0
CRMP1	0
CROCC	0
CRTAP	0
CRTC3	0
CRYBA1	0
CRYBG1	0
CRYBG2	0
CRYGN	0
CSF1	0
CSF2RB	0
CSMD3	0
CSPG4	0
CSPG5;CSPG5	0
CSPP1	0
CSRNP1	0
CSTF2T	0
CSTF3	0
CT62	0
CTAGE1	0
CTDP1	0
CTIF	0
CTNNA3	0
CTNNB1	0
CTNNBL1	0
CTNS	0
CTPS1	0
CTSA	0
CTSH	0
CTSO	0
CTTNBP2	0
CTU1	0
CUBN	0
CUL5	0
CUL7	0
CUL9	0
CUX1	0
CUX2	0
CUZD1	0
CWC22	0
CWC25	0
CXCL14	0
CXCL16	0
CXorf65	0
CXXC1	0
CXXC4	0
CXXC5	0
CYB561D1	0
CYB5R4	0
CYB5RL	0
CYBA	0
CYP1B1	0
CYP24A1	0
CYP26A1	0
CYP26B1	0
CYP26C1	0
CYP2B6	0
CYP2C8	0
CYP2R1	0
CYP2W1	0
CYP4F12	0
CYP4F22	0
CYP7A1	0
CYSRT1	0
DAAM1	0
DAAM2	0
DAG1	0
DAND5	0
DAPK2	0
DAW1	0
DBN1	0
DCAF1	0
DCAF10	0
DCAF13	0
DCAF15	0
DCAF5	0
DCAF6	0
DCC	0
DCDC1	0
DCHS1	0
DCP2	0
DCPS	0
DCST1	0
DCTN2	0
DCXR	0
DDAH1	0
DDIAS	0
DDN	0
DDX27	0
DDX28	0
DDX31	0
DDX39A	0
DDX53	0
DDX56	0
DDX58	0
DDX60	0
DECR1	0
DEDD	0
DEF6	0
DEFB1	0
DEGS2	0
DENND2C	0
DENND2D	0
DENND3	0
DENND4C	0
DENND6B	0
DERL1	0
DET1	0
DGAT1	0
DGCR14	0
DGKB	0
DGKD	0
DGKI	0
DGKQ	0
DGKZ	0
DGUOK	0
DHRS13	0
DHRS9	0
DHTKD1	0
DHX29	0
DHX35	0
DHX58	0
DIAPH3	0
DICER1	0
DIO1	0
DIP2B	0
DISP1	0
DISP2	0
DISP3	0
DKK3	0
DLC1	0
DLD	0
DLG2	0
DLGAP1	0
DLGAP2	0
DLGAP4	0
DMAP1	0
DMBT1	0
DMD	0
DMRT2	0
DMRT3	0
DMRTB1	0
DMTF1	0
DMXL2	0
DNAAF1	0
DNAAF3	0
DNAAF4	0
DNAH11	0
DNAH6	0
DNAH7	0
DNAH8	0
DNAI2	0
DNAJA4	0
DNAJC10	0
DNAJC13	0
DNAJC16	0
DNAJC28	0
DNAJC5G	0
DNAJC7	0
DNASE1L2	0
DNER	0
DNMBP	0
DNMT1	0
DNMT3L	0
DOC2A	0
DOCK1	0
DOCK10	0
DOCK2	0
DOCK3	0
DOCK4	0
DOCK5	0
DOCK6	0
DOCK9	0
DOK3	0
DOK4	0
DOK7	0
DOLK	0
DOPEY1	0
DOPEY2	0
DPEP1	0
DPP10	0
DPP3	0
DPY19L4	0
DPYD	0
DPYS	0
DPYSL4	0
DRC1	0
DSC3	0
DSCAM	0
DSEL	0
DSG2	0
DSG3	0
DSP	0
DST	0
DTHD1	0
DTNB	0
DUOX1	0
DUOX2	0
DUOXA2	0
DUS3L	0
DUSP15	0
DUSP27	0
DVL1	0
DVL3	0
DYDC2	0
DYM	0
DYNC1I1	0
DYRK1B	0
DYRK3	0
DYSF	0
DZANK1	0
DZIP1L	0
DZIP3	0
EAF2	0
EBF4	0
ECE2	0
ECEL1	0
ECHDC1	0
ECHDC2	0
ECI2	0
ECM2	0
EDEM3	0
EEA1	0
EEF1D	0
EEF2K	0
EEPD1	0
EFCAB13	0
EFCAB6	0
EFEMP1	0
EFHC1	0
EFS	0
EHBP1	0
EHD1	0
EHD4	0
EHHADH	0
EIF2AK1	0
EIF2B3	0
EIF3B	0
EIF3D	0
EIF4E1B	0
EIF4G2	0
EIF4G3	0
ELF1	0
ELFN1	0
ELFN2	0
ELL2	0
ELMO3	0
ELMOD1	0
ELMOD3	0
ELN	0
ELOA2	0
ELP1	0
ELP3	0
ELP4	0
EMILIN1	0
EMILIN3	0
EML2	0
EML4	0
EML6	0
EN2	0
ENAM	0
ENDOD1	0
ENO3	0
ENO4	0
ENPEP	0
ENPP7	0
ENTHD1	0
ENTPD2	0
ENTPD3	0
ENTPD6	0
EP300	0
EPB41L1	0
EPB41L3	0
EPB42	0
EPG5	0
EPHA1	0
EPHA2	0
EPHA6	0
EPHA7	0
EPHA8	0
EPHB6	0
EPHX1	0
EPN1	0
EPN3	0
EPRS	0
EPS15L1	0
EPS8L1	0
EPSTI1	0
ERBIN	0
ERC2	0
ERCC4	0
ERICH1	0
ERICH3	0
ERICH6B	0
ERVFRD-1	0
ESF1	0
ESPNL	0
ESR2	0
ESRRB	0
ESYT3	0
ETFA	0
ETFB	0
ETFDH	0
ETV2	0
EVC	0
EVC2	0
EVI5	0
EVPL	0
EVX2	0
EXO1	0
EXOC1	0
EXOC2	0
EXOC3L1	0
EXOC3L4	0
EXOC4	0
EXOC6	0
EXOC7	0
EXOSC10	0
EXPH5	0
EXT2	0
EXTL1	0
EYA1	0
EYA4	0
F2RL3	0
F5	0
FAAH	0
FAAH2	0
FAIM2	0
FAM105A	0
FAM114A1	0
FAM120B	0
FAM129B	0
FAM131B	0
FAM135B	0
FAM13A	0
FAM160A1	0
FAM160A2	0
FAM160B2	0
FAM161A	0
FAM166A	0
FAM170B	0
FAM171A1	0
FAM171A2	0
FAM181A	0
FAM181B	0
FAM184A	0
FAM186A	0
FAM186B	0
FAM189A2	0
FAM189B	0
FAM193A	0
FAM198A	0
FAM198B	0
FAM206A	0
FAM214A	0
FAM214B	0
FAM217A	0
FAM217B	0
FAM222A	0
FAM3A	0
FAM43A	0
FAM53A	0
FAM57B	0
FAM69A	0
FAM71A	0
FAM71F1	0
FAM83A	0
FAM83B	0
FAM83G	0
FAM92B	0
FAM98A	0
FAN1	0
FANCA	0
FANCD2	0
FANCG	0
FANCI	0
FANCM	0
FAP	0
FARSA	0
FASN	0
FAT2	0
FAT4	0
FBF1	0
FBL	0
FBLN2	0
FBN1	0
FBN3	0
FBXL17	0
FBXL18	0
FBXO22	0
FBXO25	0
FBXO3	0
FBXO38	0
FBXO41	0
FBXO44	0
FBXW7	0
FCAMR	0
FCAR	0
FCHO1	0
FCN3	0
FCRLA	0
FDXR	0
FECH	0
FEM1C	0
FER1L6	0
FERMT1	0
FEZ1	0
FFAR1	0
FFAR4	0
FGD2	0
FGD4	0
FGD6	0
FGF22	0
FGFR3	0
FGFR4	0
FGFRL1	0
FGGY	0
FHAD1	0
FHDC1	0
FHOD1	0
FHOD3	0
FIGN	0
FILIP1L	0
FIP1L1	0
FKBP10	0
FKBP15	0
FKBP5	0
FKBP6	0
FKRP	0
FLG2	0
FLNC	0
FLRT1	0
FLT1	0
FLT3	0
FMN1	0
FMNL2	0
FMNL3	0
FNBP1	0
FOXA1	0
FOXA2	0
FOXB1	0
FOXD3	0
FOXI1	0
FOXK2	0
FOXL2	0
FOXM1	0
FOXN2	0
FOXO1	0
FOXO6	0
FOXP1	0
FOXP4	0
FREM2	0
FREM3	0
FRG1	0
FRMD3	0
FRMD4A	0
FRMD4B	0
FRMPD3	0
FRMPD4	0
FRRS1	0
FRS2	0
FRY	0
FRYL	0
FSCN2	0
FSCN3	0
FSD1	0
FSD2	0
FTCD	0
FUCA2	0
FUK	0
FURIN	0
FUT10	0
FYCO1	0
FYTTD1	0
FZD10	0
FZD7	0
GAA	0
GAB2	0
GABBR2	0
GABPB2	0
GABRA2	0
GABRA6	0
GABRD	0
GABRG3	0
GAL3ST3	0
GALC	0
GALNT10	0
GALNT15	0
GALNT18	0
GALNTL6	0
GALR3	0
GALT	0
GANAB	0
GAPDHS	0
GARS	0
GAS1	0
GAS6	0
GAS8	0
GATA2	0
GATA4	0
GATA6	0
GATAD2A	0
GBF1	0
GBP5	0
GBX1	0
GBX2	0
GCC2	0
GCFC2	0
GCH1	0
GCKR	0
GCNT2	0
GDAP2	0
GDF1	0
GDPGP1	0
GEMIN4	0
GEMIN5	0
GGA1	0
GGA2	0
GGA3	0
GGACT	0
GGN	0
GGT7	0
GIMAP8	0
GIN1	0
GINS1	0
GIPC3	0
GIPR	0
GJA3	0
GJB4	0
GJB5	0
GJD3	0
GLB1L	0
GLG1	0
GLI1	0
GLI2	0
GLI3	0
GLI4	0
GLIS1	0
GLS2	0
GLT8D2	0
GML	0
GNA14	0
GNAS	0
GNAT1	0
GNPTAB	0
GOLGA1	0
GOLGA2	0
GOLGA4	0
GOLGB1	0
GOLIM4	0
GOLPH3	0
GOSR1	0
GOT1L1	0
GP6	0
GPAA1	0
GPALPP1	0
GPATCH8	0
GPC2	0
GPC3	0
GPCPD1	0
GPD1	0
GPD2	0
GPR1	0
GPR107	0
GPR108	0
GPR12	0
GPR135	0
GPR157	0
GPR158	0
GPR162	0
GPR176	0
GPR180	0
GPR22	0
GPR3	0
GPR39	0
GPR52	0
GPR6	0
GPR88	0
GPRASP1	0
GPRC5C	0
GPRIN1	0
GPSM1	0
GRAMD1A	0
GRAMD1B	0
GRAMD1C	0
GRB7	0
GREB1	0
GRHL3	0
GRHPR	0
GRIA2	0
GRID2	0
GRIK3	0
GRIK4	0
GRIN2A	0
GRK2	0
GRM2	0
GRM5	0
GRM6	0
GRWD1	0
GSAP	0
GSDMB	0
GSE1	0
GSG1	0
GSN	0
GSTM5	0
GTDC1	0
GTF2IRD1	0
GTF3A	0
GTF3C1	0
GUCA1A	0
GUCY1B3	0
GUCY2D	0
GUCY2F	0
HACD3	0
HADHA	0
HAGH	0
HAPLN3	0
HARBI1	0
HAS1	0
HASPIN	0
HAVCR1	0
HBS1L	0
HCAR1	0
HCCS	0
HDAC4	0
HDAC5	0
HDGFL2	0
HEATR3	0
HEATR4	0
HEATR5A	0
HEATR5B	0
HEATR6	0
HECTD1	0
HECTD3	0
HECW2	0
HEG1	0
HELQ	0
HELT	0
HELZ	0
HELZ2	0
HEPACAM2	0
HERC1	0
HERC4	0
HERC5	0
HEXA	0
HEXIM2	0
HFM1	0
HGD	0
HHIPL2	0
HIGD1C	0
HIPK3	0
HIRA	0
HIVEP1	0
HIVEP2	0
HIVEP3	0
HK1	0
HKR1	0
HLX	0
HMGCLL1	0
HMX1	0
HMX3	0
HNRNPUL1	0
HNRNPUL2	0
HOMER2	0
HOOK1	0
HOOK3	0
HOXA3	0
HOXA4	0
HOXA5	0
HOXB2	0
HOXB6	0
HOXC13	0
HOXD4	0
HPS1	0
HPS4	0
HPS5	0
HR	0
HRNR	0
HS1BP3	0
HSD17B4	0
HSPA12A	0
HSPA4L	0
HSPA9	0
HSPBP1	0
HSPH1	0
HTN1	0
HTR3E	0
HTR4	0
HTT	0
HUNK	0
HYAL4	0
HYOU1	0
IAH1	0
IBTK	0
ICAM1	0
ICAM5	0
ICE2	0
ICMT	0
ID1	0
IER5	0
IFFO2	0
IFIH1	0
IFIT1	0
IFIT1B	0
IFNAR1	0
IFT140	0
IFT172	0
IFT74	0
IFT88	0
IGDCC4	0
IGFALS	0
IGFN1	0
IGSF10	0
IGSF21	0
IGSF22	0
IGSF9	0
IGSF9B	0
IKZF2	0
IL10	0
IL12RB2	0
IL16	0
IL17REL	0
IL31RA	0
IL4I1	0
IL5RA	0
ILDR1	0
ILDR2	0
ILKAP	0
ILVBL	0
IMPDH1	0
INF2	0
ING1	0
INO80	0
INO80B	0
INO80D	0
INPP4B	0
INPPL1	0
INSC	0
INSR	0
INTS1	0
INTS11	0
INTS4	0
INTS7	0
INTU	0
IP6K3	0
IPO11	0
IPO4	0
IPO9	0
IQGAP1	0
IQSEC1	0
IQSEC2	0
IQSEC3	0
IREB2	0
IRF2	0
IRF2BP1	0
IRF3	0
IRS4	0
IRX1	0
IRX3	0
IRX6	0
ISM1	0
ISM2	0
ISOC2	0
ISX	0
ITFG1	0
ITFG2	0
ITGA2B	0
ITGA3	0
ITGA5	0
ITGA6	0
ITGA7	0
ITGA8	0
ITGAD	0
ITGAE	0
ITGAM	0
ITGAX	0
ITGB5	0
ITGB6	0
ITGB8	0
ITIH1	0
ITIH2	0
ITIH4	0
ITIH5	0
ITPKA	0
ITPKC	0
ITPR3	0
ITPRIPL2	0
ITSN1	0
ITSN2	0
IVD	0
JADE2	0
JAKMIP3	0
JARID2	0
JMJD1C	0
JMJD7-PLA2G4B;PLA2G4B	0
JMY	0
JPH1	0
JPH3	0
JUP	0
KALRN	0
KANK2	0
KANK3	0
KANSL1L	0
KANSL2	0
KARS	0
KAT6A	0
KAT6B	0
KATNAL2	0
KATNB1	0
KAZALD1	0
KBTBD13	0
KBTBD4	0
KCNA6	0
KCNB2	0
KCNC3	0
KCNC4	0
KCNG2	0
KCNG4	0
KCNH2	0
KCNH6	0
KCNH7	0
KCNH8	0
KCNK6	0
KCNQ1	0
KCNQ2	0
KCNS1	0
KCTD12	0
KCTD16	0
KDM1B	0
KDM2B	0
KDM4B	0
KDM4C	0
KEL	0
KIAA0232	0
KIAA0319	0
KIAA0355	0
KIAA0556	0
KIAA0586	0
KIAA0754	0
KIAA0825	0
KIAA1109	0
KIAA1217	0
KIAA1324	0
KIAA1324L	0
KIAA1456	0
KIAA1468	0
KIAA1522	0
KIAA1549L	0
KIAA1551	0
KIAA2022	0
KIAA2026	0
KIDINS220	0
KIF13A	0
KIF13B	0
KIF14	0
KIF15	0
KIF16B	0
KIF17	0
KIF1A	0
KIF1B	0
KIF1BP	0
KIF20B	0
KIF22	0
KIF26A	0
KIF2B	0
KIF2C	0
KIF6	0
KIF9	0
KIFAP3	0
KIFC2	0
KIFC3	0
KIN	0
KIRREL	0
KIRREL3	0
KL	0
KLC3	0
KLF5	0
KLHL10	0
KLHL21	0
KLHL23;PHOSPHO2-KLHL23	0
KLHL26	0
KLHL3	0
KLHL30	0
KLHL32	0
KLHL38	0
KLHL5	0
KLHL8	0
KLK5	0
KLRG2	0
KMT2C	0
KMT2E	0
KNDC1	0
KNG1	0
KNL1	0
KNTC1	0
KREMEN2	0
KRIT1	0
KRT12	0
KRT2	0
KRT28	0
KRT3	0
KRT35	0
KRT39	0
KRT5	0
KRT72	0
KRT73	0
KRT75	0
KRT80	0
KRT84	0
KRT86	0
KRTAP1-5	0
KRTAP16-1	0
KRTAP3-1	0
KSR1	0
KSR2	0
KY	0
KYNU	0
L1TD1	0
L3HYPDH	0
LACTB	0
LAMA3	0
LAMA5	0
LAMB3	0
LAMB4	0
LARGE2	0
LARP1	0
LARP4B	0
LATS2	0
LAX1	0
LCMT2	0
LCN10	0
LCOR	0
LCORL	0
LCT	0
LDHB	0
LDHD	0
LDLR	0
LEKR1	0
LEMD3	0
LENG8	0
LEXM	0
LGALS3BP	0
LGI3	0
LGI4	0
LGR4	0
LGR5	0
LGR6	0
LGSN	0
LHFPL4	0
LIAS	0
LILRA1	0
LIMA1	0
LIME1	0
LIMS2	0
LIN54	0
LIN7A	0
LIN9	0
LINGO3	0
LINGO4	0
LINS1	0
LIX1	0
LMAN1L	0
LMBR1	0
LMBR1L	0
LMBRD1	0
LMF1	0
LMOD1	0
LMTK2	0
LMX1B	0
LNPEP	0
LNX1	0
LNX2	0
LOC100506127	0
LOC110117498-PIK3R3;PIK3R3	0
LONP1	0
LOX	0
LOXL1	0
LPA	0
LPAR6	0
LPCAT2	0
LPIN3	0
LPO	0
LRBA	0
LRCH1	0
LRFN1	0
LRFN4	0
LRG1	0
LRIG3	0
LRIT1	0
LRMP	0
LRP1	0
LRP11	0
LRP12	0
LRP1B	0
LRP2	0
LRP6	0
LRPPRC	0
LRRC10	0
LRRC14B	0
LRRC2	0
LRRC34	0
LRRC45	0
LRRC58	0
LRRC6	0
LRRC61	0
LRRC66	0
LRRFIP2	0
LRRIQ1	0
LRRK1	0
LRRK2	0
LRRN4	0
LRRTM2	0
LRRTM4	0
LRTM2	0
LRTOMT	0
LSP1	0
LTBP1	0
LTBP2	0
LTK	0
LTN1	0
LTV1	0
LUC7L	0
LVRN	0
LY9	0
LYPD3	0
LYST	0
LZTR1	0
MAATS1	0
MAB21L2	0
MACROD2	0
MADD	0
MAGEC1	0
MAGEE1	0
MAGI2	0
MAGI3	0
MAK	0
MALRD1	0
MAML3	0
MAN1C1	0
MAN2A1	0
MAN2B1	0
MAN2B2	0
MANBA	0
MANEAL	0
MAP10	0
MAP1S	0
MAP2	0
MAP2K3	0
MAP3K1	0
MAP3K10	0
MAP3K11	0
MAP3K13	0
MAP3K19	0
MAP3K21	0
MAP3K4	0
[truncated: 7,343 more rows]
