# Supplementary material for: Exploration of candidate genes associated with rare SNVs in pulmonary stenosis using whole-exome sequencing and machine learning
Source: Front Genet. 2026 Jun 5;17:1765512. doi: 10.3389/fgene.2026.1765512 (PMC13278683; doi:10.3389/fgene.2026.1765512)
Supplement: Supplementary file 8 [file Table1.xlsx]

## Sheet: Pseudogenes
id_with_url	name	location	species	feature_type	description
ENSG00000228315	GUSBP11	22:23630618-23717423:-1	Human	Gene	GUSB pseudogene 11 [Source:HGNC Symbol;Acc:HGNC:42325] GUSBP11-201 (Transcript name record; description: GUSB pseudogene 11,) is an external reference matched to Transcript ENST00000390329
ENSG00000293329	DUXAP9	14:19062294-19131345:1	Human	Gene	double homeobox A pseudogene 9 [Source:NCBI gene (formerly Entrezgene);Acc:503638] DUXAP9-202 (EntrezGene transcript name record; description: double homeobox A pseudogene 9,) is an external reference matched to Transcript ENST00000547220
ENSG00000290398	ASNSP1	8:46579211-46638886:-1	Human	Gene	ASNS pseudogene 1 [Source:NCBI gene (formerly Entrezgene);Acc:389652] ASNSP1-202 (EntrezGene transcript name record; description: ASNS pseudogene 1,) is an external reference matched to Transcript ENST00000641079
ENSG00000206195	DUXAP8	22:15784886-15877449:1	Human	Gene	double homeobox A pseudogene 8 [Source:HGNC Symbol;Acc:HGNC:32187] DUXAP8-201 (Transcript name record; description: double homeobox A pseudogene 8,) is an external reference matched to Transcript ENST00000383038
ENSG00000215481	BCRP3	22:24632820-24653362:1	Human	Gene	BCR pseudogene 3 [Source:NCBI gene (formerly Entrezgene);Acc:644165] BCRP3-201 (EntrezGene transcript name record; description: BCR pseudogene 3,) is an external reference matched to Transcript ENST00000447261
ENSG00000291079	SDHAP3	5:1541607-1634036:-1	Human	Gene	SDHA pseudogene 3 [Source:NCBI gene (formerly Entrezgene);Acc:728609] SDHAP3-202 (EntrezGene transcript name record; description: SDHA pseudogene 3,) is an external reference matched to Transcript ENST00000343123
ENSG00000290763	SDHAP1	3:195959281-195990325:-1	Human	Gene	SDHA pseudogene 1 [Source:NCBI gene (formerly Entrezgene);Acc:255812] SDHAP1-202 (EntrezGene transcript name record; description: SDHA pseudogene 1,) is an external reference matched to Transcript ENST00000354559
ENSG00000291102	GUSBP1	5:21341811-21779522:1	Human	Gene	GUSB pseudogene 1 [Source:NCBI gene (formerly Entrezgene);Acc:728411] GUSBP1-202 (EntrezGene transcript name record; description: GUSB pseudogene 1,) is an external reference matched to Transcript ENST00000508260
ENSG00000290388	CST13P	20:23515078-23542025:1	Human	Gene	cystatin 13, pseudogene [Source:NCBI gene (formerly Entrezgene);Acc:164380] CST13P-202 (EntrezGene transcript name record; description: cystatin 13, pseudogene,) is an external reference matched to Transcript ENST00000400563
ENSG00000292986	DUXAP10	14:19268701-19337756:-1	Human	Gene	double homeobox A pseudogene 10 [Source:NCBI gene (formerly Entrezgene);Acc:503639] DUXAP10-202 (EntrezGene transcript name record; description: double homeobox A pseudogene 10,) is an external reference matched to Transcript ENST00000546959
ENSG00000291076	AADACP1	3:151766699-151784945:1	Human	Gene	arylacetamide deacetylase pseudogene 1 [Source:NCBI gene (formerly Entrezgene);Acc:201651] AADACP1-202 (EntrezGene transcript name record; description: arylacetamide deacetylase pseudogene 1,) is an external reference matched to Transcript ENST00000462937
ENSG00000289843	BMS1P14	9:40348467-40584307:-1	Human	Gene	BMS1 pseudogene 14 [Source:NCBI gene (formerly Entrezgene);Acc:101929959] BMS1P14-202 (EntrezGene transcript name record; description: BMS1 pseudogene 14,) is an external reference matched to Transcript ENST00000700922
ENSG00000291088	NPEPPSP1	17:38153226-38265881:-1	Human	Gene	NPEPPS pseudogene 1 [Source:NCBI gene (formerly Entrezgene);Acc:440434] NPEPPSP1-204 (EntrezGene transcript name record; description: NPEPPS pseudogene 1,) is an external reference matched to Transcript ENST00000649858
ENSG00000291086	LGALS17A	19:39671807-39696913:1	Human	Gene	galectin 14 pseudogene [Source:NCBI gene (formerly Entrezgene);Acc:400696] LGALS17A-201 (EntrezGene transcript name record; description: galectin 14 pseudogene,) is an external reference matched to Transcript ENST00000412609
ENSG00000103472	RRN3P2	16:29074796-29403423:1	Human	Gene	RRN3 pseudogene 2 [Source:HGNC Symbol;Acc:HGNC:37619] RRN3P2-201 (Transcript name record; description: RRN3 pseudogene 2,) is an external reference matched to Transcript ENST00000427965
ENSG00000290989	SEPTIN7P13	1:223992689-224034952:1	Human	Gene	septin 7 pseudogene 13 [Source:NCBI gene (formerly Entrezgene);Acc:100287497] SEPTIN7P13-202 (EntrezGene transcript name record; description: septin 7 pseudogene 13,) is an external reference matched to Transcript ENST00000449219
ENSG00000291152	SBDSP1	7:72829374-72837399:1	Human	Gene	SBDS pseudogene 1 [Source:NCBI gene (formerly Entrezgene);Acc:155370] SBDSP1-202 (EntrezGene transcript name record; description: SBDS pseudogene 1,) is an external reference matched to Transcript ENST00000415772
ENSG00000293414	TMEM277P	19:50803895-50818883:1	Human	Gene	transmembrane protein 277, pseudogene [Source:HGNC Symbol;Acc:HGNC:25050] TMEM277P-202 (Transcript name record; description: transmembrane protein 277, pseudogene,) is an external reference matched to Transcript ENST00000326989
ENSG00000290560	GUSBP3	5:69544383-69710607:-1	Human	Gene	GUSB pseudogene 3 [Source:HGNC Symbol;Acc:HGNC:37301] GUSBP3-203 (Transcript name record; description: GUSB pseudogene 3,) is an external reference matched to Transcript ENST00000513408
ENSG00000291136	RABGEF1P1	7:66512393-66592448:-1	Human	Gene	RABGEF1 pseudogene 1 [Source:NCBI gene (formerly Entrezgene);Acc:493754] RABGEF1P1-202 (EntrezGene transcript name record; description: RABGEF1 pseudogene 1,) is an external reference matched to Transcript ENST00000449307
ENSG00000290374	FAM86EP	4:3941044-3956353:-1	Human	Gene	family with sequence similarity 86, member A pseudogene [Source:NCBI gene (formerly Entrezgene);Acc:348926] FAM86EP-202 (EntrezGene transcript name record; description: family with sequence similarity 86, member A pseudogene,) is an external reference matched to Transcript ENST00000313946
ENSG00000290401	GRM5P1	11:49558312-49810422:1	Human	Gene	GRM5 pseudogene 1 [Source:HGNC Symbol;Acc:HGNC:55419] GRM5P1-203 (Transcript name record; description: GRM5 pseudogene 1,) is an external reference matched to Transcript ENST00000527477
ENSG00000310527	WASH9P	1:182146-201244:-1	Human	Gene	WAS protein family homolog 9, pseudogene [Source:NCBI gene (formerly Entrezgene);Acc:100996442] WASH9P-202 (EntrezGene transcript name record; description: WAS protein family homolog 9, pseudogene,) is an external reference matched to Transcript ENST00000831131
ENSG00000291137	GBA1LP	1:155210695-155228027:-1	Human	Gene	glucosylceramidase beta 1 like, pseudogene [Source:NCBI gene (formerly Entrezgene);Acc:2630] GBA1LP-202 (EntrezGene transcript name record; description: glucosylceramidase beta 1 like, pseudogene,) is an external reference matched to Transcript ENST00000368374
ENSG00000293508	POLR1HASP	6:29862624-30067051:-1	Human	Gene	POLR1H antisense, pseudogene [Source:HGNC Symbol;Acc:HGNC:13924] POLR1HASP-276 (Transcript name record; description: POLR1H antisense, pseudogene,) is an external reference matched to Transcript ENST00000376797
ENSG00000197332	ZNF833P	19:11634404-11686738:1	Human	Gene	zinc finger protein 833, pseudogene [Source:HGNC Symbol;Acc:HGNC:33819] ZNF833P-201 (Transcript name record; description: zinc finger protein 833, pseudogene,) is an external reference matched to Transcript ENST00000344893
ENSG00000290919	UBBP4	17:22090665-22205157:1	Human	Gene	ubiquitin B pseudogene 4 [Source:NCBI gene (formerly Entrezgene);Acc:23666] UBBP4-202 (EntrezGene transcript name record; description: ubiquitin B pseudogene 4,) is an external reference matched to Transcript ENST00000584755
ENSG00000290861	KRT42P	17:41626318-41666609:-1	Human	Gene	keratin 42, pseudogene [Source:HGNC Symbol;Acc:HGNC:27581] KRT42P-202 (Transcript name record; description: keratin 42, pseudogene,) is an external reference matched to Transcript ENST00000398469
ENSG00000291173	CASP4LP	11:104901548-104919073:-1	Human	Gene	caspase 4 like, pseudogene [Source:HGNC Symbol;Acc:HGNC:53657] CASP4LP-202 (Transcript name record; description: caspase 4 like, pseudogene,) is an external reference matched to Transcript ENST00000527425
ENSG00000291266	SMG1P5	16:30285018-30335427:-1	Human	Gene	SMG1 pseudogene 5 [Source:NCBI gene (formerly Entrezgene);Acc:595101] SMG1P5-202 (EntrezGene transcript name record; description: SMG1 pseudogene 5,) is an external reference matched to Transcript ENST00000411546
ENSG00000292982	WASH5P	19:60951-72334:-1	Human	Gene	WASP family homolog 5, pseudogene [Source:NCBI gene (formerly Entrezgene);Acc:375690] WASH5P-202 (EntrezGene transcript name record; description: WASP family homolog 5, pseudogene,) is an external reference matched to Transcript ENST00000631796
ENSG00000291033	TXLNGY	Y:19567313-19606274:1	Human	Gene	taxilin gamma Y-linked (pseudogene) [Source:NCBI gene (formerly Entrezgene);Acc:246126] TAXILIN, GAMMA, Y-LINKED, PSEUDOGENE; TXLNGY [*400031] (MIM gene record; description: TAXILIN, GAMMA, Y-LINKED, PSEUDOGENE; TXLNGY;;CHROMOSOME Y OPEN READING FRAME 15A; CYORF15A;;CHROMOSOME Y OPEN READING FRAME 15B; CYORF15B,) is an external reference matched to Gene ENSG00000291033
ENSG00000290940	FAM86FP	12:8231005-8243911:-1	Human	Gene	family with sequence similarity 86, member A pseudogene [Source:NCBI gene (formerly Entrezgene);Acc:653113] FAM86FP-202 (EntrezGene transcript name record; description: family with sequence similarity 86, member A pseudogene,) is an external reference matched to Transcript ENST00000427893
ENSG00000290476	SUGT1P3	13:40798368-40921891:-1	Human	Gene	SUGT1 pseudogene 3 [Source:NCBI gene (formerly Entrezgene);Acc:283507] SUGT1P3-202 (EntrezGene transcript name record; description: SUGT1 pseudogene 3,) is an external reference matched to Transcript ENST00000304932
ENSG00000293511	LRRC77P	3:167864695-167942081:1	Human	Gene	leucine rich repeat containing 77, pseudogene [Source:NCBI gene (formerly Entrezgene);Acc:646168] LRRC77P-202 (EntrezGene transcript name record; description: leucine rich repeat containing 77, pseudogene,) is an external reference matched to Transcript ENST00000459923
ENSG00000291012	FLJ43315	9:64016900-64119795:1	Human	Gene	asparagine synthetase pseudogene [Source:NCBI gene (formerly Entrezgene);Acc:644316] FLJ43315-201 (EntrezGene transcript name record; description: asparagine synthetase pseudogene,) is an external reference matched to Transcript ENST00000680973
ENSG00000290376	HERC2P3	15:20370222-20506198:-1	Human	Gene	HERC2 pseudogene 3 [Source:NCBI gene (formerly Entrezgene);Acc:283755] HERC2P3-202 (EntrezGene transcript name record; description: HERC2 pseudogene 3,) is an external reference matched to Transcript ENST00000412154
ENSG00000293515	WFDC21P	17:60083560-60091985:-1	Human	Gene	WAP four-disulfide core domain 21, pseudogene [Source:HGNC Symbol;Acc:HGNC:50357] WFDC21P-202 (Transcript name record; description: WAP four-disulfide core domain 21, pseudogene,) is an external reference matched to Transcript ENST00000566140
ENSG00000288323	FAM86DP	HSCHR3_5_CTG1:49616-81772:-1	Human	Gene	family with sequence similarity 86 member D, pseudogene [Source:HGNC Symbol;Acc:HGNC:32659] FAM86DP-202 (Transcript name record; description: family with sequence similarity 86 member D, pseudogene,) is an external reference matched to Transcript ENST00000671903
ENSG00000290923	PGM5P2	9:40900523-41074965:-1	Human	Gene	phosphoglucomutase 5 pseudogene 2 [Source:HGNC Symbol;Acc:HGNC:18965] PGM5P2-202 (Transcript name record; description: phosphoglucomutase 5 pseudogene 2,) is an external reference matched to Transcript ENST00000613141
ENSG00000303991	SHLD2P3	10:47673347-47731222:1	Human	Gene	shieldin complex subunit 2 pseudogene 3 [Source:NCBI gene (formerly Entrezgene);Acc:439965] SHLD2P3-202 (EntrezGene transcript name record; description: shieldin complex subunit 2 pseudogene 3,) is an external reference matched to Transcript ENST00000798677
ENSG00000290876	WHAMMP4	15:30423659-30514548:1	Human	Gene	WHAMM pseudogene 4 [Source:NCBI gene (formerly Entrezgene);Acc:100288203] WHAMMP4-202 (EntrezGene transcript name record; description: WHAMM pseudogene 4,) is an external reference matched to Transcript ENST00000564702
ENSG00000288905	LSP1P5	1:144715582-144789172:1	Human	Gene	LSP1 pseudogene 5 [Source:HGNC Symbol;Acc:HGNC:50697] LSP1P5-201 (Transcript name record; description: LSP1 pseudogene 5,) is an external reference matched to Transcript ENST00000686318
ENSG00000290834	FKBP6P2	7:75382632-75410274:-1	Human	Gene	FKBP6 pseudogene 2 [Source:NCBI gene (formerly Entrezgene);Acc:541473] FKBP6P2-202 (EntrezGene transcript name record; description: FKBP6 pseudogene 2,) is an external reference matched to Transcript ENST00000275590
ENSG00000291174	FAUP4	11:65455192-65472515:1	Human	Gene	FAU pseudogene 4 [Source:NCBI gene (formerly Entrezgene);Acc:101927789] FAUP4-202 (EntrezGene transcript name record; description: FAU pseudogene 4,) is an external reference matched to Transcript ENST00000309775
ENSG00000246877	DNM1P35	15:75727670-75739045:-1	Human	Gene	dynamin 1 pseudogene 35 [Source:HGNC Symbol;Acc:HGNC:35182] DNM1P35-201 (Transcript name record; description: dynamin 1 pseudogene 35,) is an external reference matched to Transcript ENST00000501931
ENSG00000251600	GUSBP5	4:143559153-144343750:1	Human	Gene	GUSB pseudogene 5 [Source:NCBI gene (formerly Entrezgene);Acc:441046] GUSBP5-202 (EntrezGene transcript name record; description: GUSB pseudogene 5,) is an external reference matched to Transcript ENST00000396724
ENSG00000293325	KRT18P55	17:28275791-28319435:-1	Human	Gene	keratin 18 pseudogene 55 [Source:HGNC Symbol;Acc:HGNC:26874] KRT18P55-202 (Transcript name record; description: keratin 18 pseudogene 55,) is an external reference matched to Transcript ENST00000577198
ENSG00000291116	PLAC9P1	2:129893985-129934511:-1	Human	Gene	placenta associated 9 pseudogene 1 [Source:NCBI gene (formerly Entrezgene);Acc:389033] PLAC9P1-202 (EntrezGene transcript name record; description: placenta associated 9 pseudogene 1,) is an external reference matched to Transcript ENST00000397540
ENSG00000284670	RPSAP56	16:73940639-73941781:-1	Human	Gene	ribosomal protein SA pseudogene 56 [Source:HGNC Symbol;Acc:HGNC:36018] RPSAP56-201 (Transcript name record; description: ribosomal protein SA pseudogene 56,) is an external reference matched to Transcript ENST00000641699
ENSG00000285431	DEFB131E	HG76_PATCH:1343954-1344636:1	Human	Gene	defensin beta 131E (pseudogene) [Source:HGNC Symbol;Acc:HGNC:39765] DEFB131E-202 (Transcript name record; description: defensin beta 131E (pseudogene),) is an external reference matched to Transcript ENST00000644569
ENSG00000291985	CASP4LP	HSCHR11_2_CTG3_1:200682-218206:-1	Human	Gene	caspase 4 like, pseudogene [Source:HGNC Symbol;Acc:HGNC:53657] CASP4LP-222 (Transcript name record; description: caspase 4 like, pseudogene,) is an external reference matched to Transcript ENST00000709459
ENSG00000293194	RDM1P5	17:39057015-39113190:1	Human	Gene	RDM1 pseudogene 5 [Source:NCBI gene (formerly Entrezgene);Acc:100131347] RDM1P5-202 (EntrezGene transcript name record; description: RDM1 pseudogene 5,) is an external reference matched to Transcript ENST00000577328
ENSG00000293442	PRKY	Y:7273972-7381548:1	Human	Gene	protein kinase Y-linked (pseudogene) [Source:NCBI gene (formerly Entrezgene);Acc:5616] PRKY-202 (EntrezGene transcript name record; description: protein kinase Y-linked (pseudogene),) is an external reference matched to Transcript ENST00000472666
ENSG00000293313	ZNF37BP	10:42513510-42552900:-1	Human	Gene	zinc finger protein 37B, pseudogene [Source:HGNC Symbol;Acc:HGNC:13103] ZNF37BP-202 (Transcript name record; description: zinc finger protein 37B, pseudogene,) is an external reference matched to Transcript ENST00000435805
ENSG00000292995	TPRXL	3:13937266-14100755:1	Human	Gene	tetrapeptide repeat homeobox like (pseudogene) [Source:HGNC Symbol;Acc:HGNC:32178] TPRXL-202 (Transcript name record; description: tetrapeptide repeat homeobox like (pseudogene),) is an external reference matched to Transcript ENST00000326972
ENSG00000290382	ZNF876P	4:212578-255985:1	Human	Gene	zinc finger protein 876, pseudogene [Source:HGNC Symbol;Acc:HGNC:32472] ZNF876P-202 (Transcript name record; description: zinc finger protein 876, pseudogene,) is an external reference matched to Transcript ENST00000356347
ENSG00000290408	HSFY1P1	22:16827403-16829336:1	Human	Gene	HSFY1 pseudogene 1 [Source:HGNC Symbol;Acc:HGNC:1846] HSFY1P1-202 (Transcript name record; description: HSFY1 pseudogene 1,) is an external reference matched to Transcript ENST00000425038
ENSG00000284856	TDH	HG76_PATCH:1978399-2007208:-1	Human	Gene	L-threonine dehydrogenase (pseudogene) [Source:HGNC Symbol;Acc:HGNC:15547] TDH-202 (Transcript name record; description: L-threonine dehydrogenase (pseudogene),) is an external reference matched to Transcript ENST00000642905
ENSG00000293516	ZNF271P	18:35267592-35328390:1	Human	Gene	zinc finger protein 271, pseudogene [Source:HGNC Symbol;Acc:HGNC:13065] ZNF271P-202 (Transcript name record; description: zinc finger protein 271, pseudogene,) is an external reference matched to Transcript ENST00000399070
ENSG00000287288	FRG1BP	20:30289717-30417774:1	Human	Gene	FSHD region gene 1 family member B, pseudogene [Source:HGNC Symbol;Acc:HGNC:15792] FRG1BP-202 (Transcript name record; description: FSHD region gene 1 family member B, pseudogene,) is an external reference matched to Transcript ENST00000659084
ENSG00000291177	ZNF56P	19:19776000-19836200:1	Human	Gene	zinc finger protein 56, pseudogene [Source:HGNC Symbol;Acc:HGNC:13124] ZNF56P-202 (Transcript name record; description: zinc finger protein 56, pseudogene,) is an external reference matched to Transcript ENST00000586924
ENSG00000123009	NME2P1	12:120282303-120282716:1	Human	Gene	NME2 pseudogene 1 [Source:HGNC Symbol;Acc:HGNC:31358] NME2P1-201 (Transcript name record; description: NME2 pseudogene 1,) is an external reference matched to Transcript ENST00000426182
ENSG00000123447	TYRL	11:49405091-49415789:-1	Human	Gene	tyrosinase like (pseudogene) [Source:HGNC Symbol;Acc:HGNC:12443] TYRL-201 (Transcript name record; description: tyrosinase like (pseudogene),) is an external reference matched to Transcript ENST00000243152
ENSG00000198134	PTMAP9	12:12111163-12111489:1	Human	Gene	prothymosin alpha pseudogene 9 [Source:HGNC Symbol;Acc:HGNC:34054] PTMAP9-201 (Transcript name record; description: prothymosin alpha pseudogene 9,) is an external reference matched to Transcript ENST00000539347
ENSG00000198153	ZNF849P	19:22685167-22686732:1	Human	Gene	zinc finger protein 849, pseudogene [Source:HGNC Symbol;Acc:HGNC:34389] ZNF849P-201 (Transcript name record; description: zinc finger protein 849, pseudogene,) is an external reference matched to Transcript ENST00000594711
ENSG00000203413	ACTBP6	8:84948585-84949674:1	Human	Gene	ACTB pseudogene 6 [Source:HGNC Symbol;Acc:HGNC:139] ACTBP6-201 (Transcript name record; description: ACTB pseudogene 6,) is an external reference matched to Transcript ENST00000520036
ENSG00000204555	CFTRP3	20:30214765-30214976:-1	Human	Gene	CFTR pseudogene 3 [Source:HGNC Symbol;Acc:HGNC:51352] CFTRP3-201 (Transcript name record; description: CFTR pseudogene 3,) is an external reference matched to Transcript ENST00000376400
ENSG00000204637	ARPP19P2	2:100509277-100509612:1	Human	Gene	ARPP19 pseudogene 2 [Source:HGNC Symbol;Acc:HGNC:54699] ARPP19P2-201 (Transcript name record; description: ARPP19 pseudogene 2,) is an external reference matched to Transcript ENST00000376856
ENSG00000188460	ACTBP11	1:223863726-223864851:-1	Human	Gene	ACTB pseudogene 11 [Source:HGNC Symbol;Acc:HGNC:33971] ACTBP11-201 (Transcript name record; description: ACTB pseudogene 11,) is an external reference matched to Transcript ENST00000436287
ENSG00000188831	DPPA3P2	14:36371412-36371889:1	Human	Gene	DPPA3 pseudogene 2 [Source:HGNC Symbol;Acc:HGNC:20417] DPPA3P2-201 (Transcript name record; description: DPPA3 pseudogene 2,) is an external reference matched to Transcript ENST00000553589
ENSG00000188856	RPSAP47	8:80558870-80559757:1	Human	Gene	ribosomal protein SA pseudogene 47 [Source:HGNC Symbol;Acc:HGNC:36162] RPSAP47-201 (Transcript name record; description: ribosomal protein SA pseudogene 47,) is an external reference matched to Transcript ENST00000479228
ENSG00000188985	DHFRP1	18:26170726-26171284:-1	Human	Gene	dihydrofolate reductase pseudogene 1 [Source:HGNC Symbol;Acc:HGNC:2862] DHFRP1-201 (Transcript name record; description: dihydrofolate reductase pseudogene 1,) is an external reference matched to Transcript ENST00000579682
ENSG00000183022	TPM3P8	2:230573167-230573809:-1	Human	Gene	tropomyosin 3 pseudogene 8 [Source:HGNC Symbol;Acc:HGNC:39171] TPM3P8-201 (Transcript name record; description: tropomyosin 3 pseudogene 8,) is an external reference matched to Transcript ENST00000330554
ENSG00000183298	RPSAP19	1:101786340-101787219:-1	Human	Gene	ribosomal protein SA pseudogene 19 [Source:HGNC Symbol;Acc:HGNC:36508] RPSAP19-201 (Transcript name record; description: ribosomal protein SA pseudogene 19,) is an external reference matched to Transcript ENST00000431241
ENSG00000185607	ACTBP7	15:43989061-43990184:-1	Human	Gene	ACTB pseudogene 7 [Source:HGNC Symbol;Acc:HGNC:140] ACTBP7-201 (Transcript name record; description: ACTB pseudogene 7,) is an external reference matched to Transcript ENST00000418351
ENSG00000186162	CIDECP1	3:10017490-10023747:-1	Human	Gene	CIDEC pseudogene 1 [Source:HGNC Symbol;Acc:HGNC:24230] CIDECP1-201 (Transcript name record; description: CIDEC pseudogene 1,) is an external reference matched to Transcript ENST00000433871
ENSG00000187589	TERF1P2	18:14377546-14378757:-1	Human	Gene	TERF1 pseudogene 2 [Source:HGNC Symbol;Acc:HGNC:38110] TERF1P2-201 (Transcript name record; description: TERF1 pseudogene 2,) is an external reference matched to Transcript ENST00000583350
ENSG00000187686	KRT18P59	11:125113569-125114799:1	Human	Gene	keratin 18 pseudogene 59 [Source:HGNC Symbol;Acc:HGNC:48886] KRT18P59-201 (Transcript name record; description: keratin 18 pseudogene 59,) is an external reference matched to Transcript ENST00000524879
ENSG00000176812	METTL1P1	X:25194381-25195207:-1	Human	Gene	METTL1 pseudogene 1 [Source:HGNC Symbol;Acc:HGNC:54907] METTL1P1-201 (Transcript name record; description: METTL1 pseudogene 1,) is an external reference matched to Transcript ENST00000433306
ENSG00000176855	KRT18P28	1:182959074-182960405:-1	Human	Gene	keratin 18 pseudogene 28 [Source:HGNC Symbol;Acc:HGNC:33397] KRT18P28-201 (Transcript name record; description: keratin 18 pseudogene 28,) is an external reference matched to Transcript ENST00000453838
ENSG00000177447	CBX3P1	11:27806443-27806996:1	Human	Gene	CBX3 pseudogene 1 [Source:HGNC Symbol;Acc:HGNC:33950] CBX3P1-201 (Transcript name record; description: CBX3 pseudogene 1,) is an external reference matched to Transcript ENST00000325243
ENSG00000177736	FXNP2	9:124968294-124968840:-1	Human	Gene	frataxin pseudogene 2 [Source:HGNC Symbol;Acc:HGNC:51607] FXNP2-201 (Transcript name record; description: frataxin pseudogene 2,) is an external reference matched to Transcript ENST00000411625
ENSG00000177803	YWHAQP4	4:163932526-163933182:1	Human	Gene	YWHAQ pseudogene 4 [Source:HGNC Symbol;Acc:HGNC:37683] YWHAQP4-201 (Transcript name record; description: YWHAQ pseudogene 4,) is an external reference matched to Transcript ENST00000436268
ENSG00000177855	CACYBPP2	2:183607442-183608119:-1	Human	Gene	calcyclin binding protein pseudogene 2 [Source:HGNC Symbol;Acc:HGNC:45123] CACYBPP2-201 (Transcript name record; description: calcyclin binding protein pseudogene 2,) is an external reference matched to Transcript ENST00000453625
ENSG00000178146	GK4P	X:101778969-101780538:-1	Human	Gene	glycerol kinase 4 pseudogene [Source:HGNC Symbol;Acc:HGNC:4295] GK4P-201 (Transcript name record; description: glycerol kinase 4 pseudogene,) is an external reference matched to Transcript ENST00000328462
ENSG00000178723	GLULP4	9:34917175-34918296:1	Human	Gene	glutamate-ammonia ligase pseudogene 4 [Source:HGNC Symbol;Acc:HGNC:4345] GLULP4-201 (Transcript name record; description: glutamate-ammonia ligase pseudogene 4,) is an external reference matched to Transcript ENST00000324731
ENSG00000179031	NSA2P3	X:100910712-100911489:1	Human	Gene	NSA2 pseudogene 3 [Source:HGNC Symbol;Acc:HGNC:54582] NSA2P3-201 (Transcript name record; description: NSA2 pseudogene 3,) is an external reference matched to Transcript ENST00000447373
ENSG00000179611	DGKZP1	13:43968424-43971199:1	Human	Gene	diacylglycerol kinase zeta pseudogene 1 [Source:HGNC Symbol;Acc:HGNC:39263] DGKZP1-201 (Transcript name record; description: diacylglycerol kinase zeta pseudogene 1,) is an external reference matched to Transcript ENST00000378718
ENSG00000179997	RPA3P1	2:174501952-174502312:1	Human	Gene	RPA3 pseudogene 1 [Source:HGNC Symbol;Acc:HGNC:54790] RPA3P1-201 (Transcript name record; description: RPA3 pseudogene 1,) is an external reference matched to Transcript ENST00000313760
ENSG00000180105	ACER2P1	2:206410087-206410909:-1	Human	Gene	ACER2 pseudogene 1 [Source:HGNC Symbol;Acc:HGNC:54674] ACER2P1-201 (Transcript name record; description: ACER2 pseudogene 1,) is an external reference matched to Transcript ENST00000420063
ENSG00000180221	TPT1P10	10:58212541-58213036:-1	Human	Gene	TPT1 pseudogene 10 [Source:HGNC Symbol;Acc:HGNC:49301] TPT1P10-201 (Transcript name record; description: TPT1 pseudogene 10,) is an external reference matched to Transcript ENST00000312966
ENSG00000180230	NACAP2	10:119997086-119997709:-1	Human	Gene	NACA pseudogene 2 [Source:HGNC Symbol;Acc:HGNC:49489] NACAP2-201 (Transcript name record; description: NACA pseudogene 2,) is an external reference matched to Transcript ENST00000318548
ENSG00000181227	DLSTP1	1:75743423-75744776:-1	Human	Gene	dihydrolipoamide S-succinyltransferase pseudogene 1 [Source:HGNC Symbol;Acc:HGNC:2912] DLSTP1-201 (Transcript name record; description: dihydrolipoamide S-succinyltransferase pseudogene 1,) is an external reference matched to Transcript ENST00000444241
ENSG00000181511	GLRX5P1	X:120733094-120733396:1	Human	Gene	GLRX5 pseudogene 1 [Source:HGNC Symbol;Acc:HGNC:55062] GLRX5P1-201 (Transcript name record; description: GLRX5 pseudogene 1,) is an external reference matched to Transcript ENST00000427955
ENSG00000182000	PPIAP73	3:149984395-149984797:1	Human	Gene	peptidylprolyl isomerase A pseudogene 73 [Source:HGNC Symbol;Acc:HGNC:53697] PPIAP73-201 (Transcript name record; description: peptidylprolyl isomerase A pseudogene 73,) is an external reference matched to Transcript ENST00000487390
ENSG00000182574	CSGALNACT2P1	X:100956593-100957538:1	Human	Gene	CSGALNACT2 pseudogene 1 [Source:HGNC Symbol;Acc:HGNC:55033] CSGALNACT2P1-201 (Transcript name record; description: CSGALNACT2 pseudogene 1,) is an external reference matched to Transcript ENST00000332270
ENSG00000204699	UBTFL3	2:95625213-95626236:1	Human	Gene	UBTF like 3 (pseudogene) [Source:HGNC Symbol;Acc:HGNC:35402] UBTFL3-201 (Transcript name record; description: UBTF like 3 (pseudogene),) is an external reference matched to Transcript ENST00000418934
ENSG00000204705	UBTFL5	2:95450310-95451500:-1	Human	Gene	UBTF like 5 (pseudogene) [Source:HGNC Symbol;Acc:HGNC:35405] UBTFL5-201 (Transcript name record; description: UBTF like 5 (pseudogene),) is an external reference matched to Transcript ENST00000443682
ENSG00000204915	MFFP3	X:45730752-45731688:1	Human	Gene	MFF pseudogene 3 [Source:HGNC Symbol;Acc:HGNC:54944] MFFP3-201 (Transcript name record; description: MFF pseudogene 3,) is an external reference matched to Transcript ENST00000377927
ENSG00000204982	PRSS3P4	9:33613848-33614009:-1	Human	Gene	PRSS3 pseudogene 4 [Source:HGNC Symbol;Acc:HGNC:43789] PRSS3P4-201 (Transcript name record; description: PRSS3 pseudogene 4,) is an external reference matched to Transcript ENST00000453323
ENSG00000205333	GOLGA2P1	8:86657388-86660293:-1	Human	Gene	GOLGA2 pseudogene 1 [Source:HGNC Symbol;Acc:HGNC:31052] GOLGA2P1-201 (Transcript name record; description: GOLGA2 pseudogene 1,) is an external reference matched to Transcript ENST00000512938
ENSG00000206448	PPIAP30	10:15154802-15155320:-1	Human	Gene	peptidylprolyl isomerase A pseudogene 30 [Source:HGNC Symbol;Acc:HGNC:44878] PPIAP30-201 (Transcript name record; description: peptidylprolyl isomerase A pseudogene 30,) is an external reference matched to Transcript ENST00000415473
ENSG00000212717	DEFB117	20:31360790-31360930:1	Human	Gene	defensin beta 117 (pseudogene) [Source:HGNC Symbol;Acc:HGNC:18098] DEFB117-201 (Transcript name record; description: defensin beta 117 (pseudogene),) is an external reference matched to Transcript ENST00000602356
ENSG00000213028	KIAA1191P3	1:229688999-229689904:-1	Human	Gene	KIAA1191 pseudogene 3 [Source:HGNC Symbol;Acc:HGNC:56787] KIAA1191P3-201 (Transcript name record; description: KIAA1191 pseudogene 3,) is an external reference matched to Transcript ENST00000434580
ENSG00000213073	CHP1P2	6:160093423-160093993:1	Human	Gene	CHP1 pseudogene 2 [Source:HGNC Symbol;Acc:HGNC:54896] CHP1P2-201 (Transcript name record; description: CHP1 pseudogene 2,) is an external reference matched to Transcript ENST00000366273
ENSG00000213089	PDCL3P5	6:150827663-150828384:1	Human	Gene	PDCL3 pseudogene 5 [Source:HGNC Symbol;Acc:HGNC:44506] PDCL3P5-201 (Transcript name record; description: PDCL3 pseudogene 5,) is an external reference matched to Transcript ENST00000398028
ENSG00000213090	SCYL2P1	2:201410544-201413308:-1	Human	Gene	SCYL2 pseudogene 1 [Source:HGNC Symbol;Acc:HGNC:54685] SCYL2P1-201 (Transcript name record; description: SCYL2 pseudogene 1,) is an external reference matched to Transcript ENST00000392253
ENSG00000213100	KRT18P68	X:45983365-45984364:1	Human	Gene	keratin 18 pseudogene 68 [Source:HGNC Symbol;Acc:HGNC:48895] KRT18P68-201 (Transcript name record; description: keratin 18 pseudogene 68,) is an external reference matched to Transcript ENST00000392293
ENSG00000213107	AHCYP5	2:195582794-195584031:-1	Human	Gene	adenosylhomocysteinase pseudogene 5 [Source:HGNC Symbol;Acc:HGNC:44997] AHCYP5-201 (Transcript name record; description: adenosylhomocysteinase pseudogene 5,) is an external reference matched to Transcript ENST00000331585
ENSG00000213149	CNN2P9	6:110858239-110859147:1	Human	Gene	calponin 2 pseudogene 9 [Source:HGNC Symbol;Acc:HGNC:39534] CNN2P9-201 (Transcript name record; description: calponin 2 pseudogene 9,) is an external reference matched to Transcript ENST00000417134
ENSG00000213177	PRDX2P4	6:100136064-100136663:1	Human	Gene	peroxiredoxin 2 pseudogene 4 [Source:HGNC Symbol;Acc:HGNC:44969] PRDX2P4-201 (Transcript name record; description: peroxiredoxin 2 pseudogene 4,) is an external reference matched to Transcript ENST00000447134
ENSG00000213184	SAE1P1	11:123017638-123018661:1	Human	Gene	SAE1 pseudogene 1 [Source:HGNC Symbol;Acc:HGNC:56699] SAE1P1-201 (Transcript name record; description: SAE1 pseudogene 1,) is an external reference matched to Transcript ENST00000532044
ENSG00000213197	NUDCP1	2:152389937-152390630:1	Human	Gene	nuclear distribution C pseudogene 1 [Source:HGNC Symbol;Acc:HGNC:8046] NUDCP1-201 (Transcript name record; description: nuclear distribution C pseudogene 1,) is an external reference matched to Transcript ENST00000439252
ENSG00000213211	KRT18P64	6:85287789-85289007:1	Human	Gene	keratin 18 pseudogene 64 [Source:HGNC Symbol;Acc:HGNC:48891] KRT18P64-201 (Transcript name record; description: keratin 18 pseudogene 64,) is an external reference matched to Transcript ENST00000434946
ENSG00000213222	TOMM40P4	2:131723253-131724279:-1	Human	Gene	TOMM40 pseudogene 4 [Source:HGNC Symbol;Acc:HGNC:54633] TOMM40P4-201 (Transcript name record; description: TOMM40 pseudogene 4,) is an external reference matched to Transcript ENST00000448659
ENSG00000213239	NPM1P32	2:121708512-121709115:-1	Human	Gene	nucleophosmin 1 pseudogene 32 [Source:HGNC Symbol;Acc:HGNC:45211] NPM1P32-201 (Transcript name record; description: nucleophosmin 1 pseudogene 32,) is an external reference matched to Transcript ENST00000412580
ENSG00000213262	VDAC2P3	1:117640812-117641639:-1	Human	Gene	VDAC2 pseudogene 3 [Source:HGNC Symbol;Acc:HGNC:51931] VDAC2P3-201 (Transcript name record; description: VDAC2 pseudogene 3,) is an external reference matched to Transcript ENST00000430995
ENSG00000213264	NIP7P2	3:132401253-132401796:1	Human	Gene	NIP7 pseudogene 2 [Source:HGNC Symbol;Acc:HGNC:45181] NIP7P2-201 (Transcript name record; description: NIP7 pseudogene 2,) is an external reference matched to Transcript ENST00000485801
ENSG00000213333	NPM1P50	11:75079265-75080131:-1	Human	Gene	nucleophosmin 1 pseudogene 50 [Source:HGNC Symbol;Acc:HGNC:45229] NPM1P50-201 (Transcript name record; description: nucleophosmin 1 pseudogene 50,) is an external reference matched to Transcript ENST00000532878
ENSG00000213355	CNN2P8	2:94737337-94738249:1	Human	Gene	calponin 2 pseudogene 8 [Source:HGNC Symbol;Acc:HGNC:39533] CNN2P8-201 (Transcript name record; description: calponin 2 pseudogene 8,) is an external reference matched to Transcript ENST00000421872
ENSG00000213383	PP1P	3:17871729-17872598:-1	Human	Gene	pyrophosphatase (inorganic) 1 pseudogene [Source:HGNC Symbol;Acc:HGNC:28884] PP1P-201 (Transcript name record; description: pyrophosphatase (inorganic) 1 pseudogene,) is an external reference matched to Transcript ENST00000393779
ENSG00000213394	RPSAP46	7:101203614-101204495:-1	Human	Gene	ribosomal protein SA pseudogene 46 [Source:HGNC Symbol;Acc:HGNC:36082] RPSAP46-201 (Transcript name record; description: ribosomal protein SA pseudogene 46,) is an external reference matched to Transcript ENST00000428316
ENSG00000213438	YBX2P1	10:123991910-123992669:1	Human	Gene	YBX2 pseudogene 1 [Source:HGNC Symbol;Acc:HGNC:49498] YBX2P1-201 (Transcript name record; description: YBX2 pseudogene 1,) is an external reference matched to Transcript ENST00000394192
ENSG00000213455	PPIAP82	7:98454119-98454617:-1	Human	Gene	peptidylprolyl isomerase A pseudogene 82 [Source:HGNC Symbol;Acc:HGNC:53706] PPIAP82-201 (Transcript name record; description: peptidylprolyl isomerase A pseudogene 82,) is an external reference matched to Transcript ENST00000452411
ENSG00000213498	TPT1P13	X:121863698-121864196:-1	Human	Gene	TPT1 pseudogene 13 [Source:HGNC Symbol;Acc:HGNC:49304] TPT1P13-201 (Transcript name record; description: TPT1 pseudogene 13,) is an external reference matched to Transcript ENST00000449760
ENSG00000213526	SETP8	X:116963049-116963676:1	Human	Gene	SET pseudogene 8 [Source:HGNC Symbol;Acc:HGNC:42927] SETP8-201 (Transcript name record; description: SET pseudogene 8,) is an external reference matched to Transcript ENST00000435341
ENSG00000213548	PPIAP81	7:76361768-76362113:1	Human	Gene	peptidylprolyl isomerase A pseudogene 81 [Source:HGNC Symbol;Acc:HGNC:53705] PPIAP81-201 (Transcript name record; description: peptidylprolyl isomerase A pseudogene 81,) is an external reference matched to Transcript ENST00000395416
ENSG00000213601	KRT18P19	2:189311263-189311967:-1	Human	Gene	keratin 18 pseudogene 19 [Source:HGNC Symbol;Acc:HGNC:33387] KRT18P19-201 (Transcript name record; description: keratin 18 pseudogene 19,) is an external reference matched to Transcript ENST00000395181
ENSG00000213621	RPSAP54	13:20961310-20962195:1	Human	Gene	ribosomal protein SA pseudogene 54 [Source:HGNC Symbol;Acc:HGNC:36373] RPSAP54-201 (Transcript name record; description: ribosomal protein SA pseudogene 54,) is an external reference matched to Transcript ENST00000454001
ENSG00000213697	CTBP2P6	11:43522036-43523264:1	Human	Gene	CTBP2 pseudogene 6 [Source:HGNC Symbol;Acc:HGNC:45198] CTBP2P6-201 (Transcript name record; description: CTBP2 pseudogene 6,) is an external reference matched to Transcript ENST00000526402
ENSG00000213701	SETP22	5:97056402-97057358:-1	Human	Gene	SET pseudogene 22 [Source:HGNC Symbol;Acc:HGNC:42941] SETP22-201 (Transcript name record; description: SET pseudogene 22,) is an external reference matched to Transcript ENST00000412243
ENSG00000213763	ACTBP2	5:77784881-77786003:1	Human	Gene	ACTB pseudogene 2 [Source:HGNC Symbol;Acc:HGNC:135] ACTBP2-201 (Transcript name record; description: ACTB pseudogene 2,) is an external reference matched to Transcript ENST00000515712
ENSG00000213771	KRT8P37	10:8513687-8515106:-1	Human	Gene	keratin 8 pseudogene 37 [Source:HGNC Symbol;Acc:HGNC:39871] KRT8P37-201 (Transcript name record; description: keratin 8 pseudogene 37,) is an external reference matched to Transcript ENST00000451609
ENSG00000213790	OLA1P1	22:42107765-42108953:-1	Human	Gene	OLA1 pseudogene 1 [Source:HGNC Symbol;Acc:HGNC:45274] OLA1P1-201 (Transcript name record; description: OLA1 pseudogene 1,) is an external reference matched to Transcript ENST00000396387
ENSG00000213842	SUGT1P2	3:32752910-32753901:1	Human	Gene	SUGT1 pseudogene 2 [Source:HGNC Symbol;Acc:HGNC:31377] SUGT1P2-201 (Transcript name record; description: SUGT1 pseudogene 2,) is an external reference matched to Transcript ENST00000379452
ENSG00000213854	CNN2P6	3:31181751-31182650:-1	Human	Gene	calponin 2 pseudogene 6 [Source:HGNC Symbol;Acc:HGNC:39531] CNN2P6-201 (Transcript name record; description: calponin 2 pseudogene 6,) is an external reference matched to Transcript ENST00000439038
ENSG00000213857	ACTBP15	22:41074180-41075239:-1	Human	Gene	ACTB pseudogene 15 [Source:HGNC Symbol;Acc:HGNC:55065] ACTBP15-201 (Transcript name record; description: ACTB pseudogene 15,) is an external reference matched to Transcript ENST00000423293
ENSG00000213925	NPM1P33	2:203772631-203773502:-1	Human	Gene	nucleophosmin 1 pseudogene 33 [Source:HGNC Symbol;Acc:HGNC:45212] NPM1P33-201 (Transcript name record; description: nucleophosmin 1 pseudogene 33,) is an external reference matched to Transcript ENST00000438918
ENSG00000213943	KRT18P17	3:12787393-12788671:-1	Human	Gene	keratin 18 pseudogene 17 [Source:HGNC Symbol;Acc:HGNC:33385] KRT18P17-201 (Transcript name record; description: keratin 18 pseudogene 17,) is an external reference matched to Transcript ENST00000396959
ENSG00000213958	KRT18P29	2:181961212-181962478:-1	Human	Gene	keratin 18 pseudogene 29 [Source:HGNC Symbol;Acc:HGNC:33398] KRT18P29-201 (Transcript name record; description: keratin 18 pseudogene 29,) is an external reference matched to Transcript ENST00000397031
ENSG00000214012	KRT18P38	6:19612755-19614036:1	Human	Gene	keratin 18 pseudogene 38 [Source:HGNC Symbol;Acc:HGNC:33407] KRT18P38-201 (Transcript name record; description: keratin 18 pseudogene 38,) is an external reference matched to Transcript ENST00000449496
ENSG00000214016	RPSAP61	X:44741087-44741964:1	Human	Gene	ribosomal protein SA pseudogene 61 [Source:HGNC Symbol;Acc:HGNC:36760] RPSAP61-201 (Transcript name record; description: ribosomal protein SA pseudogene 61,) is an external reference matched to Transcript ENST00000412542
ENSG00000214020	FTLP4	9:30935485-30935977:1	Human	Gene	ferritin light chain pseudogene 4 [Source:HGNC Symbol;Acc:HGNC:37952] FTLP4-201 (Transcript name record; description: ferritin light chain pseudogene 4,) is an external reference matched to Transcript ENST00000430740
ENSG00000214031	CLDN7P1	X:40760104-40761270:-1	Human	Gene	CLDN7 pseudogene 1 [Source:HGNC Symbol;Acc:HGNC:54935] CLDN7P1-201 (Transcript name record; description: CLDN7 pseudogene 1,) is an external reference matched to Transcript ENST00000416158
ENSG00000214070	MANEALP1	2:135897955-135898978:-1	Human	Gene	MANEAL pseudogene 1 [Source:HGNC Symbol;Acc:HGNC:54641] MANEALP1-201 (Transcript name record; description: MANEAL pseudogene 1,) is an external reference matched to Transcript ENST00000424794
ENSG00000214110	LDHAP4	9:14921337-14922334:-1	Human	Gene	lactate dehydrogenase A pseudogene 4 [Source:HGNC Symbol;Acc:HGNC:6539] LDHAP4-201 (Transcript name record; description: lactate dehydrogenase A pseudogene 4,) is an external reference matched to Transcript ENST00000397561
ENSG00000214124	SNRPEP9	X:24513450-24513687:1	Human	Gene	SNRPE pseudogene 9 [Source:HGNC Symbol;Acc:HGNC:43574] SNRPEP9-201 (Transcript name record; description: SNRPE pseudogene 9,) is an external reference matched to Transcript ENST00000436794
ENSG00000214125	SNRPNP2	22:31155966-31156647:-1	Human	Gene	SNRPN pseudogene 2 [Source:HGNC Symbol;Acc:HGNC:56981] SNRPNP2-201 (Transcript name record; description: SNRPN pseudogene 2,) is an external reference matched to Transcript ENST00000397595
ENSG00000214147	ENAHP1	3:190830965-190832173:1	Human	Gene	ENAH pseudogene 1 [Source:HGNC Symbol;Acc:HGNC:56618] ENAHP1-201 (Transcript name record; description: ENAH pseudogene 1,) is an external reference matched to Transcript ENST00000397646
ENSG00000214207	KRT18P10	Y:5573145-5574431:1	Human	Gene	keratin 18 pseudogene 10 [Source:HGNC Symbol;Acc:HGNC:23962] KRT18P10-201 (Transcript name record; description: keratin 18 pseudogene 10,) is an external reference matched to Transcript ENST00000388836
ENSG00000214210	NGRNP1	3:164001606-164002465:-1	Human	Gene	NGRN pseudogene 1 [Source:HGNC Symbol;Acc:HGNC:56570] NGRNP1-201 (Transcript name record; description: NGRN pseudogene 1,) is an external reference matched to Transcript ENST00000483240
ENSG00000214211	CTAGE14P	2:167713663-167716065:-1	Human	Gene	CTAGE family member 14, pseudogene [Source:HGNC Symbol;Acc:HGNC:37299] CTAGE14P-201 (Transcript name record; description: CTAGE family member 14, pseudogene,) is an external reference matched to Transcript ENST00000397819
ENSG00000214222	TUBBP2	13:41384773-41385183:-1	Human	Gene	tubulin beta pseudogene 2 [Source:HGNC Symbol;Acc:HGNC:12415] TUBBP2-201 (Transcript name record; description: tubulin beta pseudogene 2,) is an external reference matched to Transcript ENST00000454403
ENSG00000214244	SETP21	5:60459848-60460739:-1	Human	Gene	SET pseudogene 21 [Source:HGNC Symbol;Acc:HGNC:42940] SETP21-201 (Transcript name record; description: SET pseudogene 21,) is an external reference matched to Transcript ENST00000514799
ENSG00000214269	LGMNP1	13:64958097-64959396:-1	Human	Gene	legumain pseudogene 1 [Source:HGNC Symbol;Acc:HGNC:23079] LGMNP1-201 (Transcript name record; description: legumain pseudogene 1,) is an external reference matched to Transcript ENST00000441282
ENSG00000214280	DTWD1P1	3:139582928-139583593:-1	Human	Gene	DTWD1 pseudogene 1 [Source:HGNC Symbol;Acc:HGNC:56550] DTWD1P1-201 (Transcript name record; description: DTWD1 pseudogene 1,) is an external reference matched to Transcript ENST00000514454
ENSG00000214297	ALDOAP2	10:125666875-125667950:-1	Human	Gene	ALDOA pseudogene 2 [Source:HGNC Symbol;Acc:HGNC:416] ALDOAP2-201 (Transcript name record; description: ALDOA pseudogene 2,) is an external reference matched to Transcript ENST00000398050
ENSG00000214319	CXADRP1	21:13676022-13677116:1	Human	Gene	CXADR pseudogene 1 [Source:HGNC Symbol;Acc:HGNC:23770] CXADRP1-201 (Transcript name record; description: CXADR pseudogene 1,) is an external reference matched to Transcript ENST00000398098
ENSG00000214335	CTAGE16P	13:58528615-58531026:1	Human	Gene	CTAGE family member 16, pseudogene [Source:HGNC Symbol;Acc:HGNC:41967] CTAGE16P-201 (Transcript name record; description: CTAGE family member 16, pseudogene,) is an external reference matched to Transcript ENST00000435601
ENSG00000214380	NFYBP1	3:109915976-109916940:-1	Human	Gene	NFYB pseudogene 1 [Source:HGNC Symbol;Acc:HGNC:54604] NFYBP1-201 (Transcript name record; description: NFYB pseudogene 1,) is an external reference matched to Transcript ENST00000488231
ENSG00000214391	TUBAP2	11:90282560-90284172:1	Human	Gene	tubulin alpha pseudogene 2 [Source:HGNC Symbol;Acc:HGNC:14531] TUBAP2-201 (Transcript name record; description: tubulin alpha pseudogene 2,) is an external reference matched to Transcript ENST00000530835
ENSG00000214455	RCN1P2	13:45390353-45391267:-1	Human	Gene	reticulocalbin 1 pseudogene 2 [Source:HGNC Symbol;Acc:HGNC:39204] RCN1P2-201 (Transcript name record; description: reticulocalbin 1 pseudogene 2,) is an external reference matched to Transcript ENST00000398357
ENSG00000214484	RPSAP28	2:73370019-73370892:1	Human	Gene	ribosomal protein SA pseudogene 28 [Source:HGNC Symbol;Acc:HGNC:35612] RPSAP28-201 (Transcript name record; description: ribosomal protein SA pseudogene 28,) is an external reference matched to Transcript ENST00000437188
ENSG00000214533	KRT18P33	2:65666695-65667737:1	Human	Gene	keratin 18 pseudogene 33 [Source:HGNC Symbol;Acc:HGNC:33402] KRT18P33-201 (Transcript name record; description: keratin 18 pseudogene 33,) is an external reference matched to Transcript ENST00000398525
ENSG00000214561	RBBP4P4	6:58119741-58121029:-1	Human	Gene	RBBP4 pseudogene 4 [Source:HGNC Symbol;Acc:HGNC:42371] RBBP4P4-201 (Transcript name record; description: RBBP4 pseudogene 4,) is an external reference matched to Transcript ENST00000398588
ENSG00000214581	ZNF971P	16:35446898-35448146:-1	Human	Gene	zinc finger protein 971, pseudogene [Source:HGNC Symbol;Acc:HGNC:51848] ZNF971P-201 (Transcript name record; description: zinc finger protein 971, pseudogene,) is an external reference matched to Transcript ENST00000562068
ENSG00000214602	CTBP2P5	2:48915267-48916530:-1	Human	Gene	CTBP2 pseudogene 5 [Source:HGNC Symbol;Acc:HGNC:45197] CTBP2P5-201 (Transcript name record; description: CTBP2 pseudogene 5,) is an external reference matched to Transcript ENST00000454986
ENSG00000214604	NPM1P36	6:55939790-55940624:-1	Human	Gene	nucleophosmin 1 pseudogene 36 [Source:HGNC Symbol;Acc:HGNC:45215] NPM1P36-201 (Transcript name record; description: nucleophosmin 1 pseudogene 36,) is an external reference matched to Transcript ENST00000415681
ENSG00000214659	KRT8P26	11:65726939-65728214:1	Human	Gene	keratin 8 pseudogene 26 [Source:HGNC Symbol;Acc:HGNC:33378] KRT8P26-201 (Transcript name record; description: keratin 8 pseudogene 26,) is an external reference matched to Transcript ENST00000534154
ENSG00000214720	KRT18P49	X:107428630-107429461:1	Human	Gene	keratin 18 pseudogene 49 [Source:HGNC Symbol;Acc:HGNC:33419] KRT18P49-201 (Transcript name record; description: keratin 18 pseudogene 49,) is an external reference matched to Transcript ENST00000427083
ENSG00000214745	GOT2P6	X:55961208-55962482:1	Human	Gene	GOT2 pseudogene 6 [Source:HGNC Symbol;Acc:HGNC:54891] GOT2P6-201 (Transcript name record; description: GOT2 pseudogene 6,) is an external reference matched to Transcript ENST00000398901
ENSG00000214794	KRT18P42	5:109588338-109589592:1	Human	Gene	keratin 18 pseudogene 42 [Source:HGNC Symbol;Acc:HGNC:33412] KRT18P42-201 (Transcript name record; description: keratin 18 pseudogene 42,) is an external reference matched to Transcript ENST00000505048
ENSG00000214853	PPIAP79	5:84999812-85000315:-1	Human	Gene	peptidylprolyl isomerase A pseudogene 79 [Source:HGNC Symbol;Acc:HGNC:53703] PPIAP79-201 (Transcript name record; description: peptidylprolyl isomerase A pseudogene 79,) is an external reference matched to Transcript ENST00000425840
ENSG00000214896	RPSAP55	15:52885595-52886470:1	Human	Gene	ribosomal protein SA pseudogene 55 [Source:HGNC Symbol;Acc:HGNC:36921] RPSAP55-201 (Transcript name record; description: ribosomal protein SA pseudogene 55,) is an external reference matched to Transcript ENST00000477347
ENSG00000214930	KRT8P6	X:138487665-138488871:-1	Human	Gene	keratin 8 pseudogene 6 [Source:HGNC Symbol;Acc:HGNC:33360] KRT8P6-201 (Transcript name record; description: keratin 8 pseudogene 6,) is an external reference matched to Transcript ENST00000399259
ENSG00000214975	PPIAP29	6:24976419-24976982:1	Human	Gene	peptidylprolyl isomerase A pseudogene 29 [Source:HGNC Symbol;Acc:HGNC:43021] PPIAP29-201 (Transcript name record; description: peptidylprolyl isomerase A pseudogene 29,) is an external reference matched to Transcript ENST00000414949
ENSG00000215000	GAPDHP77	X:109341813-109342697:1	Human	Gene	GAPDH pseudogene 77 [Source:HGNC Symbol;Acc:HGNC:55049] GAPDHP77-201 (Transcript name record; description: GAPDH pseudogene 77,) is an external reference matched to Transcript ENST00000399414
ENSG00000215016	RPL24P7	3:23134372-23134824:1	Human	Gene	RPL24 pseudogene 7 [Source:HGNC Symbol;Acc:HGNC:36862] RPL24P7-201 (Transcript name record; description: RPL24 pseudogene 7,) is an external reference matched to Transcript ENST00000399435
ENSG00000215034	DSTNP4	3:39214199-39214672:1	Human	Gene	DSTN pseudogene 4 [Source:HGNC Symbol;Acc:HGNC:44548] DSTNP4-201 (Transcript name record; description: DSTN pseudogene 4,) is an external reference matched to Transcript ENST00000399472
ENSG00000215043	GLULP6	2:194129354-194130266:-1	Human	Gene	glutamate-ammonia ligase pseudogene 6 [Source:HGNC Symbol;Acc:HGNC:37990] GLULP6-201 (Transcript name record; description: glutamate-ammonia ligase pseudogene 6,) is an external reference matched to Transcript ENST00000399502
ENSG00000215049	PRDX2P1	13:30296147-30296735:1	Human	Gene	peroxiredoxin 2 pseudogene 1 [Source:HGNC Symbol;Acc:HGNC:30020] PRDX2P1-201 (Transcript name record; description: peroxiredoxin 2 pseudogene 1,) is an external reference matched to Transcript ENST00000450181
ENSG00000215086	NPM1P24	10:72917641-72918534:-1	Human	Gene	nucleophosmin 1 pseudogene 24 [Source:HGNC Symbol;Acc:HGNC:45097] NPM1P24-201 (Transcript name record; description: nucleophosmin 1 pseudogene 24,) is an external reference matched to Transcript ENST00000428039
ENSG00000215149	KRT18P32	1:238491358-238492644:1	Human	Gene	keratin 18 pseudogene 32 [Source:HGNC Symbol;Acc:HGNC:33401] KRT18P32-201 (Transcript name record; description: keratin 18 pseudogene 32,) is an external reference matched to Transcript ENST00000424695
ENSG00000215208	KRT18P60	12:65418731-65420027:-1	Human	Gene	keratin 18 pseudogene 60 [Source:HGNC Symbol;Acc:HGNC:48887] KRT18P60-201 (Transcript name record; description: keratin 18 pseudogene 60,) is an external reference matched to Transcript ENST00000312876
ENSG00000215210	RBMXP2	9:30689105-30690272:1	Human	Gene	RBMX pseudogene 2 [Source:HGNC Symbol;Acc:HGNC:23284] RBMXP2-201 (Transcript name record; description: RBMX pseudogene 2,) is an external reference matched to Transcript ENST00000434705
ENSG00000172974	VDAC2P5	2:65205108-65205988:1	Human	Gene	VDAC2 pseudogene 5 [Source:HGNC Symbol;Acc:HGNC:54753] VDAC2P5-201 (Transcript name record; description: VDAC2 pseudogene 5,) is an external reference matched to Transcript ENST00000467568
ENSG00000173727	FAUP4	11:65455269-65455581:1	Human	Gene	FAU pseudogene 4 [Source:HGNC Symbol;Acc:HGNC:56253] FAUP4-201 (Transcript name record; description: FAU pseudogene 4,) is an external reference matched to Transcript ENST00000637245
ENSG00000173810	PPIAP7	1:101270875-101271363:-1	Human	Gene	peptidylprolyl isomerase A pseudogene 7 [Source:HGNC Symbol;Acc:HGNC:9270] PPIAP7-201 (Transcript name record; description: peptidylprolyl isomerase A pseudogene 7,) is an external reference matched to Transcript ENST00000454070
ENSG00000173966	COMMD5P1	4:53575713-53576387:1	Human	Gene	COMMD5 pseudogene 1 [Source:HGNC Symbol;Acc:HGNC:56190] COMMD5P1-201 (Transcript name record; description: COMMD5 pseudogene 1,) is an external reference matched to Transcript ENST00000513286
ENSG00000174408	PPIAP24	13:106863816-106864286:-1	Human	Gene	peptidylprolyl isomerase A pseudogene 24 [Source:HGNC Symbol;Acc:HGNC:39269] PPIAP24-201 (Transcript name record; description: peptidylprolyl isomerase A pseudogene 24,) is an external reference matched to Transcript ENST00000328558
ENSG00000174495	PPIAP80	7:28279211-28279700:-1	Human	Gene	peptidylprolyl isomerase A pseudogene 80 [Source:HGNC Symbol;Acc:HGNC:53704] PPIAP80-201 (Transcript name record; description: peptidylprolyl isomerase A pseudogene 80,) is an external reference matched to Transcript ENST00000482002
ENSG00000174715	PPIAP72	3:138643874-138644694:-1	Human	Gene	peptidylprolyl isomerase A pseudogene 72 [Source:HGNC Symbol;Acc:HGNC:53696] PPIAP72-201 (Transcript name record; description: peptidylprolyl isomerase A pseudogene 72,) is an external reference matched to Transcript ENST00000491837
ENSG00000174977	PAIP1P2	17:18650195-18651542:1	Human	Gene	PAIP1 pseudogene 2 [Source:HGNC Symbol;Acc:HGNC:56189] PAIP1P2-201 (Transcript name record; description: PAIP1 pseudogene 2,) is an external reference matched to Transcript ENST00000447794
ENSG00000175509	ACRP1	2:113667478-113668621:-1	Human	Gene	ACR pseudogene 1 [Source:HGNC Symbol;Acc:HGNC:54745] ACRP1-201 (Transcript name record; description: ACR pseudogene 1,) is an external reference matched to Transcript ENST00000419351
ENSG00000230711	CTAGE13P	6:168286905-168289350:-1	Human	Gene	CTAGE family member 13, pseudogene [Source:HGNC Symbol;Acc:HGNC:37298] CTAGE13P-201 (Transcript name record; description: CTAGE family member 13, pseudogene,) is an external reference matched to Transcript ENST00000416709
ENSG00000230716	KRT8P7	11:119602875-119604306:-1	Human	Gene	keratin 8 pseudogene 7 [Source:HGNC Symbol;Acc:HGNC:33361] KRT8P7-201 (Transcript name record; description: keratin 8 pseudogene 7,) is an external reference matched to Transcript ENST00000533003
ENSG00000230769	RFKP4	22:40788777-40789267:-1	Human	Gene	RFK pseudogene 4 [Source:HGNC Symbol;Acc:HGNC:56488] RFKP4-201 (Transcript name record; description: RFK pseudogene 4,) is an external reference matched to Transcript ENST00000424746
ENSG00000230823	CBX1P1	X:63299247-63299673:-1	Human	Gene	chromobox 1 pseudogene 1 [Source:HGNC Symbol;Acc:HGNC:38655] CBX1P1-201 (Transcript name record; description: chromobox 1 pseudogene 1,) is an external reference matched to Transcript ENST00000440184
ENSG00000230982	DSTNP1	21:46653558-46654022:-1	Human	Gene	DSTN pseudogene 1 [Source:HGNC Symbol;Acc:HGNC:23769] DSTNP1-201 (Transcript name record; description: DSTN pseudogene 1,) is an external reference matched to Transcript ENST00000419906
ENSG00000231066	NPM1P9	X:14834476-14835319:-1	Human	Gene	nucleophosmin 1 pseudogene 9 [Source:HGNC Symbol;Acc:HGNC:7929] NPM1P9-201 (Transcript name record; description: nucleophosmin 1 pseudogene 9,) is an external reference matched to Transcript ENST00000453156
ENSG00000231184	CCNQP3	13:19382454-19383072:1	Human	Gene	CCNQ pseudogene 3 [Source:HGNC Symbol;Acc:HGNC:42022] CCNQP3-201 (Transcript name record; description: CCNQ pseudogene 3,) is an external reference matched to Transcript ENST00000428076
ENSG00000231203	KRT8P10	2:183071040-183072486:-1	Human	Gene	keratin 8 pseudogene 10 [Source:HGNC Symbol;Acc:HGNC:33364] KRT8P10-201 (Transcript name record; description: keratin 8 pseudogene 10,) is an external reference matched to Transcript ENST00000450021
ENSG00000231228	ARPP19P1	5:180982273-180982611:1	Human	Gene	ARPP19 pseudogene 1 [Source:HGNC Symbol;Acc:HGNC:54698] ARPP19P1-201 (Transcript name record; description: ARPP19 pseudogene 1,) is an external reference matched to Transcript ENST00000511402
ENSG00000231235	CTNNBL1P1	X:46418450-46420079:-1	Human	Gene	CTNNBL1 pseudogene 1 [Source:HGNC Symbol;Acc:HGNC:54948] CTNNBL1P1-201 (Transcript name record; description: CTNNBL1 pseudogene 1,) is an external reference matched to Transcript ENST00000373465
ENSG00000231270	COBLP1	X:118938153-118939134:1	Human	Gene	COBL pseudogene 1 [Source:HGNC Symbol;Acc:HGNC:55060] COBLP1-201 (Transcript name record; description: COBL pseudogene 1,) is an external reference matched to Transcript ENST00000443421
ENSG00000231503	PTMAP4	12:9239986-9240331:-1	Human	Gene	prothymosin alpha pseudogene 4 [Source:HGNC Symbol;Acc:HGNC:9627] PTMAP4-201 (Transcript name record; description: prothymosin alpha pseudogene 4,) is an external reference matched to Transcript ENST00000426188
ENSG00000231552	IGBP1P3	3:32620903-32621902:-1	Human	Gene	IGBP1 pseudogene 3 [Source:HGNC Symbol;Acc:HGNC:43612] IGBP1P3-201 (Transcript name record; description: IGBP1 pseudogene 3,) is an external reference matched to Transcript ENST00000447449
ENSG00000231565	NEK2P2	22:15611759-15613096:-1	Human	Gene	NEK2 pseudogene 2 [Source:HGNC Symbol;Acc:HGNC:37816] NEK2P2-201 (Transcript name record; description: NEK2 pseudogene 2,) is an external reference matched to Transcript ENST00000438441
ENSG00000231619	ANAPC15P1	X:8856665-8857059:-1	Human	Gene	ANAPC15 pseudogene 1 [Source:HGNC Symbol;Acc:HGNC:54888] ANAPC15P1-201 (Transcript name record; description: ANAPC15 pseudogene 1,) is an external reference matched to Transcript ENST00000422795
ENSG00000231686	ANKRD11P2	X:146619597-146620584:-1	Human	Gene	ANKRD11 pseudogene 2 [Source:HGNC Symbol;Acc:HGNC:54738] ANKRD11P2-201 (Transcript name record; description: ANKRD11 pseudogene 2,) is an external reference matched to Transcript ENST00000445173
ENSG00000231697	NANOGP5	9:100175178-100176054:1	Human	Gene	Nanog homeobox pseudogene 5 [Source:HGNC Symbol;Acc:HGNC:23103] NANOGP5-201 (Transcript name record; description: Nanog homeobox pseudogene 5,) is an external reference matched to Transcript ENST00000424456
ENSG00000231723	CAPZBP1	2:103623630-103623830:1	Human	Gene	CAPZB pseudogene 1 [Source:HGNC Symbol;Acc:HGNC:54734] CAPZBP1-201 (Transcript name record; description: CAPZB pseudogene 1,) is an external reference matched to Transcript ENST00000414265
ENSG00000231750	NANOGP10	X:43407665-43408559:-1	Human	Gene	Nanog homeobox pseudogene 10 [Source:HGNC Symbol;Acc:HGNC:23108] NANOGP10-201 (Transcript name record; description: Nanog homeobox pseudogene 10,) is an external reference matched to Transcript ENST00000453325
ENSG00000231780	RBISP6	3:17333126-17333431:1	Human	Gene	RBIS pseudogene 6 [Source:HGNC Symbol;Acc:HGNC:56398] RBISP6-201 (Transcript name record; description: RBIS pseudogene 6,) is an external reference matched to Transcript ENST00000421072
ENSG00000231809	NANOGP9	X:65772741-65773632:-1	Human	Gene	Nanog homeobox pseudogene 9 [Source:HGNC Symbol;Acc:HGNC:23107] NANOGP9-201 (Transcript name record; description: Nanog homeobox pseudogene 9,) is an external reference matched to Transcript ENST00000439890
ENSG00000231821	NPM1P48	2:4514204-4515056:-1	Human	Gene	nucleophosmin 1 pseudogene 48 [Source:HGNC Symbol;Acc:HGNC:45227] NPM1P48-201 (Transcript name record; description: nucleophosmin 1 pseudogene 48,) is an external reference matched to Transcript ENST00000436002
ENSG00000231822	SMC3P1	2:99102018-99102752:1	Human	Gene	SMC3 pseudogene 1 [Source:HGNC Symbol;Acc:HGNC:54642] SMC3P1-201 (Transcript name record; description: SMC3 pseudogene 1,) is an external reference matched to Transcript ENST00000424783
ENSG00000231848	KRTCAP2P1	2:44996413-44996873:1	Human	Gene	KRTCAP2 pseudogene 1 [Source:HGNC Symbol;Acc:HGNC:54589] KRTCAP2P1-201 (Transcript name record; description: KRTCAP2 pseudogene 1,) is an external reference matched to Transcript ENST00000423051
ENSG00000232004	CAP1P2	10:43604843-43606251:-1	Human	Gene	CAP1 pseudogene 2 [Source:HGNC Symbol;Acc:HGNC:31970] CAP1P2-201 (Transcript name record; description: CAP1 pseudogene 2,) is an external reference matched to Transcript ENST00000417455
ENSG00000232054	NPM1P34	X:124280530-124281422:1	Human	Gene	nucleophosmin 1 pseudogene 34 [Source:HGNC Symbol;Acc:HGNC:45213] NPM1P34-201 (Transcript name record; description: nucleophosmin 1 pseudogene 34,) is an external reference matched to Transcript ENST00000428821
ENSG00000232097	VPS51P2	7:97938439-97938794:-1	Human	Gene	VPS51 pseudogene 2 [Source:HGNC Symbol;Acc:HGNC:56434] VPS51P2-201 (Transcript name record; description: VPS51 pseudogene 2,) is an external reference matched to Transcript ENST00000449110
ENSG00000232223	CNN2P10	1:166796266-166797183:1	Human	Gene	calponin 2 pseudogene 10 [Source:HGNC Symbol;Acc:HGNC:39535] CNN2P10-201 (Transcript name record; description: calponin 2 pseudogene 10,) is an external reference matched to Transcript ENST00000443067
ENSG00000232239	RBPJP5	9:39739747-39741193:-1	Human	Gene	RBPJ pseudogene 5 [Source:HGNC Symbol;Acc:HGNC:37485] RBPJP5-201 (Transcript name record; description: RBPJ pseudogene 5,) is an external reference matched to Transcript ENST00000449433
ENSG00000232320	MXRA7P1	2:161340816-161341326:-1	Human	Gene	MXRA7 pseudogene 1 [Source:HGNC Symbol;Acc:HGNC:54643] MXRA7P1-201 (Transcript name record; description: MXRA7 pseudogene 1,) is an external reference matched to Transcript ENST00000482477
ENSG00000232361	TRPC6P3	7:150614061-150614764:-1	Human	Gene	TRPC6 pseudogene 3 [Source:HGNC Symbol;Acc:HGNC:55944] TRPC6P3-201 (Transcript name record; description: TRPC6 pseudogene 3,) is an external reference matched to Transcript ENST00000491593
ENSG00000232369	PPIAP35	1:44988234-44988725:-1	Human	Gene	peptidylprolyl isomerase A pseudogene 35 [Source:HGNC Symbol;Acc:HGNC:53659] PPIAP35-201 (Transcript name record; description: peptidylprolyl isomerase A pseudogene 35,) is an external reference matched to Transcript ENST00000411837
ENSG00000232370	BAG1P1	X:38479215-38479913:1	Human	Gene	BAG1 pseudogene 1 [Source:HGNC Symbol;Acc:HGNC:54932] BAG1P1-201 (Transcript name record; description: BAG1 pseudogene 1,) is an external reference matched to Transcript ENST00000317902
ENSG00000232407	PPIAP70	3:60690225-60690719:-1	Human	Gene	peptidylprolyl isomerase A pseudogene 70 [Source:HGNC Symbol;Acc:HGNC:53694] PPIAP70-201 (Transcript name record; description: peptidylprolyl isomerase A pseudogene 70,) is an external reference matched to Transcript ENST00000496953
ENSG00000232479	KRT8P52	2:202924609-202925904:1	Human	Gene	keratin 8 pseudogene 52 [Source:HGNC Symbol;Acc:HGNC:54654] KRT8P52-201 (Transcript name record; description: keratin 8 pseudogene 52,) is an external reference matched to Transcript ENST00000449849
ENSG00000232503	CYCSP8	2:130776646-130776957:1	Human	Gene	CYCS pseudogene 8 [Source:HGNC Symbol;Acc:HGNC:24423] CYCSP8-201 (Transcript name record; description: CYCS pseudogene 8,) is an external reference matched to Transcript ENST00000455007
ENSG00000232556	PRCPP1	2:101520834-101521976:-1	Human	Gene	PRCP pseudogene 1 [Source:HGNC Symbol;Acc:HGNC:54653] PRCPP1-201 (Transcript name record; description: PRCP pseudogene 1,) is an external reference matched to Transcript ENST00000452117
ENSG00000232676	ADH5P2	1:79521080-79522203:1	Human	Gene	ADH5 pseudogene 2 [Source:HGNC Symbol;Acc:HGNC:22976] ADH5P2-201 (Transcript name record; description: ADH5 pseudogene 2,) is an external reference matched to Transcript ENST00000425922
ENSG00000232702	WTAPP2	6:51410081-51410537:-1	Human	Gene	WTAP pseudogene 2 [Source:HGNC Symbol;Acc:HGNC:56934] WTAPP2-201 (Transcript name record; description: WTAP pseudogene 2,) is an external reference matched to Transcript ENST00000416077
ENSG00000232766	KIAA1143P2	3:27703129-27703568:-1	Human	Gene	KIAA1143 pseudogene 2 [Source:HGNC Symbol;Acc:HGNC:54594] KIAA1143P2-201 (Transcript name record; description: KIAA1143 pseudogene 2,) is an external reference matched to Transcript ENST00000438957
ENSG00000232801	SDCBPP3	X:40890647-40891537:-1	Human	Gene	syndecan binding protein pseudogene 3 [Source:HGNC Symbol;Acc:HGNC:44687] SDCBPP3-201 (Transcript name record; description: syndecan binding protein pseudogene 3,) is an external reference matched to Transcript ENST00000419629
ENSG00000232842	KAT7P1	X:95973328-95974315:-1	Human	Gene	KAT7 pseudogene 1 [Source:HGNC Symbol;Acc:HGNC:55026] KAT7P1-201 (Transcript name record; description: KAT7 pseudogene 1,) is an external reference matched to Transcript ENST00000444292
ENSG00000232871	SEC1P	19:48673174-48681047:1	Human	Gene	secretory blood group 1, pseudogene [Source:HGNC Symbol;Acc:HGNC:44149] SEC1P-201 (Transcript name record; description: secretory blood group 1, pseudogene,) is an external reference matched to Transcript ENST00000473944
ENSG00000232943	GGCTP2	20:18220113-18220512:1	Human	Gene	GGCT pseudogene 2 [Source:HGNC Symbol;Acc:HGNC:54610] GGCTP2-201 (Transcript name record; description: GGCT pseudogene 2,) is an external reference matched to Transcript ENST00000432363
ENSG00000232951	IPO7P1	X:51921864-51922499:-1	Human	Gene	importin 7 pseudogene 1 [Source:HGNC Symbol;Acc:HGNC:39837] IPO7P1-201 (Transcript name record; description: importin 7 pseudogene 1,) is an external reference matched to Transcript ENST00000442031
ENSG00000232992	AHCYP4	2:138901433-138902747:-1	Human	Gene	adenosylhomocysteinase pseudogene 4 [Source:HGNC Symbol;Acc:HGNC:44996] AHCYP4-201 (Transcript name record; description: adenosylhomocysteinase pseudogene 4,) is an external reference matched to Transcript ENST00000419201
ENSG00000233007	UBTFL11	X:38531923-38534174:-1	Human	Gene	UBTF like 11 (pseudogene) [Source:HGNC Symbol;Acc:HGNC:50288] UBTFL11-201 (Transcript name record; description: UBTF like 11 (pseudogene),) is an external reference matched to Transcript ENST00000428234
ENSG00000233125	ACTBP12	1:92229018-92229435:-1	Human	Gene	ACTB pseudogene 12 [Source:HGNC Symbol;Acc:HGNC:150] ACTBP12-201 (Transcript name record; description: ACTB pseudogene 12,) is an external reference matched to Transcript ENST00000435871
ENSG00000233133	NPEPPSP2	3:17706058-17706233:-1	Human	Gene	NPEPPS pseudogene 2 [Source:HGNC Symbol;Acc:HGNC:56399] NPEPPSP2-201 (Transcript name record; description: NPEPPS pseudogene 2,) is an external reference matched to Transcript ENST00000458010
ENSG00000233161	DHFRP2	HSCHR6_MHC_SSTO_CTG1:2668587-2669133:-1	Human	Gene	dihydrofolate reductase pseudogene 2 [Source:HGNC Symbol;Acc:HGNC:2863] DHFRP2-203 (Transcript name record; description: dihydrofolate reductase pseudogene 2,) is an external reference matched to Transcript ENST00000420841
ENSG00000233228	LPCAT2BP	1:92066306-92067839:1	Human	Gene	lysophosphatidylcholine acyltransferase 2b, pseudogene [Source:HGNC Symbol;Acc:HGNC:38003] LPCAT2BP-201 (Transcript name record; description: lysophosphatidylcholine acyltransferase 2b, pseudogene,) is an external reference matched to Transcript ENST00000420263
ENSG00000233243	VKORC1P1	X:27863893-27864349:1	Human	Gene	VKORC1 pseudogene 1 [Source:HGNC Symbol;Acc:HGNC:33182] VKORC1P1-201 (Transcript name record; description: VKORC1 pseudogene 1,) is an external reference matched to Transcript ENST00000421897
ENSG00000233260	RPSAP63	X:133762796-133763683:1	Human	Gene	ribosomal protein SA pseudogene 63 [Source:HGNC Symbol;Acc:HGNC:35581] RPSAP63-201 (Transcript name record; description: ribosomal protein SA pseudogene 63,) is an external reference matched to Transcript ENST00000412013
ENSG00000233270	SNRPEP4	19:5576660-5576938:-1	Human	Gene	SNRPE pseudogene 4 [Source:HGNC Symbol;Acc:HGNC:43446] SNRPEP4-201 (Transcript name record; description: SNRPE pseudogene 4,) is an external reference matched to Transcript ENST00000435815
ENSG00000233328	PFN1P1	1:171670517-171670939:-1	Human	Gene	profilin 1 pseudogene 1 [Source:HGNC Symbol;Acc:HGNC:42989] PFN1P1-201 (Transcript name record; description: profilin 1 pseudogene 1,) is an external reference matched to Transcript ENST00000442087
ENSG00000233419	IFITM3P7	1:25125053-25125454:-1	Human	Gene	IFITM3 pseudogene 7 [Source:HGNC Symbol;Acc:HGNC:54546] IFITM3P7-201 (Transcript name record; description: IFITM3 pseudogene 7,) is an external reference matched to Transcript ENST00000413189
ENSG00000233425	KRT18P67	9:122837557-122838820:1	Human	Gene	keratin 18 pseudogene 67 [Source:HGNC Symbol;Acc:HGNC:48894] KRT18P67-201 (Transcript name record; description: keratin 18 pseudogene 67,) is an external reference matched to Transcript ENST00000432816
ENSG00000233471	KRT18P62	22:19257520-19258806:1	Human	Gene	keratin 18 pseudogene 62 [Source:HGNC Symbol;Acc:HGNC:48889] KRT18P62-201 (Transcript name record; description: keratin 18 pseudogene 62,) is an external reference matched to Transcript ENST00000446618
ENSG00000233487	RPSAP69	3:196986676-196987558:-1	Human	Gene	ribosomal protein SA pseudogene 69 [Source:HGNC Symbol;Acc:HGNC:51922] RPSAP69-201 (Transcript name record; description: ribosomal protein SA pseudogene 69,) is an external reference matched to Transcript ENST00000456555
ENSG00000233560	KRT8P39	12:68705634-68707066:1	Human	Gene	keratin 8 pseudogene 39 [Source:HGNC Symbol;Acc:HGNC:39873] KRT8P39-201 (Transcript name record; description: keratin 8 pseudogene 39,) is an external reference matched to Transcript ENST00000396270
ENSG00000233579	KRT8P15	2:202840331-202841781:-1	Human	Gene	keratin 8 pseudogene 15 [Source:HGNC Symbol;Acc:HGNC:33367] KRT8P15-201 (Transcript name record; description: keratin 8 pseudogene 15,) is an external reference matched to Transcript ENST00000425226
ENSG00000233585	ACAA2P1	X:48775993-48776970:-1	Human	Gene	ACAA2 pseudogene 1 [Source:HGNC Symbol;Acc:HGNC:55880] ACAA2P1-201 (Transcript name record; description: ACAA2 pseudogene 1,) is an external reference matched to Transcript ENST00000419045
ENSG00000233662	CALM2P4	13:98640814-98641239:-1	Human	Gene	calmodulin 2 pseudogene 4 [Source:HGNC Symbol;Acc:HGNC:39661] CALM2P4-201 (Transcript name record; description: calmodulin 2 pseudogene 4,) is an external reference matched to Transcript ENST00000430810
ENSG00000233671	CENPNP1	2:87221113-87222488:-1	Human	Gene	CENPN pseudogene 1 [Source:HGNC Symbol;Acc:HGNC:54592] CENPNP1-201 (Transcript name record; description: CENPN pseudogene 1,) is an external reference matched to Transcript ENST00000423285
ENSG00000233676	FDPSP6	21:20388334-20388845:1	Human	Gene	farnesyl diphosphate synthase pseudogene 6 [Source:HGNC Symbol;Acc:HGNC:3637] FDPSP6-201 (Transcript name record; description: farnesyl diphosphate synthase pseudogene 6,) is an external reference matched to Transcript ENST00000425091
ENSG00000233846	SELENOTP1	9:6278667-6279153:1	Human	Gene	selenoprotein T pseudogene 1 [Source:HGNC Symbol;Acc:HGNC:53722] SELENOTP1-201 (Transcript name record; description: selenoprotein T pseudogene 1,) is an external reference matched to Transcript ENST00000456723
ENSG00000233868	LLPHP3	2:221944223-221944612:1	Human	Gene	LLPH pseudogene 3 [Source:HGNC Symbol;Acc:HGNC:54775] LLPHP3-201 (Transcript name record; description: LLPH pseudogene 3,) is an external reference matched to Transcript ENST00000417147
ENSG00000233869	RPSAP27	2:208208135-208208984:1	Human	Gene	ribosomal protein SA pseudogene 27 [Source:HGNC Symbol;Acc:HGNC:36650] RPSAP27-201 (Transcript name record; description: ribosomal protein SA pseudogene 27,) is an external reference matched to Transcript ENST00000442177
ENSG00000233874	MFN1P1	X:109568478-109570289:1	Human	Gene	MFN1 pseudogene 1 [Source:HGNC Symbol;Acc:HGNC:55050] MFN1P1-201 (Transcript name record; description: MFN1 pseudogene 1,) is an external reference matched to Transcript ENST00000440201
ENSG00000233880	NFYCP1	X:35761499-35762479:1	Human	Gene	NFYC pseudogene 1 [Source:HGNC Symbol;Acc:HGNC:54923] NFYCP1-201 (Transcript name record; description: NFYC pseudogene 1,) is an external reference matched to Transcript ENST00000434731
ENSG00000233955	AHCYP3	2:104395002-104396280:-1	Human	Gene	adenosylhomocysteinase pseudogene 3 [Source:HGNC Symbol;Acc:HGNC:44995] AHCYP3-201 (Transcript name record; description: adenosylhomocysteinase pseudogene 3,) is an external reference matched to Transcript ENST00000420053
ENSG00000233998	SETP5	9:137640986-137641547:-1	Human	Gene	SET pseudogene 5 [Source:HGNC Symbol;Acc:HGNC:42924] SETP5-201 (Transcript name record; description: SET pseudogene 5,) is an external reference matched to Transcript ENST00000437270
ENSG00000234025	RBPMS2P1	6:73157517-73158139:-1	Human	Gene	RBPMS2 pseudogene 1 [Source:HGNC Symbol;Acc:HGNC:50509] RBPMS2P1-201 (Transcript name record; description: RBPMS2 pseudogene 1,) is an external reference matched to Transcript ENST00000437762
ENSG00000234036	TXNP6	4:76958860-76959169:-1	Human	Gene	thioredoxin pseudogene 6 [Source:HGNC Symbol;Acc:HGNC:49486] TXNP6-201 (Transcript name record; description: thioredoxin pseudogene 6,) is an external reference matched to Transcript ENST00000510190
ENSG00000234102	KRT19P4	10:68260557-68261499:1	Human	Gene	keratin 19 pseudogene 4 [Source:HGNC Symbol;Acc:HGNC:45073] KRT19P4-201 (Transcript name record; description: keratin 19 pseudogene 4,) is an external reference matched to Transcript ENST00000443208
ENSG00000234115	IDH1P1	6:7516600-7517840:-1	Human	Gene	IDH1 pseudogene 1 [Source:HGNC Symbol;Acc:HGNC:56900] IDH1P1-201 (Transcript name record; description: IDH1 pseudogene 1,) is an external reference matched to Transcript ENST00000440581
ENSG00000234123	RHBDF1P1	3:14572852-14574792:-1	Human	Gene	RHBDF1 pseudogene 1 [Source:HGNC Symbol;Acc:HGNC:44499] RHBDF1P1-201 (Transcript name record; description: RHBDF1 pseudogene 1,) is an external reference matched to Transcript ENST00000427504
ENSG00000234213	FHP1	13:42255873-42256575:1	Human	Gene	fumarate hydratase pseudogene 1 [Source:HGNC Symbol;Acc:HGNC:39442] FHP1-201 (Transcript name record; description: fumarate hydratase pseudogene 1,) is an external reference matched to Transcript ENST00000442741
ENSG00000234217	RBPJP7	9:62601226-62602672:1	Human	Gene	RBPJ pseudogene 7 [Source:HGNC Symbol;Acc:HGNC:37487] RBPJP7-201 (Transcript name record; description: RBPJ pseudogene 7,) is an external reference matched to Transcript ENST00000442803
ENSG00000234241	SYNCRIPP1	20:6213699-6215381:1	Human	Gene	SYNCRIP pseudogene 1 [Source:HGNC Symbol;Acc:HGNC:56945] SYNCRIPP1-201 (Transcript name record; description: SYNCRIP pseudogene 1,) is an external reference matched to Transcript ENST00000434910
ENSG00000234315	OSTCP5	1:45069977-45070429:-1	Human	Gene	oligosaccharyltransferase complex subunit pseudogene 5 [Source:HGNC Symbol;Acc:HGNC:42867] OSTCP5-201 (Transcript name record; description: oligosaccharyltransferase complex subunit pseudogene 5,) is an external reference matched to Transcript ENST00000425293
ENSG00000234345	ELF2P1	X:103910305-103911352:-1	Human	Gene	ELF2 pseudogene 1 [Source:HGNC Symbol;Acc:HGNC:33539] ELF2P1-201 (Transcript name record; description: ELF2 pseudogene 1,) is an external reference matched to Transcript ENST00000417646
ENSG00000234359	ELK1P1	7:45391626-45392205:-1	Human	Gene	ELK1 pseudogene 1 [Source:HGNC Symbol;Acc:HGNC:39021] ELK1P1-201 (Transcript name record; description: ELK1 pseudogene 1,) is an external reference matched to Transcript ENST00000485699
ENSG00000234367	PFN1P3	1:145407772-145408173:1	Human	Gene	profilin 1 pseudogene 3 [Source:HGNC Symbol;Acc:HGNC:42987] PFN1P3-201 (Transcript name record; description: profilin 1 pseudogene 3,) is an external reference matched to Transcript ENST00000443612
ENSG00000234371	RPSAP31	3:183887555-183888449:1	Human	Gene	ribosomal protein SA pseudogene 31 [Source:HGNC Symbol;Acc:HGNC:35558] RPSAP31-201 (Transcript name record; description: ribosomal protein SA pseudogene 31,) is an external reference matched to Transcript ENST00000416648
ENSG00000234376	UBTFL2	11:89752785-89753975:-1	Human	Gene	UBTF like 2 (pseudogene) [Source:HGNC Symbol;Acc:HGNC:35169] UBTFL2-201 (Transcript name record; description: UBTF like 2 (pseudogene),) is an external reference matched to Transcript ENST00000411859
ENSG00000234383	CTBP2P8	1:68161761-68163090:-1	Human	Gene	CTBP2 pseudogene 8 [Source:HGNC Symbol;Acc:HGNC:45200] CTBP2P8-201 (Transcript name record; description: CTBP2 pseudogene 8,) is an external reference matched to Transcript ENST00000422584
ENSG00000234388	TXNP3	1:112363281-112363581:1	Human	Gene	thioredoxin pseudogene 3 [Source:HGNC Symbol;Acc:HGNC:49483] TXNP3-201 (Transcript name record; description: thioredoxin pseudogene 3,) is an external reference matched to Transcript ENST00000454560
ENSG00000234397	PPIAP34	1:22322840-22323331:-1	Human	Gene	peptidylprolyl isomerase A pseudogene 34 [Source:HGNC Symbol;Acc:HGNC:53658] PPIAP34-201 (Transcript name record; description: peptidylprolyl isomerase A pseudogene 34,) is an external reference matched to Transcript ENST00000487348
ENSG00000234512	TLR12P	1:33466249-33468954:1	Human	Gene	toll like receptor 12, pseudogene [Source:HGNC Symbol;Acc:HGNC:31754] TLR12P-201 (Transcript name record; description: toll like receptor 12, pseudogene,) is an external reference matched to Transcript ENST00000413515
ENSG00000234557	PPIAP90	X:101443707-101444103:-1	Human	Gene	peptidylprolyl isomerase A pseudogene 90 [Source:HGNC Symbol;Acc:HGNC:53714] PPIAP90-201 (Transcript name record; description: peptidylprolyl isomerase A pseudogene 90,) is an external reference matched to Transcript ENST00000414193
ENSG00000234592	TJAP1P1	X:129041536-129043183:-1	Human	Gene	TJAP1 pseudogene 1 [Source:HGNC Symbol;Acc:HGNC:55129] TJAP1P1-201 (Transcript name record; description: TJAP1 pseudogene 1,) is an external reference matched to Transcript ENST00000458202
ENSG00000234667	ACTL11P	3:49873347-49877305:-1	Human	Gene	actin like 11, pseudogene [Source:HGNC Symbol;Acc:HGNC:44626] ACTL11P-201 (Transcript name record; description: actin like 11, pseudogene,) is an external reference matched to Transcript ENST00000423971
ENSG00000234685	NUS1P2	13:22915651-22916523:1	Human	Gene	NUS1 pseudogene 2 [Source:HGNC Symbol;Acc:HGNC:38473] NUS1P2-201 (Transcript name record; description: NUS1 pseudogene 2,) is an external reference matched to Transcript ENST00000417358
ENSG00000234782	TPT1P9	9:118082869-118083382:-1	Human	Gene	TPT1 pseudogene 9 [Source:HGNC Symbol;Acc:HGNC:49299] TPT1P9-201 (Transcript name record; description: TPT1 pseudogene 9,) is an external reference matched to Transcript ENST00000413759
ENSG00000234801	MORF4	4:173615936-173616906:-1	Human	Gene	mortality factor 4 (pseudogene) [Source:HGNC Symbol;Acc:HGNC:15773] MORF4-201 (Transcript name record; description: mortality factor 4 (pseudogene),) is an external reference matched to Transcript ENST00000447135
ENSG00000234838	PPIAP78	5:66572057-66572546:1	Human	Gene	peptidylprolyl isomerase A pseudogene 78 [Source:HGNC Symbol;Acc:HGNC:53702] PPIAP78-201 (Transcript name record; description: peptidylprolyl isomerase A pseudogene 78,) is an external reference matched to Transcript ENST00000414951
ENSG00000234844	CDC42P2	7:55638274-55638842:-1	Human	Gene	CDC42 pseudogene 2 [Source:HGNC Symbol;Acc:HGNC:33952] CDC42P2-201 (Transcript name record; description: CDC42 pseudogene 2,) is an external reference matched to Transcript ENST00000448566
ENSG00000215268	USP10P3	22:15562017-15564276:-1	Human	Gene	USP10 pseudogene 3 [Source:HGNC Symbol;Acc:HGNC:56965] USP10P3-201 (Transcript name record; description: USP10 pseudogene 3,) is an external reference matched to Transcript ENST00000417863
ENSG00000215270	TOMM40P2	22:15854195-15855243:-1	Human	Gene	TOMM40 pseudogene 2 [Source:HGNC Symbol;Acc:HGNC:54624] TOMM40P2-201 (Transcript name record; description: TOMM40 pseudogene 2,) is an external reference matched to Transcript ENST00000398242
ENSG00000215284	CHMP5P1	X:46725164-46725818:-1	Human	Gene	CHMP5 pseudogene 1 [Source:HGNC Symbol;Acc:HGNC:54950] CHMP5P1-201 (Transcript name record; description: CHMP5 pseudogene 1,) is an external reference matched to Transcript ENST00000399931
ENSG00000215311	NPM1P12	7:149334024-149334857:1	Human	Gene	nucleophosmin 1 pseudogene 12 [Source:HGNC Symbol;Acc:HGNC:7914] NPM1P12-201 (Transcript name record; description: nucleophosmin 1 pseudogene 12,) is an external reference matched to Transcript ENST00000423757
ENSG00000215351	PPIAP1	21:20828127-20828622:-1	Human	Gene	peptidylprolyl isomerase A pseudogene 1 [Source:HGNC Symbol;Acc:HGNC:9254] PPIAP1-201 (Transcript name record; description: peptidylprolyl isomerase A pseudogene 1,) is an external reference matched to Transcript ENST00000448832
ENSG00000215441	CTAGE12P	9:27608382-27610745:-1	Human	Gene	CTAGE family member 12, pseudogene [Source:HGNC Symbol;Acc:HGNC:37297] CTAGE12P-201 (Transcript name record; description: CTAGE family member 12, pseudogene,) is an external reference matched to Transcript ENST00000400348
ENSG00000215448	SRMP1	20:47859788-47860672:1	Human	Gene	SRM pseudogene 1 [Source:HGNC Symbol;Acc:HGNC:16552] SRMP1-201 (Transcript name record; description: SRM pseudogene 1,) is an external reference matched to Transcript ENST00000398959
ENSG00000215477	RCN1P1	6:87121693-87122688:-1	Human	Gene	reticulocalbin 1 pseudogene 1 [Source:HGNC Symbol;Acc:HGNC:39205] RCN1P1-201 (Transcript name record; description: reticulocalbin 1 pseudogene 1,) is an external reference matched to Transcript ENST00000400413
ENSG00000215482	CALM2P3	13:41170700-41171148:-1	Human	Gene	calmodulin 2 pseudogene 3 [Source:HGNC Symbol;Acc:HGNC:1448] CALM2P3-201 (Transcript name record; description: calmodulin 2 pseudogene 3,) is an external reference matched to Transcript ENST00000400429
ENSG00000215493	KLHL12P1	22:20450122-20451824:1	Human	Gene	KLHL12 pseudogene 1 [Source:HGNC Symbol;Acc:HGNC:56971] KLHL12P1-201 (Transcript name record; description: KLHL12 pseudogene 1,) is an external reference matched to Transcript ENST00000426448
ENSG00000215562	CNN2P7	21:13826696-13827627:1	Human	Gene	calponin 2 pseudogene 7 [Source:HGNC Symbol;Acc:HGNC:39532] CNN2P7-201 (Transcript name record; description: calponin 2 pseudogene 7,) is an external reference matched to Transcript ENST00000400583
ENSG00000215606	KRT18P35	3:141470634-141471902:-1	Human	Gene	keratin 18 pseudogene 35 [Source:HGNC Symbol;Acc:HGNC:33404] KRT18P35-201 (Transcript name record; description: keratin 18 pseudogene 35,) is an external reference matched to Transcript ENST00000510488
ENSG00000215720	MFFP1	1:15191828-15192845:-1	Human	Gene	MFF pseudogene 1 [Source:HGNC Symbol;Acc:HGNC:54537] MFFP1-201 (Transcript name record; description: MFF pseudogene 1,) is an external reference matched to Transcript ENST00000400795
ENSG00000215807	KRT18P65	6:112361437-112362722:-1	Human	Gene	keratin 18 pseudogene 65 [Source:HGNC Symbol;Acc:HGNC:48892] KRT18P65-201 (Transcript name record; description: keratin 18 pseudogene 65,) is an external reference matched to Transcript ENST00000439811
ENSG00000215819	KRT18P12	1:214532195-214533467:1	Human	Gene	keratin 18 pseudogene 12 [Source:HGNC Symbol;Acc:HGNC:33410] KRT18P12-201 (Transcript name record; description: keratin 18 pseudogene 12,) is an external reference matched to Transcript ENST00000425245
ENSG00000215833	QRSL1P1	1:168449672-168451211:-1	Human	Gene	QRSL1 pseudogene 1 [Source:HGNC Symbol;Acc:HGNC:43667] QRSL1P1-201 (Transcript name record; description: QRSL1 pseudogene 1,) is an external reference matched to Transcript ENST00000400977
ENSG00000215846	MPTX1	1:159268623-159277111:1	Human	Gene	mucosal pentraxin 1 (pseudogene) [Source:HGNC Symbol;Acc:HGNC:48364] MPTX1-201 (Transcript name record; description: mucosal pentraxin 1 (pseudogene),) is an external reference matched to Transcript ENST00000480235
ENSG00000215867	KRT18P57	1:111648291-111649544:-1	Human	Gene	keratin 18 pseudogene 57 [Source:HGNC Symbol;Acc:HGNC:48884] KRT18P57-201 (Transcript name record; description: keratin 18 pseudogene 57,) is an external reference matched to Transcript ENST00000443599
ENSG00000215869	THAP3P1	1:104073010-104073537:1	Human	Gene	THAP3 pseudogene 1 [Source:HGNC Symbol;Acc:HGNC:56895] THAP3P1-201 (Transcript name record; description: THAP3 pseudogene 1,) is an external reference matched to Transcript ENST00000401022
ENSG00000215895	HSPA5P1	1:38708931-38710890:1	Human	Gene	HSPA5 pseudogene 1 [Source:HGNC Symbol;Acc:HGNC:54532] HSPA5P1-201 (Transcript name record; description: HSPA5 pseudogene 1,) is an external reference matched to Transcript ENST00000442006
ENSG00000216471	RPSAP43	6:114084168-114084792:-1	Human	Gene	ribosomal protein SA pseudogene 43 [Source:HGNC Symbol;Acc:HGNC:35501] RPSAP43-201 (Transcript name record; description: ribosomal protein SA pseudogene 43,) is an external reference matched to Transcript ENST00000402237
ENSG00000216657	GLRX3P2	6:3978062-3979099:1	Human	Gene	glutaredoxin 3 pseudogene 2 [Source:HGNC Symbol;Acc:HGNC:49788] GLRX3P2-201 (Transcript name record; description: glutaredoxin 3 pseudogene 2,) is an external reference matched to Transcript ENST00000405027
ENSG00000216802	MTCH1P1	6:138650226-138650973:-1	Human	Gene	MTCH1 pseudogene 1 [Source:HGNC Symbol;Acc:HGNC:55886] MTCH1P1-201 (Transcript name record; description: MTCH1 pseudogene 1,) is an external reference matched to Transcript ENST00000405630
ENSG00000216835	RBMXP1	6:48213604-48214794:-1	Human	Gene	RBMX pseudogene 1 [Source:HGNC Symbol;Acc:HGNC:9911] RBMXP1-201 (Transcript name record; description: RBMX pseudogene 1,) is an external reference matched to Transcript ENST00000408004
ENSG00000217027	TPT1P4	6:144200447-144200965:-1	Human	Gene	TPT1 pseudogene 4 [Source:HGNC Symbol;Acc:HGNC:49298] TPT1P4-201 (Transcript name record; description: TPT1 pseudogene 4,) is an external reference matched to Transcript ENST00000403538
ENSG00000217094	PPIAP31	10:32188323-32188817:-1	Human	Gene	peptidylprolyl isomerase A pseudogene 31 [Source:HGNC Symbol;Acc:HGNC:44962] PPIAP31-201 (Transcript name record; description: peptidylprolyl isomerase A pseudogene 31,) is an external reference matched to Transcript ENST00000405422
ENSG00000217179	MTCYBP2	Y:18872102-18872272:1	Human	Gene	MT-CYB pseudogene 2 [Source:HGNC Symbol;Acc:HGNC:38807] MTCYBP2-201 (Transcript name record; description: MT-CYB pseudogene 2,) is an external reference matched to Transcript ENST00000407745
ENSG00000217268	TXNP7	6:74004520-74004812:-1	Human	Gene	thioredoxin pseudogene 7 [Source:HGNC Symbol;Acc:HGNC:49487] TXNP7-201 (Transcript name record; description: thioredoxin pseudogene 7,) is an external reference matched to Transcript ENST00000406296
ENSG00000217325	PRELID1P1	6:126643640-126644299:1	Human	Gene	PRELID1 pseudogene 1 [Source:HGNC Symbol;Acc:HGNC:43886] PRELID1P1-201 (Transcript name record; description: PRELID1 pseudogene 1,) is an external reference matched to Transcript ENST00000403549
ENSG00000217408	PRELID1P2	6:25678769-25679164:-1	Human	Gene	PRELID1 pseudogene 2 [Source:HGNC Symbol;Acc:HGNC:43887] PRELID1P2-201 (Transcript name record; description: PRELID1 pseudogene 2,) is an external reference matched to Transcript ENST00000407805
ENSG00000217585	MDH1P2	6:16107622-16108593:1	Human	Gene	MDH1 pseudogene 2 [Source:HGNC Symbol;Acc:HGNC:54969] MDH1P2-201 (Transcript name record; description: MDH1 pseudogene 2,) is an external reference matched to Transcript ENST00000408034
ENSG00000217624	YWHAZP10	X:41675760-41676494:-1	Human	Gene	YWHAZ pseudogene 10 [Source:HGNC Symbol;Acc:HGNC:54939] YWHAZP10-201 (Transcript name record; description: YWHAZ pseudogene 10,) is an external reference matched to Transcript ENST00000405276
ENSG00000217653	PIMREGP3	6:89814709-89815463:1	Human	Gene	PIMREG pseudogene 3 [Source:HGNC Symbol;Acc:HGNC:54614] PIMREGP3-201 (Transcript name record; description: PIMREG pseudogene 3,) is an external reference matched to Transcript ENST00000405081
ENSG00000217824	SNRPEP6	6:148567378-148567654:-1	Human	Gene	SNRPE pseudogene 6 [Source:HGNC Symbol;Acc:HGNC:43571] SNRPEP6-201 (Transcript name record; description: SNRPE pseudogene 6,) is an external reference matched to Transcript ENST00000407465
ENSG00000217835	RBMXP5	X:65956289-65957196:-1	Human	Gene	RBMX pseudogene 5 [Source:HGNC Symbol;Acc:HGNC:54979] RBMXP5-201 (Transcript name record; description: RBMX pseudogene 5,) is an external reference matched to Transcript ENST00000456392
ENSG00000217889	KRT18P48	X:153604497-153605348:-1	Human	Gene	keratin 18 pseudogene 48 [Source:HGNC Symbol;Acc:HGNC:33418] KRT18P48-201 (Transcript name record; description: keratin 18 pseudogene 48,) is an external reference matched to Transcript ENST00000434763
ENSG00000218014	KRT19P1	6:71584721-71585906:1	Human	Gene	keratin 19 pseudogene 1 [Source:HGNC Symbol;Acc:HGNC:33422] KRT19P1-201 (Transcript name record; description: keratin 19 pseudogene 1,) is an external reference matched to Transcript ENST00000405746
ENSG00000218027	ELF2P2	6:1513698-1515289:-1	Human	Gene	ELF2 pseudogene 2 [Source:HGNC Symbol;Acc:HGNC:24610] ELF2P2-201 (Transcript name record; description: ELF2 pseudogene 2,) is an external reference matched to Transcript ENST00000404600
ENSG00000218143	ERHP2	6:54016479-54016777:-1	Human	Gene	ERH pseudogene 2 [Source:HGNC Symbol;Acc:HGNC:41917] ERHP2-201 (Transcript name record; description: ERH pseudogene 2,) is an external reference matched to Transcript ENST00000402323
ENSG00000218153	KRT18P22	6:116457323-116458669:-1	Human	Gene	keratin 18 pseudogene 22 [Source:HGNC Symbol;Acc:HGNC:33390] KRT18P22-201 (Transcript name record; description: keratin 18 pseudogene 22,) is an external reference matched to Transcript ENST00000402024
ENSG00000218233	NEPNP	6:117633706-117645087:1	Human	Gene	nephrocan, pseudogene [Source:HGNC Symbol;Acc:HGNC:33184] NEPNP-201 (Transcript name record; description: nephrocan, pseudogene,) is an external reference matched to Transcript ENST00000404786
ENSG00000218728	KRT18P44	X:128714506-128715790:1	Human	Gene	keratin 18 pseudogene 44 [Source:HGNC Symbol;Acc:HGNC:33414] KRT18P44-201 (Transcript name record; description: keratin 18 pseudogene 44,) is an external reference matched to Transcript ENST00000416086
ENSG00000218868	CNN3P1	6:6534697-6535631:1	Human	Gene	calponin 3 pseudogene 1 [Source:HGNC Symbol;Acc:HGNC:38666] CNN3P1-201 (Transcript name record; description: calponin 3 pseudogene 1,) is an external reference matched to Transcript ENST00000401596
ENSG00000219149	PPIAP87	9:76549282-76549771:-1	Human	Gene	peptidylprolyl isomerase A pseudogene 87 [Source:HGNC Symbol;Acc:HGNC:53711] PPIAP87-201 (Transcript name record; description: peptidylprolyl isomerase A pseudogene 87,) is an external reference matched to Transcript ENST00000441480
ENSG00000219314	ESDP1	6:17381367-17382120:1	Human	Gene	ESD pseudogene 1 [Source:HGNC Symbol;Acc:HGNC:56902] ESDP1-201 (Transcript name record; description: ESD pseudogene 1,) is an external reference matched to Transcript ENST00000407586
ENSG00000219575	NGRNP2	6:71550958-71551643:-1	Human	Gene	NGRN pseudogene 2 [Source:HGNC Symbol;Acc:HGNC:56571] NGRNP2-201 (Transcript name record; description: NGRN pseudogene 2,) is an external reference matched to Transcript ENST00000403583
ENSG00000219592	NCSTNP1	21:27492118-27492261:1	Human	Gene	nicastrin pseudogene 1 [Source:HGNC Symbol;Acc:HGNC:39606] NCSTNP1-201 (Transcript name record; description: nicastrin pseudogene 1,) is an external reference matched to Transcript ENST00000406229
ENSG00000219682	NUP50P2	6:25140003-25141403:1	Human	Gene	nucleoporin 50 pseudogene 2 [Source:HGNC Symbol;Acc:HGNC:29928] NUP50P2-201 (Transcript name record; description: nucleoporin 50 pseudogene 2,) is an external reference matched to Transcript ENST00000405676
ENSG00000219773	RPSAP45	6:112355841-112356714:-1	Human	Gene	ribosomal protein SA pseudogene 45 [Source:HGNC Symbol;Acc:HGNC:35857] RPSAP45-201 (Transcript name record; description: ribosomal protein SA pseudogene 45,) is an external reference matched to Transcript ENST00000401872
ENSG00000219941	KRT18P50	6:95991107-95992349:1	Human	Gene	keratin 18 pseudogene 50 [Source:HGNC Symbol;Acc:HGNC:33420] KRT18P50-201 (Transcript name record; description: keratin 18 pseudogene 50,) is an external reference matched to Transcript ENST00000404337
ENSG00000220248	ZNF402P	22:16857619-16860718:-1	Human	Gene	zinc finger protein 402, pseudogene [Source:HGNC Symbol;Acc:HGNC:19292] ZNF402P-201 (Transcript name record; description: zinc finger protein 402, pseudogene,) is an external reference matched to Transcript ENST00000404435
ENSG00000220267	ACTBP8	6:88275882-88276989:-1	Human	Gene	ACTB pseudogene 8 [Source:HGNC Symbol;Acc:HGNC:141] ACTBP8-201 (Transcript name record; description: ACTB pseudogene 8,) is an external reference matched to Transcript ENST00000403258
ENSG00000220343	PPIAP74	3:167065831-167066320:1	Human	Gene	peptidylprolyl isomerase A pseudogene 74 [Source:HGNC Symbol;Acc:HGNC:53698] PPIAP74-201 (Transcript name record; description: peptidylprolyl isomerase A pseudogene 74,) is an external reference matched to Transcript ENST00000469748
ENSG00000220412	PTPN11P3	6:137705423-137707201:-1	Human	Gene	PTPN11 pseudogene 3 [Source:HGNC Symbol;Acc:HGNC:56467] PTPN11P3-201 (Transcript name record; description: PTPN11 pseudogene 3,) is an external reference matched to Transcript ENST00000404534
ENSG00000220494	YAP1P1	6:147406889-147408281:1	Human	Gene	YAP1 pseudogene 1 [Source:HGNC Symbol;Acc:HGNC:38016] YAP1P1-201 (Transcript name record; description: YAP1 pseudogene 1,) is an external reference matched to Transcript ENST00000401504
ENSG00000220541	PPIHP2	X:113522482-113522989:1	Human	Gene	peptidylprolyl isomerase H pseudogene 2 [Source:HGNC Symbol;Acc:HGNC:31356] PPIHP2-201 (Transcript name record; description: peptidylprolyl isomerase H pseudogene 2,) is an external reference matched to Transcript ENST00000403700
ENSG00000220773	RPSAP44	6:54624605-54625488:1	Human	Gene	ribosomal protein SA pseudogene 44 [Source:HGNC Symbol;Acc:HGNC:36891] RPSAP44-201 (Transcript name record; description: ribosomal protein SA pseudogene 44,) is an external reference matched to Transcript ENST00000406712
ENSG00000221844	DPP3P2	9:73474378-73476073:-1	Human	Gene	DPP3 pseudogene 2 [Source:HGNC Symbol;Acc:HGNC:51350] DPP3P2-201 (Transcript name record; description: DPP3 pseudogene 2,) is an external reference matched to Transcript ENST00000416030
ENSG00000223391	RDXP2	X:27517771-27517881:-1	Human	Gene	radixin pseudogene 2 [Source:HGNC Symbol;Acc:HGNC:9946] RDXP2-201 (Transcript name record; description: radixin pseudogene 2,) is an external reference matched to Transcript ENST00000424882
ENSG00000223418	LIMK2P1	X:11704123-11705590:-1	Human	Gene	LIMK2 pseudogene 1 [Source:HGNC Symbol;Acc:HGNC:54893] LIMK2P1-201 (Transcript name record; description: LIMK2 pseudogene 1,) is an external reference matched to Transcript ENST00000422830
ENSG00000223500	RNF14P4	7:135128444-135129685:1	Human	Gene	RNF14 pseudogene 4 [Source:HGNC Symbol;Acc:HGNC:54672] RNF14P4-201 (Transcript name record; description: RNF14 pseudogene 4,) is an external reference matched to Transcript ENST00000427378
ENSG00000223575	RBMX2P3	1:119084998-119085954:-1	Human	Gene	RBMX2 pseudogene 3 [Source:HGNC Symbol;Acc:HGNC:39925] RBMX2P3-201 (Transcript name record; description: RBMX2 pseudogene 3,) is an external reference matched to Transcript ENST00000450122
ENSG00000223651	NEFHP2	20:41997131-41999397:-1	Human	Gene	NEFH pseudogene 2 [Source:HGNC Symbol;Acc:HGNC:56959] NEFHP2-201 (Transcript name record; description: NEFH pseudogene 2,) is an external reference matched to Transcript ENST00000432563
ENSG00000223694	ADH5P3	1:240170155-240171291:1	Human	Gene	ADH5 pseudogene 3 [Source:HGNC Symbol;Acc:HGNC:22991] ADH5P3-201 (Transcript name record; description: ADH5 pseudogene 3,) is an external reference matched to Transcript ENST00000433842
ENSG00000223710	CRYGGP	2:51775258-51775402:-1	Human	Gene	crystallin gamma G, pseudogene [Source:HGNC Symbol;Acc:HGNC:2414] CRYGGP-201 (Transcript name record; description: crystallin gamma G, pseudogene,) is an external reference matched to Transcript ENST00000443337
ENSG00000223719	YWHAQP10	3:6692319-6693088:1	Human	Gene	YWHAQ pseudogene [Source:HGNC Symbol;Acc:HGNC:56392] YWHAQP10-201 (Transcript name record; description: YWHAQ pseudogene,) is an external reference matched to Transcript ENST00000454211
ENSG00000223723	TFDP1P2	X:36962196-36963425:-1	Human	Gene	TFDP1 pseudogene 2 [Source:HGNC Symbol;Acc:HGNC:54930] TFDP1P2-201 (Transcript name record; description: TFDP1 pseudogene 2,) is an external reference matched to Transcript ENST00000453595
ENSG00000223819	PPIAP89	X:100800303-100800784:-1	Human	Gene	peptidylprolyl isomerase A pseudogene 89 [Source:HGNC Symbol;Acc:HGNC:53713] PPIAP89-201 (Transcript name record; description: peptidylprolyl isomerase A pseudogene 89,) is an external reference matched to Transcript ENST00000446082
ENSG00000223864	NPM1P19	20:38977711-38978422:-1	Human	Gene	nucleophosmin 1 pseudogene 19 [Source:HGNC Symbol;Acc:HGNC:7921] NPM1P19-201 (Transcript name record; description: nucleophosmin 1 pseudogene 19,) is an external reference matched to Transcript ENST00000450070
ENSG00000223873	SAP18P2	2:181694442-181694900:1	Human	Gene	SAP18 pseudogene 2 [Source:HGNC Symbol;Acc:HGNC:51568] SAP18P2-201 (Transcript name record; description: SAP18 pseudogene 2,) is an external reference matched to Transcript ENST00000434334
ENSG00000223940	KRT8P8	X:152479577-152481024:1	Human	Gene	keratin 8 pseudogene 8 [Source:HGNC Symbol;Acc:HGNC:33362] KRT8P8-201 (Transcript name record; description: keratin 8 pseudogene 8,) is an external reference matched to Transcript ENST00000434750
ENSG00000223970	RRBP1P1	7:53002420-53003429:1	Human	Gene	RRBP1 pseudogene 1 [Source:HGNC Symbol;Acc:HGNC:55607] RRBP1P1-201 (Transcript name record; description: RRBP1 pseudogene 1,) is an external reference matched to Transcript ENST00000418013
ENSG00000224065	SRIP2	X:89367435-89367600:-1	Human	Gene	sorcin pseudogene 2 [Source:HGNC Symbol;Acc:HGNC:38734] SRIP2-201 (Transcript name record; description: sorcin pseudogene 2,) is an external reference matched to Transcript ENST00000428470
ENSG00000224117	PTPN2P2	13:30553670-30554693:1	Human	Gene	PTPN2 pseudogene 2 [Source:HGNC Symbol;Acc:HGNC:9654] PTPN2P2-201 (Transcript name record; description: PTPN2 pseudogene 2,) is an external reference matched to Transcript ENST00000433704
ENSG00000224160	CICP10	2:242119856-242120053:-1	Human	Gene	capicua transcriptional repressor pseudogene 10 [Source:HGNC Symbol;Acc:HGNC:37901] CICP10-201 (Transcript name record; description: capicua transcriptional repressor pseudogene 10,) is an external reference matched to Transcript ENST00000439497
ENSG00000224232	KCTD5P1	2:241478316-241478993:1	Human	Gene	KCTD5 pseudogene 1 [Source:HGNC Symbol;Acc:HGNC:54736] KCTD5P1-201 (Transcript name record; description: KCTD5 pseudogene 1,) is an external reference matched to Transcript ENST00000427818
ENSG00000224255	PDCL3P6	1:52179848-52180553:1	Human	Gene	PDCL3 pseudogene 6 [Source:HGNC Symbol;Acc:HGNC:44507] PDCL3P6-201 (Transcript name record; description: PDCL3 pseudogene 6,) is an external reference matched to Transcript ENST00000429744
ENSG00000224256	BBLNP2	22:28835893-28836137:-1	Human	Gene	BBLN pseudogene 2 [Source:HGNC Symbol;Acc:HGNC:56979] BBLNP2-201 (Transcript name record; description: BBLN pseudogene 2,) is an external reference matched to Transcript ENST00000447099
ENSG00000224261	RPSAP18	1:160266340-160267225:-1	Human	Gene	ribosomal protein SA pseudogene 18 [Source:HGNC Symbol;Acc:HGNC:36106] RPSAP18-201 (Transcript name record; description: ribosomal protein SA pseudogene 18,) is an external reference matched to Transcript ENST00000453374
ENSG00000224419	KRT18P27	13:90230384-90231682:1	Human	Gene	keratin 18 pseudogene 27 [Source:HGNC Symbol;Acc:HGNC:33396] KRT18P27-201 (Transcript name record; description: keratin 18 pseudogene 27,) is an external reference matched to Transcript ENST00000427733
ENSG00000224520	KRT8P45	1:157073257-157074703:1	Human	Gene	keratin 8 pseudogene 45 [Source:HGNC Symbol;Acc:HGNC:39879] KRT8P45-201 (Transcript name record; description: keratin 8 pseudogene 45,) is an external reference matched to Transcript ENST00000414328
ENSG00000224554	RANP1	HSCHR6_MHC_MANN_CTG1:1796175-1796825:1	Human	Gene	RAN pseudogene 1 [Source:HGNC Symbol;Acc:HGNC:21631] RANP1-202 (Transcript name record; description: RAN pseudogene 1,) is an external reference matched to Transcript ENST00000414129
ENSG00000224598	RPS5P2	21:34135432-34136071:-1	Human	Gene	RPS5 pseudogene 2 [Source:HGNC Symbol;Acc:HGNC:17222] RPS5P2-201 (Transcript name record; description: RPS5 pseudogene 2,) is an external reference matched to Transcript ENST00000415238
ENSG00000224656	SMSP1	X:47718002-47719099:-1	Human	Gene	SMS pseudogene 1 [Source:HGNC Symbol;Acc:HGNC:54952] SMSP1-201 (Transcript name record; description: SMS pseudogene 1,) is an external reference matched to Transcript ENST00000436365
ENSG00000224668	IPO8P1	1:210859177-210862285:-1	Human	Gene	importin 8 pseudogene 1 [Source:HGNC Symbol;Acc:HGNC:41955] IPO8P1-201 (Transcript name record; description: importin 8 pseudogene 1,) is an external reference matched to Transcript ENST00000455509
ENSG00000224697	NEFMP1	10:54599678-54600683:1	Human	Gene	neurofilament medium pseudogene 1 [Source:HGNC Symbol;Acc:HGNC:45030] NEFMP1-201 (Transcript name record; description: neurofilament medium pseudogene 1,) is an external reference matched to Transcript ENST00000443423
ENSG00000224763	FDPSP8	1:211660189-211661277:-1	Human	Gene	farnesyl diphosphate synthase pseudogene 8 [Source:HGNC Symbol;Acc:HGNC:39085] FDPSP8-201 (Transcript name record; description: farnesyl diphosphate synthase pseudogene 8,) is an external reference matched to Transcript ENST00000438304
ENSG00000224791	KRT18P39	2:203764295-203765593:-1	Human	Gene	keratin 18 pseudogene 39 [Source:HGNC Symbol;Acc:HGNC:33408] KRT18P39-201 (Transcript name record; description: keratin 18 pseudogene 39,) is an external reference matched to Transcript ENST00000415349
ENSG00000224826	USP21P1	2:224169664-224171537:1	Human	Gene	USP21 pseudogene 1 [Source:HGNC Symbol;Acc:HGNC:54618] USP21P1-201 (Transcript name record; description: USP21 pseudogene 1,) is an external reference matched to Transcript ENST00000401725
ENSG00000224837	GCSHP5	1:168055901-168056422:-1	Human	Gene	GCSH pseudogene 5 [Source:HGNC Symbol;Acc:HGNC:44195] GCSHP5-201 (Transcript name record; description: GCSH pseudogene 5,) is an external reference matched to Transcript ENST00000443090
ENSG00000224904	SBF1P2	1:11877770-11880406:1	Human	Gene	SBF1 pseudogene 2 [Source:HGNC Symbol;Acc:HGNC:54552] SBF1P2-201 (Transcript name record; description: SBF1 pseudogene 2,) is an external reference matched to Transcript ENST00000438808
ENSG00000224906	SRP14P1	12:6438498-6438852:1	Human	Gene	SRP14 pseudogene 1 [Source:HGNC Symbol;Acc:HGNC:33181] SRP14P1-201 (Transcript name record; description: SRP14 pseudogene 1,) is an external reference matched to Transcript ENST00000447193
ENSG00000224928	KRT8P30	2:218953401-218954050:-1	Human	Gene	keratin 8 pseudogene 30 [Source:HGNC Symbol;Acc:HGNC:33382] KRT8P30-201 (Transcript name record; description: keratin 8 pseudogene 30,) is an external reference matched to Transcript ENST00000432100
ENSG00000224953	SRIP3	Y:6718962-6719180:-1	Human	Gene	sorcin pseudogene 3 [Source:HGNC Symbol;Acc:HGNC:38735] SRIP3-201 (Transcript name record; description: sorcin pseudogene 3,) is an external reference matched to Transcript ENST00000413200
ENSG00000224971	SUMO2P3	7:55732144-55732431:1	Human	Gene	SUMO2 pseudogene 3 [Source:HGNC Symbol;Acc:HGNC:39013] SUMO2P3-201 (Transcript name record; description: SUMO2 pseudogene 3,) is an external reference matched to Transcript ENST00000438311
ENSG00000225069	VTCN1P1	20:25099105-25099928:1	Human	Gene	VTCN1 pseudogene 1 [Source:HGNC Symbol;Acc:HGNC:56951] VTCN1P1-201 (Transcript name record; description: VTCN1 pseudogene 1,) is an external reference matched to Transcript ENST00000256654
ENSG00000225094	SETP20	4:109553243-109554094:-1	Human	Gene	SET pseudogene 20 [Source:HGNC Symbol;Acc:HGNC:42939] SETP20-201 (Transcript name record; description: SET pseudogene 20,) is an external reference matched to Transcript ENST00000457046
ENSG00000225125	RANP4	X:136807223-136807877:-1	Human	Gene	RAN pseudogene 4 [Source:HGNC Symbol;Acc:HGNC:39859] RANP4-201 (Transcript name record; description: RAN pseudogene 4,) is an external reference matched to Transcript ENST00000413361
ENSG00000225154	TUBAP9	1:47074778-47075979:-1	Human	Gene	tubulin alpha pseudogene 9 [Source:HGNC Symbol;Acc:HGNC:54876] TUBAP9-201 (Transcript name record; description: tubulin alpha pseudogene 9,) is an external reference matched to Transcript ENST00000445574
ENSG00000225159	NPM1P39	1:27206930-27207796:1	Human	Gene	nucleophosmin 1 pseudogene 39 [Source:HGNC Symbol;Acc:HGNC:45218] NPM1P39-201 (Transcript name record; description: nucleophosmin 1 pseudogene 39,) is an external reference matched to Transcript ENST00000449818
ENSG00000225165	RTRAFP2	5:95440044-95440687:1	Human	Gene	RTRAF pseudogene 2 [Source:HGNC Symbol;Acc:HGNC:54648] RTRAFP2-201 (Transcript name record; description: RTRAF pseudogene 2,) is an external reference matched to Transcript ENST00000507713
ENSG00000225167	TXNP2	1:68514375-68514669:-1	Human	Gene	thioredoxin pseudogene 2 [Source:HGNC Symbol;Acc:HGNC:49482] TXNP2-201 (Transcript name record; description: thioredoxin pseudogene 2,) is an external reference matched to Transcript ENST00000443918
ENSG00000225185	PPIAP8	12:98590723-98591214:-1	Human	Gene	peptidylprolyl isomerase A pseudogene 8 [Source:HGNC Symbol;Acc:HGNC:9271] PPIAP8-201 (Transcript name record; description: peptidylprolyl isomerase A pseudogene 8,) is an external reference matched to Transcript ENST00000557282
ENSG00000225271	NOLC1P1	X:8980425-8982505:-1	Human	Gene	NOLC1 pseudogene 1 [Source:HGNC Symbol;Acc:HGNC:54890] NOLC1P1-201 (Transcript name record; description: NOLC1 pseudogene 1,) is an external reference matched to Transcript ENST00000436419
ENSG00000225344	NIPAL1P1	20:25161167-25162061:-1	Human	Gene	NIPAL1 pseudogene 1 [Source:HGNC Symbol;Acc:HGNC:56952] NIPAL1P1-201 (Transcript name record; description: NIPAL1 pseudogene 1,) is an external reference matched to Transcript ENST00000440642
ENSG00000225369	CAPZA1P2	2:159462417-159463256:-1	Human	Gene	CAPZA1 pseudogene 2 [Source:HGNC Symbol;Acc:HGNC:54563] CAPZA1P2-201 (Transcript name record; description: CAPZA1 pseudogene 2,) is an external reference matched to Transcript ENST00000420635
ENSG00000225381	RPS5P7	X:109853312-109853919:1	Human	Gene	RPS5 pseudogene 7 [Source:HGNC Symbol;Acc:HGNC:36881] RPS5P7-201 (Transcript name record; description: RPS5 pseudogene 7,) is an external reference matched to Transcript ENST00000456664
ENSG00000225406	ELF2P4	2:185547135-185547818:-1	Human	Gene	ELF2 pseudogene 4 [Source:HGNC Symbol;Acc:HGNC:33540] ELF2P4-201 (Transcript name record; description: ELF2 pseudogene 4,) is an external reference matched to Transcript ENST00000414888
ENSG00000225471	TPT1P15	X:72159845-72160346:1	Human	Gene	TPT1 pseudogene 15 [Source:HGNC Symbol;Acc:HGNC:55881] TPT1P15-201 (Transcript name record; description: TPT1 pseudogene 15,) is an external reference matched to Transcript ENST00000432517
ENSG00000225496	RTRAFP1	2:111940302-111941036:-1	Human	Gene	RTRAF pseudogene 1 [Source:HGNC Symbol;Acc:HGNC:54647] RTRAFP1-201 (Transcript name record; description: RTRAF pseudogene 1,) is an external reference matched to Transcript ENST00000427559
ENSG00000225510	PCDH8P1	13:53199981-53202753:1	Human	Gene	protocadherin 8 pseudogene 1 [Source:HGNC Symbol;Acc:HGNC:39937] PCDH8P1-201 (Transcript name record; description: protocadherin 8 pseudogene 1,) is an external reference matched to Transcript ENST00000428983
ENSG00000225530	SP3P	13:89361160-89363224:-1	Human	Gene	Sp3 transcription factor pseudogene [Source:HGNC Symbol;Acc:HGNC:35430] SP3P-201 (Transcript name record; description: Sp3 transcription factor pseudogene,) is an external reference matched to Transcript ENST00000414049
ENSG00000225544	MPPE1P2	22:21885282-21885673:-1	Human	Gene	MPPE1 pseudogene 2 [Source:HGNC Symbol;Acc:HGNC:56972] MPPE1P2-201 (Transcript name record; description: MPPE1 pseudogene 2,) is an external reference matched to Transcript ENST00000435222
ENSG00000225671	FCF1P6	1:50405430-50406024:-1	Human	Gene	FCF1 pseudogene 6 [Source:HGNC Symbol;Acc:HGNC:44618] FCF1P6-201 (Transcript name record; description: FCF1 pseudogene 6,) is an external reference matched to Transcript ENST00000456841
ENSG00000225673	TMED2P1	3:60730055-60730644:-1	Human	Gene	TMED2 pseudogene 1 [Source:HGNC Symbol;Acc:HGNC:56425] TMED2P1-201 (Transcript name record; description: TMED2 pseudogene 1,) is an external reference matched to Transcript ENST00000460282
ENSG00000225674	IPO7P2	13:24122065-24123814:-1	Human	Gene	importin 7 pseudogene 2 [Source:HGNC Symbol;Acc:HGNC:39838] IPO7P2-201 (Transcript name record; description: importin 7 pseudogene 2,) is an external reference matched to Transcript ENST00000451446
ENSG00000225739	NPM1P18	7:36818959-36819690:1	Human	Gene	nucleophosmin 1 pseudogene 18 [Source:HGNC Symbol;Acc:HGNC:7920] NPM1P18-201 (Transcript name record; description: nucleophosmin 1 pseudogene 18,) is an external reference matched to Transcript ENST00000434232
ENSG00000225769	CROCCP1	X:135432960-135438634:1	Human	Gene	CROCC pseudogene 1 [Source:HGNC Symbol;Acc:HGNC:33602] CROCCP1-201 (Transcript name record; description: CROCC pseudogene 1,) is an external reference matched to Transcript ENST00000426910
ENSG00000225842	GGCTP3	2:52474073-52474411:-1	Human	Gene	GGCT pseudogene 3 [Source:HGNC Symbol;Acc:HGNC:54611] GGCTP3-201 (Transcript name record; description: GGCT pseudogene 3,) is an external reference matched to Transcript ENST00000424302
ENSG00000225990	SNRPEP7	1:27211265-27211484:1	Human	Gene	SNRPE pseudogene 7 [Source:HGNC Symbol;Acc:HGNC:43572] SNRPEP7-201 (Transcript name record; description: SNRPE pseudogene 7,) is an external reference matched to Transcript ENST00000438350
ENSG00000226003	PPIAP37	1:160848010-160848502:1	Human	Gene	peptidylprolyl isomerase A pseudogene 37 [Source:HGNC Symbol;Acc:HGNC:53661] PPIAP37-201 (Transcript name record; description: peptidylprolyl isomerase A pseudogene 37,) is an external reference matched to Transcript ENST00000447284
ENSG00000226028	PFN1P12	1:143619994-143620527:1	Human	Gene	profilin 1 pseudogene 12 [Source:HGNC Symbol;Acc:HGNC:42995] PFN1P12-201 (Transcript name record; description: profilin 1 pseudogene 12,) is an external reference matched to Transcript ENST00000455938
ENSG00000226034	NANOGNBP1	2:100660199-100660678:1	Human	Gene	NANOGNB pseudogene 1 [Source:HGNC Symbol;Acc:HGNC:42158] NANOGNBP1-201 (Transcript name record; description: NANOGNB pseudogene 1,) is an external reference matched to Transcript ENST00000448444
ENSG00000226042	CDY10P	Y:21637475-21639041:-1	Human	Gene	chromodomain Y-linked 10 pseudogene [Source:HGNC Symbol;Acc:HGNC:23848] CDY10P-201 (Transcript name record; description: chromodomain Y-linked 10 pseudogene,) is an external reference matched to Transcript ENST00000452415
ENSG00000226112	FCF1P4	X:111169221-111169403:1	Human	Gene	FCF1 pseudogene 4 [Source:HGNC Symbol;Acc:HGNC:44616] FCF1P4-201 (Transcript name record; description: FCF1 pseudogene 4,) is an external reference matched to Transcript ENST00000448326
ENSG00000226131	PPIAP66	2:173485865-173486362:-1	Human	Gene	peptidylprolyl isomerase A pseudogene 66 [Source:HGNC Symbol;Acc:HGNC:53690] PPIAP66-201 (Transcript name record; description: peptidylprolyl isomerase A pseudogene 66,) is an external reference matched to Transcript ENST00000440938
ENSG00000226234	KRT18P24	9:79036413-79037568:-1	Human	Gene	keratin 18 pseudogene 24 [Source:HGNC Symbol;Acc:HGNC:33393] KRT18P24-201 (Transcript name record; description: keratin 18 pseudogene 24,) is an external reference matched to Transcript ENST00000344739
ENSG00000226246	KRT18P36	9:30799471-30800746:-1	Human	Gene	keratin 18 pseudogene 36 [Source:HGNC Symbol;Acc:HGNC:33405] KRT18P36-201 (Transcript name record; description: keratin 18 pseudogene 36,) is an external reference matched to Transcript ENST00000411618
ENSG00000226261	PIMREGP1	2:202336024-202336727:-1	Human	Gene	PIMREG pseudogene 1 [Source:HGNC Symbol;Acc:HGNC:54612] PIMREGP1-201 (Transcript name record; description: PIMREG pseudogene 1,) is an external reference matched to Transcript ENST00000405197
ENSG00000226301	PDCL3P1	8:60387262-60387995:1	Human	Gene	PDCL3 pseudogene 1 [Source:HGNC Symbol;Acc:HGNC:31826] PDCL3P1-201 (Transcript name record; description: PDCL3 pseudogene 1,) is an external reference matched to Transcript ENST00000534575
ENSG00000226327	RPSAP49	9:88324454-88325339:1	Human	Gene	ribosomal protein SA pseudogene 49 [Source:HGNC Symbol;Acc:HGNC:35660] RPSAP49-201 (Transcript name record; description: ribosomal protein SA pseudogene 49,) is an external reference matched to Transcript ENST00000445182
ENSG00000226358	KRT8P38	10:88727485-88728914:1	Human	Gene	keratin 8 pseudogene 38 [Source:HGNC Symbol;Acc:HGNC:39872] KRT8P38-201 (Transcript name record; description: keratin 8 pseudogene 38,) is an external reference matched to Transcript ENST00000441370
ENSG00000226361	TERF1P5	13:18680494-18681700:1	Human	Gene	TERF1 pseudogene 5 [Source:HGNC Symbol;Acc:HGNC:39686] TERF1P5-201 (Transcript name record; description: TERF1 pseudogene 5,) is an external reference matched to Transcript ENST00000477545
ENSG00000226432	AKTIPP2	5:24170370-24171246:1	Human	Gene	AKTIP pseudogene 2 [Source:HGNC Symbol;Acc:HGNC:56420] AKTIPP2-201 (Transcript name record; description: AKTIP pseudogene 2,) is an external reference matched to Transcript ENST00000514047
ENSG00000226491	FTOP1	2:42797225-42798712:-1	Human	Gene	FTO pseudogene 1 [Source:HGNC Symbol;Acc:HGNC:43759] FTOP1-201 (Transcript name record; description: FTO pseudogene 1,) is an external reference matched to Transcript ENST00000419363
ENSG00000226498	RPSAP21	1:236819634-236820518:1	Human	Gene	ribosomal protein SA pseudogene 21 [Source:HGNC Symbol;Acc:HGNC:36928] RPSAP21-201 (Transcript name record; description: ribosomal protein SA pseudogene 21,) is an external reference matched to Transcript ENST00000414293
ENSG00000226502	KRT8P27	X:64623117-64624573:1	Human	Gene	keratin 8 pseudogene 27 [Source:HGNC Symbol;Acc:HGNC:33379] KRT8P27-201 (Transcript name record; description: keratin 8 pseudogene 27,) is an external reference matched to Transcript ENST00000447301
ENSG00000226539	MLXP1	2:223704621-223705338:1	Human	Gene	MLX pseudogene 1 [Source:HGNC Symbol;Acc:HGNC:54600] MLXP1-201 (Transcript name record; description: MLX pseudogene 1,) is an external reference matched to Transcript ENST00000446594
ENSG00000226547	SSU72P1	X:114390674-114391256:1	Human	Gene	SSU72 pseudogene 1 [Source:HGNC Symbol;Acc:HGNC:43620] SSU72P1-201 (Transcript name record; description: SSU72 pseudogene 1,) is an external reference matched to Transcript ENST00000449911
ENSG00000226693	NXNP1	1:218881600-218882650:-1	Human	Gene	nucleoredoxin pseudogene 1 [Source:HGNC Symbol;Acc:HGNC:50561] NXNP1-201 (Transcript name record; description: nucleoredoxin pseudogene 1,) is an external reference matched to Transcript ENST00000397383
ENSG00000226745	OAZ1P1	1:40132764-40133448:1	Human	Gene	OAZ1 pseudogene 1 [Source:HGNC Symbol;Acc:HGNC:54556] OAZ1P1-201 (Transcript name record; description: OAZ1 pseudogene 1,) is an external reference matched to Transcript ENST00000430724
ENSG00000226753	FOXN3P2	X:75888700-75888888:1	Human	Gene	FOXN3 pseudogene 2 [Source:HGNC Symbol;Acc:HGNC:54995] FOXN3P2-201 (Transcript name record; description: FOXN3 pseudogene 2,) is an external reference matched to Transcript ENST00000450005
ENSG00000226755	VPS25P1	1:117549415-117549922:1	Human	Gene	VPS25 pseudogene 1 [Source:HGNC Symbol;Acc:HGNC:44250] VPS25P1-201 (Transcript name record; description: VPS25 pseudogene 1,) is an external reference matched to Transcript ENST00000455691
ENSG00000226781	TBCAP1	X:33041395-33041721:1	Human	Gene	tubulin folding cofactor A pseudogene 1 [Source:HGNC Symbol;Acc:HGNC:42630] TBCAP1-201 (Transcript name record; description: tubulin folding cofactor A pseudogene 1,) is an external reference matched to Transcript ENST00000436520
ENSG00000226801	OSTCP8	9:33968071-33968518:-1	Human	Gene	oligosaccharyltransferase complex subunit pseudogene 8 [Source:HGNC Symbol;Acc:HGNC:42869] OSTCP8-201 (Transcript name record; description: oligosaccharyltransferase complex subunit pseudogene 8,) is an external reference matched to Transcript ENST00000445117
ENSG00000226802	RUVBL2P1	X:128440929-128441785:1	Human	Gene	RUVBL2 pseudogene 1 [Source:HGNC Symbol;Acc:HGNC:55128] RUVBL2P1-201 (Transcript name record; description: RUVBL2 pseudogene 1,) is an external reference matched to Transcript ENST00000429864
ENSG00000226855	RPSAP17	1:154378207-154379089:-1	Human	Gene	ribosomal protein SA pseudogene 17 [Source:HGNC Symbol;Acc:HGNC:35707] RPSAP17-201 (Transcript name record; description: ribosomal protein SA pseudogene 17,) is an external reference matched to Transcript ENST00000437336
ENSG00000226961	PPIAP60	2:11351627-11352118:1	Human	Gene	peptidylprolyl isomerase A pseudogene 60 [Source:HGNC Symbol;Acc:HGNC:53684] PPIAP60-201 (Transcript name record; description: peptidylprolyl isomerase A pseudogene 60,) is an external reference matched to Transcript ENST00000433548
ENSG00000226964	RHEBP2	10:47706203-47706802:1	Human	Gene	RHEB pseudogene 2 [Source:HGNC Symbol;Acc:HGNC:44991] RHEBP2-201 (Transcript name record; description: RHEB pseudogene 2,) is an external reference matched to Transcript ENST00000450289
ENSG00000226986	PRELID1P5	1:211207239-211207897:1	Human	Gene	PRELID1 pseudogene 5 [Source:HGNC Symbol;Acc:HGNC:54770] PRELID1P5-201 (Transcript name record; description: PRELID1 pseudogene 5,) is an external reference matched to Transcript ENST00000431591
ENSG00000227002	SNRPEP10	1:223644110-223644383:-1	Human	Gene	SNRPE pseudogene 10 [Source:HGNC Symbol;Acc:HGNC:43575] SNRPEP10-201 (Transcript name record; description: SNRPE pseudogene 10,) is an external reference matched to Transcript ENST00000420249
ENSG00000227069	CNN2P2	9:40346144-40347052:-1	Human	Gene	calponin 2 pseudogene 2 [Source:HGNC Symbol;Acc:HGNC:39527] CNN2P2-201 (Transcript name record; description: calponin 2 pseudogene 2,) is an external reference matched to Transcript ENST00000443536
ENSG00000227087	RBMX2P5	5:80331573-80332541:-1	Human	Gene	RBMX2 pseudogene 5 [Source:HGNC Symbol;Acc:HGNC:39927] RBMX2P5-201 (Transcript name record; description: RBMX2 pseudogene 5,) is an external reference matched to Transcript ENST00000424312
ENSG00000227205	PFN1P9	1:119853316-119853748:1	Human	Gene	profilin 1 pseudogene 9 [Source:HGNC Symbol;Acc:HGNC:42991] PFN1P9-201 (Transcript name record; description: profilin 1 pseudogene 9,) is an external reference matched to Transcript ENST00000475753
ENSG00000227267	DONSONP1	3:136055184-136055764:1	Human	Gene	DONSON pseudogene 1 [Source:HGNC Symbol;Acc:HGNC:56539] DONSONP1-201 (Transcript name record; description: DONSON pseudogene 1,) is an external reference matched to Transcript ENST00000477611
ENSG00000227284	MARK2P10	7:96858182-96859618:1	Human	Gene	MARK2 pseudogene 10 [Source:HGNC Symbol;Acc:HGNC:39801] MARK2P10-201 (Transcript name record; description: MARK2 pseudogene 10,) is an external reference matched to Transcript ENST00000454959
ENSG00000227351	NANOGP6	10:99788564-99789410:-1	Human	Gene	Nanog homeobox pseudogene 6 [Source:HGNC Symbol;Acc:HGNC:23104] NANOGP6-201 (Transcript name record; description: Nanog homeobox pseudogene 6,) is an external reference matched to Transcript ENST00000429190
ENSG00000227404	KRT8P20	7:38655205-38656613:1	Human	Gene	keratin 8 pseudogene 20 [Source:HGNC Symbol;Acc:HGNC:33372] KRT8P20-201 (Transcript name record; description: keratin 8 pseudogene 20,) is an external reference matched to Transcript ENST00000423953
ENSG00000227427	MDH1P1	X:57766320-57767292:1	Human	Gene	MDH1 pseudogene 1 [Source:HGNC Symbol;Acc:HGNC:54968] MDH1P1-201 (Transcript name record; description: MDH1 pseudogene 1,) is an external reference matched to Transcript ENST00000416450
ENSG00000227505	SLIRPP1	X:147801005-147801302:1	Human	Gene	SLIRP. pseudogene 1 [Source:HGNC Symbol;Acc:HGNC:55149] SLIRPP1-201 (Transcript name record; description: SLIRP. pseudogene 1,) is an external reference matched to Transcript ENST00000458303
ENSG00000227604	TOMM22P3	13:32954057-32954401:-1	Human	Gene	TOMM22 pseudogene 3 [Source:HGNC Symbol;Acc:HGNC:38739] TOMM22P3-201 (Transcript name record; description: TOMM22 pseudogene 3,) is an external reference matched to Transcript ENST00000498134
ENSG00000227613	QRSL1P2	1:222261833-222262796:-1	Human	Gene	QRSL1 pseudogene 2 [Source:HGNC Symbol;Acc:HGNC:43668] QRSL1P2-201 (Transcript name record; description: QRSL1 pseudogene 2,) is an external reference matched to Transcript ENST00000418582
ENSG00000227624	SNRPEP3	16:20238972-20239247:-1	Human	Gene	SNRPE pseudogene 3 [Source:HGNC Symbol;Acc:HGNC:43445] SNRPEP3-201 (Transcript name record; description: SNRPE pseudogene 3,) is an external reference matched to Transcript ENST00000338402
ENSG00000227652	RANP1	HSCHR6_MHC_DBB_CTG1:1741776-1742426:1	Human	Gene	RAN pseudogene 1 [Source:HGNC Symbol;Acc:HGNC:21631] RANP1-203 (Transcript name record; description: RAN pseudogene 1,) is an external reference matched to Transcript ENST00000411454
ENSG00000227703	RANP1	HSCHR6_MHC_COX_CTG1:1965676-1966326:1	Human	Gene	RAN pseudogene 1 [Source:HGNC Symbol;Acc:HGNC:21631] RANP1-204 (Transcript name record; description: RAN pseudogene 1,) is an external reference matched to Transcript ENST00000420270
ENSG00000227709	SNRNP40P1	3:156175852-156176911:-1	Human	Gene	SNRNP40 pseudogene 1 [Source:HGNC Symbol;Acc:HGNC:56562] SNRNP40P1-201 (Transcript name record; description: SNRNP40 pseudogene 1,) is an external reference matched to Transcript ENST00000490318
ENSG00000227913	KRT8P44	6:162568379-162569728:1	Human	Gene	keratin 8 pseudogene 44 [Source:HGNC Symbol;Acc:HGNC:39878] KRT8P44-201 (Transcript name record; description: keratin 8 pseudogene 44,) is an external reference matched to Transcript ENST00000441609
ENSG00000227924	RBPJP6	9:42497704-42499134:-1	Human	Gene	RBPJ pseudogene 6 [Source:HGNC Symbol;Acc:HGNC:37486] RBPJP6-201 (Transcript name record; description: RBPJ pseudogene 6,) is an external reference matched to Transcript ENST00000411556
ENSG00000227969	NPM1P22	13:67831876-67832827:-1	Human	Gene	nucleophosmin 1 pseudogene 22 [Source:HGNC Symbol;Acc:HGNC:39679] NPM1P22-201 (Transcript name record; description: nucleophosmin 1 pseudogene 22,) is an external reference matched to Transcript ENST00000427761
ENSG00000228014	ZNF680P1	7:64469185-64470653:1	Human	Gene	ZNF680 pseudogene 1 [Source:HGNC Symbol;Acc:HGNC:50379] ZNF680P1-201 (Transcript name record; description: ZNF680 pseudogene 1,) is an external reference matched to Transcript ENST00000436625
ENSG00000228051	WBP11P3	X:80560146-80562054:1	Human	Gene	WBP11 pseudogene 3 [Source:HGNC Symbol;Acc:HGNC:54789] WBP11P3-201 (Transcript name record; description: WBP11 pseudogene 3,) is an external reference matched to Transcript ENST00000445455
ENSG00000228054	RANP5	1:109046828-109047482:1	Human	Gene	RAN pseudogene 5 [Source:HGNC Symbol;Acc:HGNC:39860] RANP5-201 (Transcript name record; description: RAN pseudogene 5,) is an external reference matched to Transcript ENST00000427731
ENSG00000228089	PNKDP1	X:131803312-131803741:-1	Human	Gene	PNKD pseudogene 1 [Source:HGNC Symbol;Acc:HGNC:49628] PNKDP1-201 (Transcript name record; description: PNKD pseudogene 1,) is an external reference matched to Transcript ENST00000435914
ENSG00000228118	MYL6P5	17:71620978-71621436:1	Human	Gene	MYL6 pseudogene 5 [Source:HGNC Symbol;Acc:HGNC:51646] MYL6P5-201 (Transcript name record; description: MYL6 pseudogene 5,) is an external reference matched to Transcript ENST00000412707
ENSG00000228209	PNPP1	2:76258034-76258897:-1	Human	Gene	PNP pseudogene 1 [Source:HGNC Symbol;Acc:HGNC:54649] PNPP1-201 (Transcript name record; description: PNP pseudogene 1,) is an external reference matched to Transcript ENST00000398059
ENSG00000228236	TXNP5	2:149068596-149068910:-1	Human	Gene	thioredoxin pseudogene 5 [Source:HGNC Symbol;Acc:HGNC:49485] TXNP5-201 (Transcript name record; description: thioredoxin pseudogene 5,) is an external reference matched to Transcript ENST00000441043
ENSG00000228305	PRELID1P6	2:63622178-63622831:-1	Human	Gene	PRELID1 pseudogene 6 [Source:HGNC Symbol;Acc:HGNC:54771] PRELID1P6-201 (Transcript name record; description: PRELID1 pseudogene 6,) is an external reference matched to Transcript ENST00000436998
ENSG00000228347	FTLP17	1:104153306-104153830:-1	Human	Gene	ferritin light chain pseudogene 17 [Source:HGNC Symbol;Acc:HGNC:37967] FTLP17-201 (Transcript name record; description: ferritin light chain pseudogene 17,) is an external reference matched to Transcript ENST00000432567
ENSG00000228432	DHFRP2	6:31366352-31366898:-1	Human	Gene	dihydrofolate reductase pseudogene 2 [Source:HGNC Symbol;Acc:HGNC:2863] DHFRP2-201 (Transcript name record; description: dihydrofolate reductase pseudogene 2,) is an external reference matched to Transcript ENST00000414224
ENSG00000228519	RANBP1P1	X:25645722-25646327:-1	Human	Gene	RANBP1 pseudogene 1 [Source:HGNC Symbol;Acc:HGNC:54908] RANBP1P1-201 (Transcript name record; description: RANBP1 pseudogene 1,) is an external reference matched to Transcript ENST00000496795
ENSG00000228532	SUMO2P21	X:115718942-115719229:-1	Human	Gene	SUMO2 pseudogene 21 [Source:HGNC Symbol;Acc:HGNC:55054] SUMO2P21-201 (Transcript name record; description: SUMO2 pseudogene 21,) is an external reference matched to Transcript ENST00000536192
ENSG00000228610	PDCL2P1	X:23198339-23198690:1	Human	Gene	PDCL2 pseudogene 1 [Source:HGNC Symbol;Acc:HGNC:50340] PDCL2P1-201 (Transcript name record; description: PDCL2 pseudogene 1,) is an external reference matched to Transcript ENST00000419302
ENSG00000228615	CENPNP2	2:111742586-111744662:1	Human	Gene	CENPN pseudogene 2 [Source:HGNC Symbol;Acc:HGNC:54593] CENPNP2-201 (Transcript name record; description: CENPN pseudogene 2,) is an external reference matched to Transcript ENST00000455969
ENSG00000228656	MYO5BP3	9:63761546-63762824:-1	Human	Gene	myosin VB pseudogene 3 [Source:HGNC Symbol;Acc:HGNC:38497] MYO5BP3-201 (Transcript name record; description: myosin VB pseudogene 3,) is an external reference matched to Transcript ENST00000431872
ENSG00000228670	NANOGP2	2:222452400-222453126:-1	Human	Gene	Nanog homeobox pseudogene 2 [Source:HGNC Symbol;Acc:HGNC:23100] NANOGP2-201 (Transcript name record; description: Nanog homeobox pseudogene 2,) is an external reference matched to Transcript ENST00000435391
ENSG00000228674	PPIAP59	19:50927079-50927571:-1	Human	Gene	peptidylprolyl isomerase A pseudogene 59 [Source:HGNC Symbol;Acc:HGNC:53683] PPIAP59-201 (Transcript name record; description: peptidylprolyl isomerase A pseudogene 59,) is an external reference matched to Transcript ENST00000596021
ENSG00000228717	NAB1P1	X:151226229-151227715:-1	Human	Gene	NAB1 pseudogene 1 [Source:HGNC Symbol;Acc:HGNC:55156] NAB1P1-201 (Transcript name record; description: NAB1 pseudogene 1,) is an external reference matched to Transcript ENST00000458074
ENSG00000228767	KRT8P18	3:35215705-35217149:-1	Human	Gene	keratin 8 pseudogene 18 [Source:HGNC Symbol;Acc:HGNC:33370] KRT8P18-201 (Transcript name record; description: keratin 8 pseudogene 18,) is an external reference matched to Transcript ENST00000413425
ENSG00000228819	AGKP2	X:132130091-132131352:-1	Human	Gene	AGK pseudogene 2 [Source:HGNC Symbol;Acc:HGNC:55132] AGKP2-201 (Transcript name record; description: AGK pseudogene 2,) is an external reference matched to Transcript ENST00000424708
ENSG00000228837	CBX3P6	2:154940541-154941067:-1	Human	Gene	CBX3 pseudogene 6 [Source:HGNC Symbol;Acc:HGNC:42878] CBX3P6-201 (Transcript name record; description: CBX3 pseudogene 6,) is an external reference matched to Transcript ENST00000430257
ENSG00000228966	HOMER2P1	14:106460092-106461055:-1	Human	Gene	HOMER2 pseudogene 1 [Source:HGNC Symbol;Acc:HGNC:20336] HOMER2P1-201 (Transcript name record; description: HOMER2 pseudogene 1,) is an external reference matched to Transcript ENST00000455653
ENSG00000228970	UBTFL6	2:97636780-97637803:-1	Human	Gene	UBTF like 6 (pseudogene) [Source:HGNC Symbol;Acc:HGNC:35406] UBTFL6-201 (Transcript name record; description: UBTF like 6 (pseudogene),) is an external reference matched to Transcript ENST00000477929
ENSG00000228979	PPIAP55	17:63471604-63472093:1	Human	Gene	peptidylprolyl isomerase A pseudogene 55 [Source:HGNC Symbol;Acc:HGNC:53679] PPIAP55-201 (Transcript name record; description: peptidylprolyl isomerase A pseudogene 55,) is an external reference matched to Transcript ENST00000606284
ENSG00000228998	PERPP2	15:90275129-90275716:1	Human	Gene	PERP pseudogene 2 [Source:HGNC Symbol;Acc:HGNC:56620] PERPP2-201 (Transcript name record; description: PERP pseudogene 2,) is an external reference matched to Transcript ENST00000579581
ENSG00000229001	ACTBP14	10:69022778-69023866:1	Human	Gene	ACTB pseudogene 14 [Source:HGNC Symbol;Acc:HGNC:45086] ACTBP14-201 (Transcript name record; description: ACTB pseudogene 14,) is an external reference matched to Transcript ENST00000411655
ENSG00000229038	RANP1	HSCHR6_MHC_QBL_CTG1:1741039-1741689:1	Human	Gene	RAN pseudogene 1 [Source:HGNC Symbol;Acc:HGNC:21631] RANP1-205 (Transcript name record; description: RAN pseudogene 1,) is an external reference matched to Transcript ENST00000445316
ENSG00000229145	ACTBP1	X:46288016-46289128:-1	Human	Gene	ACTB pseudogene 1 [Source:HGNC Symbol;Acc:HGNC:134] ACTBP1-201 (Transcript name record; description: ACTB pseudogene 1,) is an external reference matched to Transcript ENST00000417985
ENSG00000229173	SRMP3	2:128139792-128140516:-1	Human	Gene	SRM pseudogene 3 [Source:HGNC Symbol;Acc:HGNC:54681] SRMP3-201 (Transcript name record; description: SRM pseudogene 3,) is an external reference matched to Transcript ENST00000411629
ENSG00000229232	KRT18P53	X:545236-545352:-1	Human	Gene	keratin 18 pseudogene 53 [Source:HGNC Symbol;Acc:HGNC:38714] KRT18P53-201 (Transcript name record; description: keratin 18 pseudogene 53,) is an external reference matched to Transcript ENST00000431919
ENSG00000229361	UBTFL7	11:49081907-49083097:1	Human	Gene	UBTF like 7 (pseudogene) [Source:HGNC Symbol;Acc:HGNC:35404] UBTFL7-201 (Transcript name record; description: UBTF like 7 (pseudogene),) is an external reference matched to Transcript ENST00000418789
ENSG00000229526	KRT16P4	17:18450244-18450765:1	Human	Gene	keratin 16 pseudogene 4 [Source:HGNC Symbol;Acc:HGNC:37809] KRT16P4-201 (Transcript name record; description: keratin 16 pseudogene 4,) is an external reference matched to Transcript ENST00000453883
ENSG00000229586	TNPO1P3	17:20481330-20483991:-1	Human	Gene	transportin 1 pseudogene 3 [Source:HGNC Symbol;Acc:HGNC:50718] TNPO1P3-201 (Transcript name record; description: transportin 1 pseudogene 3,) is an external reference matched to Transcript ENST00000436471
ENSG00000229636	KRT8P21	1:73104792-73106282:1	Human	Gene	keratin 8 pseudogene 21 [Source:HGNC Symbol;Acc:HGNC:33373] KRT8P21-201 (Transcript name record; description: keratin 8 pseudogene 21,) is an external reference matched to Transcript ENST00000430398
ENSG00000229708	MARK2P12	13:73407768-73408352:-1	Human	Gene	MARK2 pseudogene 12 [Source:HGNC Symbol;Acc:HGNC:39803] MARK2P12-201 (Transcript name record; description: MARK2 pseudogene 12,) is an external reference matched to Transcript ENST00000420129
ENSG00000229735	FTLP16	X:38484752-38485264:-1	Human	Gene	ferritin light chain pseudogene 16 [Source:HGNC Symbol;Acc:HGNC:37966] FTLP16-201 (Transcript name record; description: ferritin light chain pseudogene 16,) is an external reference matched to Transcript ENST00000446400
ENSG00000229749	COTL1P1	17:16853935-16854309:1	Human	Gene	COTL1 pseudogene 1 [Source:HGNC Symbol;Acc:HGNC:2086] COTL1P1-201 (Transcript name record; description: COTL1 pseudogene 1,) is an external reference matched to Transcript ENST00000422309
ENSG00000229798	KRT18P26	2:74306728-74308008:-1	Human	Gene	keratin 18 pseudogene 26 [Source:HGNC Symbol;Acc:HGNC:33395] KRT18P26-201 (Transcript name record; description: keratin 18 pseudogene 26,) is an external reference matched to Transcript ENST00000454475
ENSG00000229871	RPSAP20	1:56207567-56208456:-1	Human	Gene	ribosomal protein SA pseudogene 20 [Source:HGNC Symbol;Acc:HGNC:35595] RPSAP20-201 (Transcript name record; description: ribosomal protein SA pseudogene 20,) is an external reference matched to Transcript ENST00000441455
ENSG00000229890	ACTP1	2:108099110-108099492:1	Human	Gene	actin family pseudogene 1 [Source:HGNC Symbol;Acc:HGNC:51621] ACTP1-201 (Transcript name record; description: actin family pseudogene 1,) is an external reference matched to Transcript ENST00000440793
ENSG00000230016	DHFRP2	HSCHR6_MHC_COX_CTG1:2846706-2847252:-1	Human	Gene	dihydrofolate reductase pseudogene 2 [Source:HGNC Symbol;Acc:HGNC:2863] DHFRP2-202 (Transcript name record; description: dihydrofolate reductase pseudogene 2,) is an external reference matched to Transcript ENST00000446380
ENSG00000230029	CDY11P	Y:21696570-21698220:1	Human	Gene	chromodomain Y-linked 11 pseudogene [Source:HGNC Symbol;Acc:HGNC:23852] CDY11P-201 (Transcript name record; description: chromodomain Y-linked 11 pseudogene,) is an external reference matched to Transcript ENST00000447168
ENSG00000230037	UBBP1	2:136329441-136329913:-1	Human	Gene	ubiquitin B pseudogene 1 [Source:HGNC Symbol;Acc:HGNC:12464] UBBP1-201 (Transcript name record; description: ubiquitin B pseudogene 1,) is an external reference matched to Transcript ENST00000392399
ENSG00000230077	MTAPP2	3:189969030-189969861:-1	Human	Gene	methylthioadenosine phosphorylase pseudogene 2 [Source:HGNC Symbol;Acc:HGNC:42443] MTAPP2-201 (Transcript name record; description: methylthioadenosine phosphorylase pseudogene 2,) is an external reference matched to Transcript ENST00000437063
ENSG00000230088	KRT16P5	17:20493634-20494155:-1	Human	Gene	keratin 16 pseudogene 5 [Source:HGNC Symbol;Acc:HGNC:37810] KRT16P5-201 (Transcript name record; description: keratin 16 pseudogene 5,) is an external reference matched to Transcript ENST00000455284
ENSG00000230154	AIDAP1	2:11308025-11308941:1	Human	Gene	AIDA pseudogene 1 [Source:HGNC Symbol;Acc:HGNC:54663] AIDAP1-201 (Transcript name record; description: AIDA pseudogene 1,) is an external reference matched to Transcript ENST00000456674
ENSG00000230299	SNRPEP11	2:85262144-85262267:-1	Human	Gene	SNRPE pseudogene 11 [Source:HGNC Symbol;Acc:HGNC:54746] SNRPEP11-201 (Transcript name record; description: SNRPE pseudogene 11,) is an external reference matched to Transcript ENST00000419682
ENSG00000230384	RPSAP25	2:176242111-176242993:1	Human	Gene	ribosomal protein SA pseudogene 25 [Source:HGNC Symbol;Acc:HGNC:36405] RPSAP25-201 (Transcript name record; description: ribosomal protein SA pseudogene 25,) is an external reference matched to Transcript ENST00000412645
ENSG00000230391	RPSAP23	2:115468056-115468938:1	Human	Gene	ribosomal protein SA pseudogene 23 [Source:HGNC Symbol;Acc:HGNC:36742] RPSAP23-201 (Transcript name record; description: ribosomal protein SA pseudogene 23,) is an external reference matched to Transcript ENST00000446095
ENSG00000230399	RBBP8P1	X:118632375-118634616:-1	Human	Gene	RBBP8 pseudogene 1 [Source:HGNC Symbol;Acc:HGNC:39583] RBBP8P1-201 (Transcript name record; description: RBBP8 pseudogene 1,) is an external reference matched to Transcript ENST00000449447
ENSG00000230450	NEK2P4	2:131177618-131178946:-1	Human	Gene	NEK2 pseudogene 4 [Source:HGNC Symbol;Acc:HGNC:37818] NEK2P4-201 (Transcript name record; description: NEK2 pseudogene 4,) is an external reference matched to Transcript ENST00000425793
ENSG00000230570	ACCSLP1	6:7340854-7342056:-1	Human	Gene	ACCSL pseudogene 1 [Source:HGNC Symbol;Acc:HGNC:56899] ACCSLP1-201 (Transcript name record; description: ACCSL pseudogene 1,) is an external reference matched to Transcript ENST00000419672
ENSG00000230593	PPIAP40	11:3892398-3892887:-1	Human	Gene	peptidylprolyl isomerase A pseudogene 40 [Source:HGNC Symbol;Acc:HGNC:53664] PPIAP40-201 (Transcript name record; description: peptidylprolyl isomerase A pseudogene 40,) is an external reference matched to Transcript ENST00000448870
ENSG00000230605	MTCYBP6	7:117264393-117264530:-1	Human	Gene	MT-CYB pseudogene 6 [Source:HGNC Symbol;Acc:HGNC:51974] MTCYBP6-201 (Transcript name record; description: MT-CYB pseudogene 6,) is an external reference matched to Transcript ENST00000441810
ENSG00000230662	TNPO1P2	17:18460391-18463055:1	Human	Gene	transportin 1 pseudogene 2 [Source:HGNC Symbol;Acc:HGNC:45121] TNPO1P2-201 (Transcript name record; description: transportin 1 pseudogene 2,) is an external reference matched to Transcript ENST00000426249
ENSG00000127589	TUBBP1	8:30352008-30353342:1	Human	Gene	tubulin beta pseudogene 1 [Source:HGNC Symbol;Acc:HGNC:12414] TUBBP1-201 (Transcript name record; description: tubulin beta pseudogene 1,) is an external reference matched to Transcript ENST00000248151
ENSG00000168129	DHFRP3	2:82856826-82857384:1	Human	Gene	dihydrofolate reductase pseudogene 3 [Source:HGNC Symbol;Acc:HGNC:52354] DHFRP3-201 (Transcript name record; description: dihydrofolate reductase pseudogene 3,) is an external reference matched to Transcript ENST00000455595
ENSG00000144158	SNRPA1P1	2:113657908-113658675:1	Human	Gene	SNRPA1 pseudogene 1 [Source:HGNC Symbol;Acc:HGNC:54744] SNRPA1P1-201 (Transcript name record; description: SNRPA1 pseudogene 1,) is an external reference matched to Transcript ENST00000272567
ENSG00000137321	RANP1	HSCHR6_MHC_SSTO_CTG1:1786712-1787362:1	Human	Gene	RAN pseudogene 1 [Source:HGNC Symbol;Acc:HGNC:21631] RANP1-201 (Transcript name record; description: RAN pseudogene 1,) is an external reference matched to Transcript ENST00000445266
ENSG00000162840	MT2P1	4:68376323-68376505:1	Human	Gene	metallothionein 2 pseudogene 1 [Source:HGNC Symbol;Acc:HGNC:7407] MT2P1-201 (Transcript name record; description: metallothionein 2 pseudogene 1,) is an external reference matched to Transcript ENST00000262499
ENSG00000150276	PPIAP26	13:52820497-52821018:1	Human	Gene	peptidylprolyl isomerase A pseudogene 26 [Source:HGNC Symbol;Acc:HGNC:39271] PPIAP26-201 (Transcript name record; description: peptidylprolyl isomerase A pseudogene 26,) is an external reference matched to Transcript ENST00000377951
ENSG00000100181	TPTEP1	22:16637040-16638740:1	Human	Gene	TPTE pseudogene 1 [Source:HGNC Symbol;Acc:HGNC:43648] TPTEP1-201 (Transcript name record; description: TPTE pseudogene 1,) is an external reference matched to Transcript ENST00000636884
ENSG00000118990	GLRXP3	5:161751448-161751768:-1	Human	Gene	glutaredoxin pseudogene 3 [Source:HGNC Symbol;Acc:HGNC:34049] GLRXP3-201 (Transcript name record; description: glutaredoxin pseudogene 3,) is an external reference matched to Transcript ENST00000470810
ENSG00000288226	GLRX5P1	HG439_PATCH:133162-133464:1	Human	Gene	GLRX5 pseudogene 1 [Source:HGNC Symbol;Acc:HGNC:55062] GLRX5P1-202 (Transcript name record; description: GLRX5 pseudogene 1,) is an external reference matched to Transcript ENST00000672569
ENSG00000288314	PPIAP46	HG2198_PATCH:190821-191310:1	Human	Gene	peptidylprolyl isomerase A pseudogene 46 [Source:HGNC Symbol;Acc:HGNC:53670] PPIAP46-202 (Transcript name record; description: peptidylprolyl isomerase A pseudogene 46,) is an external reference matched to Transcript ENST00000672851
ENSG00000288332	PIMREGP3	HG2121_PATCH:10054-10808:1	Human	Gene	PIMREG pseudogene 3 [Source:HGNC Symbol;Acc:HGNC:54614] PIMREGP3-202 (Transcript name record; description: PIMREG pseudogene 3,) is an external reference matched to Transcript ENST00000673323
ENSG00000288439	LSP1P2	HSCHR3_5_CTG1:31550-31682:1	Human	Gene	LSP1 pseudogene 2 [Source:HGNC Symbol;Acc:HGNC:39717] LSP1P2-202 (Transcript name record; description: LSP1 pseudogene 2,) is an external reference matched to Transcript ENST00000671879
ENSG00000290587	GOLGA2P9	19:22595566-22608507:1	Human	Gene	GOLGA2 pseudogene 9 [Source:NCBI gene (formerly Entrezgene);Acc:440518] GOLGA2P9-202 (EntrezGene transcript name record; description: GOLGA2 pseudogene 9,) is an external reference matched to Transcript ENST00000597408
ENSG00000290712	DSTNP2	12:6884682-6885786:1	Human	Gene	DSTN pseudogene 2 [Source:NCBI gene (formerly Entrezgene);Acc:171220] DSTNP2-202 (EntrezGene transcript name record; description: DSTN pseudogene 2,) is an external reference matched to Transcript ENST00000602547
ENSG00000290738	URAHP	16:90039362-90047805:-1	Human	Gene	urate (hydroxyiso-) hydrolase, pseudogene [Source:NCBI gene (formerly Entrezgene);Acc:100130015] URAHP-202 (EntrezGene transcript name record; description: urate (hydroxyiso-) hydrolase, pseudogene,) is an external reference matched to Transcript ENST00000409768
ENSG00000290831	NSUN5P2	7:72947581-72954790:-1	Human	Gene	NSUN5 pseudogene 2 [Source:HGNC Symbol;Acc:HGNC:16609] NSUN5P2-202 (Transcript name record; description: NSUN5 pseudogene 2,) is an external reference matched to Transcript ENST00000388955
ENSG00000290996	DEFB122	20:31421432-31429180:-1	Human	Gene	defensin beta 122 (pseudogene) [Source:HGNC Symbol;Acc:HGNC:18102] DEFB122-202 (Transcript name record; description: defensin beta 122 (pseudogene),) is an external reference matched to Transcript ENST00000433453
ENSG00000291071	FAM86JP	3:125915413-125944291:1	Human	Gene	family with sequence similarity 86 member J, pseudogene [Source:HGNC Symbol;Acc:HGNC:44097] FAM86JP-202 (Transcript name record; description: family with sequence similarity 86 member J, pseudogene,) is an external reference matched to Transcript ENST00000467239
ENSG00000291097	HLA-L	6:30259548-30293016:1	Human	Gene	major histocompatibility complex, class I, L (pseudogene) [Source:HGNC Symbol;Acc:HGNC:4970] HLA-L-212 (Transcript name record; description: major histocompatibility complex, class I, L (pseudogene),) is an external reference matched to Transcript ENST00000463348
ENSG00000291141	EMBP1	1:121519012-121596933:1	Human	Gene	embigin pseudogene 1 [Source:HGNC Symbol;Acc:HGNC:38661] EMBP1-202 (Transcript name record; description: embigin pseudogene 1,) is an external reference matched to Transcript ENST00000618253
ENSG00000291263	SMG1P7	16:70219482-70226033:-1	Human	Gene	SMG1 pseudogene 7 [Source:NCBI gene (formerly Entrezgene);Acc:100506060] SMG1P7-202 (EntrezGene transcript name record; description: SMG1 pseudogene 7,) is an external reference matched to Transcript ENST00000573141
ENSG00000242841	KRT8P35	3:63096374-63097711:-1	Human	Gene	keratin 8 pseudogene 35 [Source:HGNC Symbol;Acc:HGNC:39869] KRT8P35-201 (Transcript name record; description: keratin 8 pseudogene 35,) is an external reference matched to Transcript ENST00000483942
ENSG00000242849	ALDOAP1	3:52193170-52194785:1	Human	Gene	ALDOA pseudogene 1 [Source:HGNC Symbol;Acc:HGNC:415] ALDOAP1-201 (Transcript name record; description: ALDOA pseudogene 1,) is an external reference matched to Transcript ENST00000491506
ENSG00000242978	PPIAP83	7:144434826-144435314:-1	Human	Gene	peptidylprolyl isomerase A pseudogene 83 [Source:HGNC Symbol;Acc:HGNC:53707] PPIAP83-201 (Transcript name record; description: peptidylprolyl isomerase A pseudogene 83,) is an external reference matched to Transcript ENST00000462678
ENSG00000243165	RFKP6	3:158626656-158626849:-1	Human	Gene	RFK pseudogene 6 [Source:HGNC Symbol;Acc:HGNC:56566] RFKP6-201 (Transcript name record; description: RFK pseudogene 6,) is an external reference matched to Transcript ENST00000463883
ENSG00000243175	RPSAP36	4:143425052-143425920:1	Human	Gene	ribosomal protein SA pseudogene 36 [Source:HGNC Symbol;Acc:HGNC:35727] RPSAP36-201 (Transcript name record; description: ribosomal protein SA pseudogene 36,) is an external reference matched to Transcript ENST00000465940
ENSG00000243635	EZRP1	3:104502700-104503266:1	Human	Gene	EZR pseudogene 1 [Source:HGNC Symbol;Acc:HGNC:56464] EZRP1-201 (Transcript name record; description: EZR pseudogene 1,) is an external reference matched to Transcript ENST00000486888
ENSG00000244002	RPSAP39	4:80161129-80162011:1	Human	Gene	ribosomal protein SA pseudogene 39 [Source:HGNC Symbol;Acc:HGNC:37040] RPSAP39-201 (Transcript name record; description: ribosomal protein SA pseudogene 39,) is an external reference matched to Transcript ENST00000467439
ENSG00000244144	INAVAP1	3:112185480-112185998:-1	Human	Gene	INAVA pseudogene 1 [Source:HGNC Symbol;Acc:HGNC:56475] INAVAP1-201 (Transcript name record; description: INAVA pseudogene 1,) is an external reference matched to Transcript ENST00000487626
ENSG00000244196	PPIAP15	3:109471329-109471812:-1	Human	Gene	peptidylprolyl isomerase A pseudogene 15 [Source:HGNC Symbol;Acc:HGNC:9268] PPIAP15-201 (Transcript name record; description: peptidylprolyl isomerase A pseudogene 15,) is an external reference matched to Transcript ENST00000479662
ENSG00000244306	DUXAP10	14:19295306-19295921:-1	Human	Gene	double homeobox A pseudogene 10 [Source:HGNC Symbol;Acc:HGNC:32189] DUXAP10-201 (Transcript name record; description: double homeobox A pseudogene 10,) is an external reference matched to Transcript ENST00000612052
ENSG00000244722	RPSAP29	3:110682286-110683154:-1	Human	Gene	ribosomal protein SA pseudogene 29 [Source:HGNC Symbol;Acc:HGNC:36680] RPSAP29-201 (Transcript name record; description: ribosomal protein SA pseudogene 29,) is an external reference matched to Transcript ENST00000483479
ENSG00000247763	TUBAP14	5:43231812-43233173:-1	Human	Gene	tubulin alpha pseudogene 14 [Source:HGNC Symbol;Acc:HGNC:54881] TUBAP14-201 (Transcript name record; description: tubulin alpha pseudogene 14,) is an external reference matched to Transcript ENST00000501221
ENSG00000248113	PTPN11P5	4:82580117-82581384:-1	Human	Gene	PTPN11 pseudogene 5 [Source:HGNC Symbol;Acc:HGNC:56469] PTPN11P5-201 (Transcript name record; description: PTPN11 pseudogene 5,) is an external reference matched to Transcript ENST00000506227
ENSG00000248403	NACAP6	5:16192088-16192709:-1	Human	Gene	NACA pseudogene 6 [Source:HGNC Symbol;Acc:HGNC:49493] NACAP6-201 (Transcript name record; description: NACA pseudogene 6,) is an external reference matched to Transcript ENST00000509572
ENSG00000248506	TUBAP10	4:124435750-124437120:-1	Human	Gene	tubulin alpha pseudogene 10 [Source:HGNC Symbol;Acc:HGNC:54877] TUBAP10-201 (Transcript name record; description: tubulin alpha pseudogene 10,) is an external reference matched to Transcript ENST00000506481
ENSG00000248547	SPOPLP3	4:68883885-68884440:-1	Human	Gene	SPOPL pseudogene 3 [Source:HGNC Symbol;Acc:HGNC:56793] SPOPLP3-201 (Transcript name record; description: SPOPL pseudogene 3,) is an external reference matched to Transcript ENST00000504736
ENSG00000248568	KRT8P48	5:146706381-146707600:-1	Human	Gene	keratin 8 pseudogene 48 [Source:HGNC Symbol;Acc:HGNC:48344] KRT8P48-201 (Transcript name record; description: keratin 8 pseudogene 48,) is an external reference matched to Transcript ENST00000515599
ENSG00000248590	GLDCP1	4:56593004-56595681:1	Human	Gene	glycine decarboxylase pseudogene 1 [Source:HGNC Symbol;Acc:HGNC:4314] GLDCP1-201 (Transcript name record; description: glycine decarboxylase pseudogene 1,) is an external reference matched to Transcript ENST00000510885
ENSG00000248651	GCSHP1	5:39888576-39889059:-1	Human	Gene	GCSH pseudogene 1 [Source:HGNC Symbol;Acc:HGNC:43922] GCSHP1-201 (Transcript name record; description: GCSH pseudogene 1,) is an external reference matched to Transcript ENST00000512554
ENSG00000248660	SRIP1	4:58103147-58103434:1	Human	Gene	sorcin pseudogene 1 [Source:HGNC Symbol;Acc:HGNC:11293] SRIP1-201 (Transcript name record; description: sorcin pseudogene 1,) is an external reference matched to Transcript ENST00000489235
ENSG00000248669	VPS51P13	4:4117925-4118284:-1	Human	Gene	VPS51 pseudogene 13 [Source:HGNC Symbol;Acc:HGNC:56445] VPS51P13-201 (Transcript name record; description: VPS51 pseudogene 13,) is an external reference matched to Transcript ENST00000507042
ENSG00000248745	NMNAT1P4	4:145456005-145456844:1	Human	Gene	NMNAT1 pseudogene 4 [Source:HGNC Symbol;Acc:HGNC:49166] NMNAT1P4-201 (Transcript name record; description: NMNAT1 pseudogene 4,) is an external reference matched to Transcript ENST00000505598
ENSG00000248817	PMPCAP1	4:92182477-92184052:-1	Human	Gene	PMPCA pseudogene 1 [Source:HGNC Symbol;Acc:HGNC:51348] PMPCAP1-201 (Transcript name record; description: PMPCA pseudogene 1,) is an external reference matched to Transcript ENST00000508114
ENSG00000248930	CHP1P1	5:73020700-73021279:-1	Human	Gene	CHP1 pseudogene 1 [Source:HGNC Symbol;Acc:HGNC:54895] CHP1P1-201 (Transcript name record; description: CHP1 pseudogene 1,) is an external reference matched to Transcript ENST00000502452
ENSG00000249055	TBCAP3	4:98909537-98909848:-1	Human	Gene	tubulin folding cofactor A pseudogene 3 [Source:HGNC Symbol;Acc:HGNC:42632] TBCAP3-201 (Transcript name record; description: tubulin folding cofactor A pseudogene 3,) is an external reference matched to Transcript ENST00000512475
ENSG00000249064	KRT18P25	4:40020240-40021517:1	Human	Gene	keratin 18 pseudogene 25 [Source:HGNC Symbol;Acc:HGNC:33394] KRT18P25-201 (Transcript name record; description: keratin 18 pseudogene 25,) is an external reference matched to Transcript ENST00000508931
ENSG00000249092	PPIAP77	5:42892319-42892817:-1	Human	Gene	peptidylprolyl isomerase A pseudogene 77 [Source:HGNC Symbol;Acc:HGNC:53701] PPIAP77-201 (Transcript name record; description: peptidylprolyl isomerase A pseudogene 77,) is an external reference matched to Transcript ENST00000505144
ENSG00000249311	TERF1P3	4:136355110-136356336:-1	Human	Gene	TERF1 pseudogene 3 [Source:HGNC Symbol;Acc:HGNC:38499] TERF1P3-201 (Transcript name record; description: TERF1 pseudogene 3,) is an external reference matched to Transcript ENST00000505638
ENSG00000249353	NPM1P27	5:93682838-93683667:-1	Human	Gene	nucleophosmin 1 pseudogene 27 [Source:HGNC Symbol;Acc:HGNC:45206] NPM1P27-201 (Transcript name record; description: nucleophosmin 1 pseudogene 27,) is an external reference matched to Transcript ENST00000502784
ENSG00000249360	TOMM40P3	5:33502072-33503135:1	Human	Gene	TOMM40 pseudogene 3 [Source:HGNC Symbol;Acc:HGNC:54632] TOMM40P3-201 (Transcript name record; description: TOMM40 pseudogene 3,) is an external reference matched to Transcript ENST00000506026
ENSG00000249438	KRT18P45	5:80288449-80289781:1	Human	Gene	keratin 18 pseudogene 45 [Source:HGNC Symbol;Acc:HGNC:33415] KRT18P45-201 (Transcript name record; description: keratin 18 pseudogene 45,) is an external reference matched to Transcript ENST00000515347
ENSG00000249465	RBMXP4	4:109346326-109347459:-1	Human	Gene	RBMX pseudogene 4 [Source:HGNC Symbol;Acc:HGNC:34028] RBMXP4-201 (Transcript name record; description: RBMX pseudogene 4,) is an external reference matched to Transcript ENST00000507797
ENSG00000249485	RBBP4P1	5:14797125-14798400:-1	Human	Gene	RBBP4 pseudogene 1 [Source:HGNC Symbol;Acc:HGNC:42368] RBBP4P1-201 (Transcript name record; description: RBBP4 pseudogene 1,) is an external reference matched to Transcript ENST00000502424
ENSG00000249488	NACAP5	4:17552117-17552752:-1	Human	Gene	NACA pseudogene 5 [Source:HGNC Symbol;Acc:HGNC:49492] NACAP5-201 (Transcript name record; description: NACA pseudogene 5,) is an external reference matched to Transcript ENST00000509863
ENSG00000249850	KRT18P31	5:36885206-36886497:1	Human	Gene	keratin 18 pseudogene 31 [Source:HGNC Symbol;Acc:HGNC:33400] KRT18P31-201 (Transcript name record; description: keratin 18 pseudogene 31,) is an external reference matched to Transcript ENST00000506277
ENSG00000249986	YWHAQP6	3:141600276-141600579:-1	Human	Gene	YWHAQ pseudogene 6 [Source:HGNC Symbol;Acc:HGNC:37685] YWHAQP6-201 (Transcript name record; description: YWHAQ pseudogene 6,) is an external reference matched to Transcript ENST00000508556
ENSG00000250045	CBX3P3	5:112777630-112778161:-1	Human	Gene	CBX3 pseudogene 3 [Source:HGNC Symbol;Acc:HGNC:42875] CBX3P3-201 (Transcript name record; description: CBX3 pseudogene 3,) is an external reference matched to Transcript ENST00000508108
ENSG00000250148	KRT8P31	5:60743563-60744970:-1	Human	Gene	keratin 8 pseudogene 31 [Source:HGNC Symbol;Acc:HGNC:39865] KRT8P31-201 (Transcript name record; description: keratin 8 pseudogene 31,) is an external reference matched to Transcript ENST00000504812
ENSG00000250221	KRT8P32	5:98392070-98393530:-1	Human	Gene	keratin 8 pseudogene 32 [Source:HGNC Symbol;Acc:HGNC:39866] KRT8P32-201 (Transcript name record; description: keratin 8 pseudogene 32,) is an external reference matched to Transcript ENST00000512863
ENSG00000250277	SPOPLP2	4:68996935-68997709:-1	Human	Gene	SPOPL pseudogene 2 [Source:HGNC Symbol;Acc:HGNC:56792] SPOPLP2-201 (Transcript name record; description: SPOPL pseudogene 2,) is an external reference matched to Transcript ENST00000509604
ENSG00000250293	CRYZP2	4:97916353-97917401:-1	Human	Gene	crystallin zeta pseudogene 2 [Source:HGNC Symbol;Acc:HGNC:49203] CRYZP2-201 (Transcript name record; description: crystallin zeta pseudogene 2,) is an external reference matched to Transcript ENST00000504217
ENSG00000250325	IGBP1P4	4:82401578-82402456:-1	Human	Gene	IGBP1 pseudogene 4 [Source:HGNC Symbol;Acc:HGNC:43613] IGBP1P4-201 (Transcript name record; description: IGBP1 pseudogene 4,) is an external reference matched to Transcript ENST00000503202
ENSG00000250332	PTPN11P4	5:23303565-23305143:-1	Human	Gene	PTPN11 pseudogene 4 [Source:HGNC Symbol;Acc:HGNC:56468] PTPN11P4-201 (Transcript name record; description: PTPN11 pseudogene 4,) is an external reference matched to Transcript ENST00000511359
ENSG00000250363	KRT18P21	4:115920707-115921978:1	Human	Gene	keratin 18 pseudogene 21 [Source:HGNC Symbol;Acc:HGNC:33389] KRT18P21-201 (Transcript name record; description: keratin 18 pseudogene 21,) is an external reference matched to Transcript ENST00000515767
ENSG00000250391	CRLF3P2	5:99948295-99949583:-1	Human	Gene	CRLF3 pseudogene 2 [Source:HGNC Symbol;Acc:HGNC:54733] CRLF3P2-201 (Transcript name record; description: CRLF3 pseudogene 2,) is an external reference matched to Transcript ENST00000511386
ENSG00000250426	FTLP10	4:68182313-68182783:1	Human	Gene	ferritin light chain pseudogene 10 [Source:HGNC Symbol;Acc:HGNC:37959] FTLP10-201 (Transcript name record; description: ferritin light chain pseudogene 10,) is an external reference matched to Transcript ENST00000505798
ENSG00000250441	LSM2P2	5:108894347-108894628:-1	Human	Gene	LSM2 pseudogene 2 [Source:HGNC Symbol;Acc:HGNC:57003] LSM2P2-201 (Transcript name record; description: LSM2 pseudogene 2,) is an external reference matched to Transcript ENST00000509173
ENSG00000250471	GMPSP1	4:8174421-8174999:1	Human	Gene	guanine monophosphate synthase pseudogene 1 [Source:HGNC Symbol;Acc:HGNC:39428] GMPSP1-201 (Transcript name record; description: guanine monophosphate synthase pseudogene 1,) is an external reference matched to Transcript ENST00000514075
ENSG00000250485	EXOC7P1	4:108417705-108419763:-1	Human	Gene	EXOC7 pseudogene 1 [Source:HGNC Symbol;Acc:HGNC:43871] EXOC7P1-201 (Transcript name record; description: EXOC7 pseudogene 1,) is an external reference matched to Transcript ENST00000509881
ENSG00000250504	KRT18P51	4:144572238-144572983:1	Human	Gene	keratin 18 pseudogene 51 [Source:HGNC Symbol;Acc:HGNC:33421] KRT18P51-201 (Transcript name record; description: keratin 18 pseudogene 51,) is an external reference matched to Transcript ENST00000504966
ENSG00000250539	KRT8P33	5:123400922-123402344:-1	Human	Gene	keratin 8 pseudogene 33 [Source:HGNC Symbol;Acc:HGNC:39867] KRT8P33-201 (Transcript name record; description: keratin 8 pseudogene 33,) is an external reference matched to Transcript ENST00000508125
ENSG00000250594	RNF14P2	4:110264865-110265017:-1	Human	Gene	RNF14 pseudogene 2 [Source:HGNC Symbol;Acc:HGNC:54670] RNF14P2-201 (Transcript name record; description: RNF14 pseudogene 2,) is an external reference matched to Transcript ENST00000503770
ENSG00000250834	KRT18P54	4:135371177-135371924:-1	Human	Gene	keratin 18 pseudogene 54 [Source:HGNC Symbol;Acc:HGNC:39425] KRT18P54-201 (Transcript name record; description: keratin 18 pseudogene 54,) is an external reference matched to Transcript ENST00000513396
ENSG00000250895	TUBAP15	5:119652523-119653000:-1	Human	Gene	tubulin alpha pseudogene 15 [Source:HGNC Symbol;Acc:HGNC:54882] TUBAP15-201 (Transcript name record; description: tubulin alpha pseudogene 15,) is an external reference matched to Transcript ENST00000505780
ENSG00000275953	YAP1P3	6:126627484-126628570:-1	Human	Gene	YAP1 pseudogene 3 [Source:HGNC Symbol;Acc:HGNC:43890] YAP1P3-201 (Transcript name record; description: YAP1 pseudogene 3,) is an external reference matched to Transcript ENST00000612100
ENSG00000276290	RBBP4P3	6:60873360-60874642:-1	Human	Gene	RBBP4 pseudogene 3 [Source:HGNC Symbol;Acc:HGNC:42370] RBBP4P3-201 (Transcript name record; description: RBBP4 pseudogene 3,) is an external reference matched to Transcript ENST00000619705
ENSG00000276475	BNIP3P44	7:64590599-64591133:-1	Human	Gene	BNIP3 pseudogene 44 [Source:HGNC Symbol;Acc:HGNC:56383] BNIP3P44-201 (Transcript name record; description: BNIP3 pseudogene 44,) is an external reference matched to Transcript ENST00000616893
ENSG00000276944	TPM3P5	HSCHR19_3_CTG3_1:183445-184191:-1	Human	Gene	tropomyosin 3 pseudogene 5 [Source:HGNC Symbol;Acc:HGNC:39168] TPM3P5-202 (Transcript name record; description: tropomyosin 3 pseudogene 5,) is an external reference matched to Transcript ENST00000599541
ENSG00000277156	TOMM40P1	14:19267115-19268164:1	Human	Gene	TOMM40 pseudogene 1 [Source:HGNC Symbol;Acc:HGNC:54623] TOMM40P1-201 (Transcript name record; description: TOMM40 pseudogene 1,) is an external reference matched to Transcript ENST00000616611
ENSG00000277253	CICP28	7:56805336-56808148:1	Human	Gene	capicua transcriptional repressor pseudogene 28 [Source:HGNC Symbol;Acc:HGNC:48832] CICP28-201 (Transcript name record; description: capicua transcriptional repressor pseudogene 28,) is an external reference matched to Transcript ENST00000614242
ENSG00000277315	HSPBAP1P1	20:7867327-7867614:1	Human	Gene	HSPBAP1 pseudogene 1 [Source:HGNC Symbol;Acc:HGNC:56946] HSPBAP1P1-201 (Transcript name record; description: HSPBAP1 pseudogene 1,) is an external reference matched to Transcript ENST00000611756
ENSG00000277349	CICP25	16:90174062-90175865:-1	Human	Gene	capicua transcriptional repressor pseudogene 25 [Source:HGNC Symbol;Acc:HGNC:48837] CICP25-201 (Transcript name record; description: capicua transcriptional repressor pseudogene 25,) is an external reference matched to Transcript ENST00000621407
ENSG00000277508	BSNDP3	20:26071988-26072351:-1	Human	Gene	BSND pseudogene 3 [Source:HGNC Symbol;Acc:HGNC:51538] BSNDP3-201 (Transcript name record; description: BSND pseudogene 3,) is an external reference matched to Transcript ENST00000617487
ENSG00000277690	novel gene	22:18527157-18527626:1	Human	Gene	transmembrane protein 191A (pseudogene) TMEM191A pseudogene
ENSG00000277899	MLECP1	18:44522366-44523074:1	Human	Gene	malectin pseudogene 1 [Source:HGNC Symbol;Acc:HGNC:51122] MLECP1-201 (Transcript name record; description: malectin pseudogene 1,) is an external reference matched to Transcript ENST00000615893
ENSG00000277975	CSTP2	20:23772785-23776169:-1	Human	Gene	cystatin pseudogene 2 [Source:HGNC Symbol;Acc:HGNC:2487] CSTP2-201 (Transcript name record; description: cystatin pseudogene 2,) is an external reference matched to Transcript ENST00000610599
ENSG00000278061	MT2P1	HSCHR4_1_CTG9:69969-70151:1	Human	Gene	metallothionein 2 pseudogene 1 [Source:HGNC Symbol;Acc:HGNC:7407] MT2P1-202 (Transcript name record; description: metallothionein 2 pseudogene 1,) is an external reference matched to Transcript ENST00000294916
ENSG00000278455	CICP21	1:243049782-243051619:1	Human	Gene	capicua transcriptional repressor pseudogene 21 [Source:HGNC Symbol;Acc:HGNC:48836] CICP21-201 (Transcript name record; description: capicua transcriptional repressor pseudogene 21,) is an external reference matched to Transcript ENST00000611420
ENSG00000278631	SOWAHCP5	2:94861362-94862667:1	Human	Gene	SOWAHC pseudogene 5 [Source:HGNC Symbol;Acc:HGNC:54509] SOWAHCP5-201 (Transcript name record; description: SOWAHC pseudogene 5,) is an external reference matched to Transcript ENST00000618617
ENSG00000278846	OLA1P1	HSCHR22_3_CTG1:30110-31298:-1	Human	Gene	OLA1 pseudogene 1 [Source:HGNC Symbol;Acc:HGNC:45274] OLA1P1-204 (Transcript name record; description: OLA1 pseudogene 1,) is an external reference matched to Transcript ENST00000612983
ENSG00000279177	CTBP2P9	21:7626344-7627528:-1	Human	Gene	CTBP2 pseudogene 9 [Source:HGNC Symbol;Acc:HGNC:54511] CTBP2P9-201 (Transcript name record; description: CTBP2 pseudogene 9,) is an external reference matched to Transcript ENST00000624906
ENSG00000279307	NDUFAF2P1	2:20529467-20529976:-1	Human	Gene	NDUFAF2 pseudogene 1 [Source:HGNC Symbol;Acc:HGNC:54722] NDUFAF2P1-201 (Transcript name record; description: NDUFAF2 pseudogene 1,) is an external reference matched to Transcript ENST00000624084
ENSG00000279414	CDRT15P9	21:9026821-9027329:-1	Human	Gene	CDRT15 pseudogene 9 [Source:HGNC Symbol;Acc:HGNC:54917] CDRT15P9-201 (Transcript name record; description: CDRT15 pseudogene 9,) is an external reference matched to Transcript ENST00000623182
ENSG00000271377	IFITM3P8	8:60906059-60906452:1	Human	Gene	IFITM3 pseudogene 8 [Source:HGNC Symbol;Acc:HGNC:54547] IFITM3P8-201 (Transcript name record; description: IFITM3 pseudogene 8,) is an external reference matched to Transcript ENST00000603849
ENSG00000271400	CCDC121P1	X:112381392-112382220:1	Human	Gene	CCDC121 pseudogene 1 [Source:HGNC Symbol;Acc:HGNC:55052] CCDC121P1-201 (Transcript name record; description: CCDC121 pseudogene 1,) is an external reference matched to Transcript ENST00000605115
ENSG00000271413	EI24P6	3:176069107-176069252:1	Human	Gene	EI24 pseudogene 6 [Source:HGNC Symbol;Acc:HGNC:56586] EI24P6-201 (Transcript name record; description: EI24 pseudogene 6,) is an external reference matched to Transcript ENST00000604457
ENSG00000271426	CENATACP1	20:13073667-13074312:-1	Human	Gene	CENATAC pseudogene 1 [Source:HGNC Symbol;Acc:HGNC:56949] CENATACP1-201 (Transcript name record; description: CENATAC pseudogene 1,) is an external reference matched to Transcript ENST00000603234
ENSG00000271602	KRT8P49	11:4722740-4724171:-1	Human	Gene	keratin 8 pseudogene 49 [Source:HGNC Symbol;Acc:HGNC:48345] KRT8P49-201 (Transcript name record; description: keratin 8 pseudogene 49,) is an external reference matched to Transcript ENST00000604166
ENSG00000271647	KRT8P47	1:44103306-44104703:-1	Human	Gene	keratin 8 pseudogene 47 [Source:HGNC Symbol;Acc:HGNC:44461] KRT8P47-201 (Transcript name record; description: keratin 8 pseudogene 47,) is an external reference matched to Transcript ENST00000604727
ENSG00000271672	DUXAP8	22:15826566-15827187:1	Human	Gene	double homeobox A pseudogene 8 [Source:HGNC Symbol;Acc:HGNC:32187] DUXAP8-303 (Transcript name record; description: double homeobox A pseudogene 8,) is an external reference matched to Transcript ENST00000456786
ENSG00000271919	DENRP3	17:63331984-63332539:-1	Human	Gene	DENR pseudogene 3 [Source:HGNC Symbol;Acc:HGNC:56957] DENRP3-201 (Transcript name record; description: DENR pseudogene 3,) is an external reference matched to Transcript ENST00000607331
ENSG00000271943	TPM4P2	3:27632976-27633720:1	Human	Gene	TPM4 pseudogene 2 [Source:HGNC Symbol;Acc:HGNC:56401] TPM4P2-201 (Transcript name record; description: TPM4 pseudogene 2,) is an external reference matched to Transcript ENST00000368528
ENSG00000271974	RDM1P4	17:64905883-64906018:-1	Human	Gene	RDM1 pseudogene 4 [Source:HGNC Symbol;Acc:HGNC:53920] RDM1P4-201 (Transcript name record; description: RDM1 pseudogene 4,) is an external reference matched to Transcript ENST00000606708
ENSG00000272693	NUPR2P1	7:65770473-65770720:-1	Human	Gene	NUPR2 pseudogene 1 [Source:HGNC Symbol;Acc:HGNC:56769] NUPR2P1-201 (Transcript name record; description: NUPR2 pseudogene 1,) is an external reference matched to Transcript ENST00000647241
ENSG00000272813	OLA1P1	HSCHR22_1_CTG1:30110-31298:-1	Human	Gene	OLA1 pseudogene 1 [Source:HGNC Symbol;Acc:HGNC:45274] OLA1P1-202 (Transcript name record; description: OLA1 pseudogene 1,) is an external reference matched to Transcript ENST00000606598
ENSG00000273194	OLA1P1	HSCHR22_2_CTG1:30110-31298:-1	Human	Gene	OLA1 pseudogene 1 [Source:HGNC Symbol;Acc:HGNC:45274] OLA1P1-203 (Transcript name record; description: OLA1 pseudogene 1,) is an external reference matched to Transcript ENST00000606805
ENSG00000273682	BLVRBP1	3:46918807-46918935:-1	Human	Gene	BLVRB pseudogene 1 [Source:HGNC Symbol;Acc:HGNC:56414] BLVRBP1-201 (Transcript name record; description: BLVRB pseudogene 1,) is an external reference matched to Transcript ENST00000617367
ENSG00000273692	LONRF2P5	21:13704853-13705518:1	Human	Gene	LONRF2 pseudogene 5 [Source:HGNC Symbol;Acc:HGNC:54501] LONRF2P5-201 (Transcript name record; description: LONRF2 pseudogene 5,) is an external reference matched to Transcript ENST00000619798
ENSG00000273935	CDH12P4	HSCHR5_2_CTG1_1:1063244-1063538:1	Human	Gene	cadherin 12 pseudogene 4 [Source:HGNC Symbol;Acc:HGNC:37700] CDH12P4-202 (Transcript name record; description: cadherin 12 pseudogene 4,) is an external reference matched to Transcript ENST00000622377
ENSG00000274010	ZFP91P1	2:127840606-127841763:-1	Human	Gene	ZFP91 pseudogene 1 [Source:HGNC Symbol;Acc:HGNC:54652] ZFP91P1-201 (Transcript name record; description: ZFP91 pseudogene 1,) is an external reference matched to Transcript ENST00000621313
ENSG00000274181	RBPJP2	9:66635754-66637197:1	Human	Gene	RBPJ pseudogene 2 [Source:HGNC Symbol;Acc:HGNC:5726] RBPJP2-201 (Transcript name record; description: RBPJ pseudogene 2,) is an external reference matched to Transcript ENST00000618187
ENSG00000274192	ABCB10P4	HSCHR15_1_CTG8:206204-208386:-1	Human	Gene	ABCB10 pseudogene 4 [Source:HGNC Symbol;Acc:HGNC:31130] ABCB10P4-202 (Transcript name record; description: ABCB10 pseudogene 4,) is an external reference matched to Transcript ENST00000621497
ENSG00000274319	RPSAP73	7:6365441-6365770:1	Human	Gene	ribosomal protein SA pseudogene 73 [Source:HGNC Symbol;Acc:HGNC:51926] RPSAP73-201 (Transcript name record; description: ribosomal protein SA pseudogene 73,) is an external reference matched to Transcript ENST00000614820
ENSG00000274374	TUBAP6	X:115424064-115425600:-1	Human	Gene	tubulin alpha pseudogene 6 [Source:HGNC Symbol;Acc:HGNC:54873] TUBAP6-201 (Transcript name record; description: tubulin alpha pseudogene 6,) is an external reference matched to Transcript ENST00000619615
ENSG00000274439	CXADRP2	HSCHR15_1_CTG1:130798-131886:-1	Human	Gene	CXADR pseudogene 2 [Source:HGNC Symbol;Acc:HGNC:33973] CXADRP2-202 (Transcript name record; description: CXADR pseudogene 2,) is an external reference matched to Transcript ENST00000613641
ENSG00000274553	CICP15	5:181329049-181331839:-1	Human	Gene	capicua transcriptional repressor pseudogene 15 [Source:HGNC Symbol;Acc:HGNC:38549] CICP15-201 (Transcript name record; description: capicua transcriptional repressor pseudogene 15,) is an external reference matched to Transcript ENST00000622706
ENSG00000274572	ZYXP1	8:137424904-137425021:-1	Human	Gene	zyxin pseudogene 1 [Source:HGNC Symbol;Acc:HGNC:51695] ZYXP1-201 (Transcript name record; description: zyxin pseudogene 1,) is an external reference matched to Transcript ENST00000617638
ENSG00000274680	MYO5BP1	9:41292887-41294125:1	Human	Gene	myosin VB pseudogene 1 [Source:HGNC Symbol;Acc:HGNC:38495] MYO5BP1-201 (Transcript name record; description: myosin VB pseudogene 1,) is an external reference matched to Transcript ENST00000610994
ENSG00000274823	APONP	12:56376818-56377331:-1	Human	Gene	apolipoprotein N, pseudogene [Source:HGNC Symbol;Acc:HGNC:53942] APONP-201 (Transcript name record; description: apolipoprotein N, pseudogene,) is an external reference matched to Transcript ENST00000615621
ENSG00000274973	BSNDP2	20:25845497-25845862:1	Human	Gene	BSND pseudogene 2 [Source:HGNC Symbol;Acc:HGNC:51537] BSNDP2-201 (Transcript name record; description: BSND pseudogene 2,) is an external reference matched to Transcript ENST00000621945
ENSG00000275026	GXYLT1P4	9:66026528-66027719:-1	Human	Gene	GXYLT1 pseudogene 4 [Source:HGNC Symbol;Acc:HGNC:50423] GXYLT1P4-201 (Transcript name record; description: GXYLT1 pseudogene 4,) is an external reference matched to Transcript ENST00000613576
ENSG00000275048	BSNDP1	20:25783553-25783919:1	Human	Gene	BSND pseudogene 1 [Source:HGNC Symbol;Acc:HGNC:51536] BSNDP1-201 (Transcript name record; description: BSND pseudogene 1,) is an external reference matched to Transcript ENST00000613026
ENSG00000275193	MYL6P5	HSCHR17_8_CTG4:36461-36919:1	Human	Gene	MYL6 pseudogene 5 [Source:HGNC Symbol;Acc:HGNC:51646] MYL6P5-202 (Transcript name record; description: MYL6 pseudogene 5,) is an external reference matched to Transcript ENST00000545441
ENSG00000251102	CTBP2P4	5:98576341-98577260:1	Human	Gene	CTBP2 pseudogene 4 [Source:HGNC Symbol;Acc:HGNC:45196] CTBP2P4-201 (Transcript name record; description: CTBP2 pseudogene 4,) is an external reference matched to Transcript ENST00000513884
ENSG00000251429	AIDAP2	4:158277758-158278676:1	Human	Gene	AIDA pseudogene 2 [Source:HGNC Symbol;Acc:HGNC:54664] AIDAP2-201 (Transcript name record; description: AIDA pseudogene 2,) is an external reference matched to Transcript ENST00000514881
ENSG00000251467	CTDNEP1P2	5:72996920-72997642:1	Human	Gene	CTDNEP1 pseudogene 2 [Source:HGNC Symbol;Acc:HGNC:56482] CTDNEP1P2-201 (Transcript name record; description: CTDNEP1 pseudogene 2,) is an external reference matched to Transcript ENST00000506083
ENSG00000251483	LYPLA1P2	4:110945109-110945799:-1	Human	Gene	LYPLA1 pseudogene 2 [Source:HGNC Symbol;Acc:HGNC:44006] LYPLA1P2-201 (Transcript name record; description: LYPLA1 pseudogene 2,) is an external reference matched to Transcript ENST00000513113
ENSG00000251495	PPIAP11	5:82009602-82010094:-1	Human	Gene	peptidylprolyl isomerase A pseudogene 11 [Source:HGNC Symbol;Acc:HGNC:9263] PPIAP11-201 (Transcript name record; description: peptidylprolyl isomerase A pseudogene 11,) is an external reference matched to Transcript ENST00000510729
ENSG00000251568	ALG3P1	5:5375723-5376836:-1	Human	Gene	ALG3 pseudogene 1 [Source:HGNC Symbol;Acc:HGNC:45159] ALG3P1-201 (Transcript name record; description: ALG3 pseudogene 1,) is an external reference matched to Transcript ENST00000508806
ENSG00000251583	MFFP2	5:149932014-149932668:-1	Human	Gene	MFF pseudogene 2 [Source:HGNC Symbol;Acc:HGNC:54540] MFFP2-201 (Transcript name record; description: MFF pseudogene 2,) is an external reference matched to Transcript ENST00000503102
ENSG00000251587	LDHAP1	4:4894182-4895173:-1	Human	Gene	lactate dehydrogenase A pseudogene 1 [Source:HGNC Symbol;Acc:HGNC:6536] LDHAP1-201 (Transcript name record; description: lactate dehydrogenase A pseudogene 1,) is an external reference matched to Transcript ENST00000509421
ENSG00000251593	MSNP1	5:25909503-25911234:1	Human	Gene	moesin pseudogene 1 [Source:HGNC Symbol;Acc:HGNC:7374] MSNP1-201 (Transcript name record; description: moesin pseudogene 1,) is an external reference matched to Transcript ENST00000511640
ENSG00000251596	HADHAP1	4:165404067-165406350:-1	Human	Gene	HADHA pseudogene 1 [Source:HGNC Symbol;Acc:HGNC:4802] HADHAP1-201 (Transcript name record; description: HADHA pseudogene 1,) is an external reference matched to Transcript ENST00000514498
ENSG00000253179	CALCP	11:14907518-14907986:1	Human	Gene	calcitonin pseudogene [Source:HGNC Symbol;Acc:HGNC:1439] CALCP-201 (Transcript name record; description: calcitonin pseudogene,) is an external reference matched to Transcript ENST00000522108
ENSG00000253219	KRT18P41	5:170140664-170141940:-1	Human	Gene	keratin 18 pseudogene 41 [Source:HGNC Symbol;Acc:HGNC:33411] KRT18P41-201 (Transcript name record; description: keratin 18 pseudogene 41,) is an external reference matched to Transcript ENST00000518924
ENSG00000253292	MIOXP1	8:86593755-86594589:-1	Human	Gene	myo-inositol oxygenase pseudogene 1 [Source:HGNC Symbol;Acc:HGNC:50748] MIOXP1-201 (Transcript name record; description: myo-inositol oxygenase pseudogene 1,) is an external reference matched to Transcript ENST00000521205
ENSG00000253341	PCBP2P2	8:74603244-74604244:-1	Human	Gene	PCBP2 pseudogene 2 [Source:HGNC Symbol;Acc:HGNC:8650] PCBP2P2-201 (Transcript name record; description: PCBP2 pseudogene 2,) is an external reference matched to Transcript ENST00000517662
ENSG00000253393	RANP9	8:33039523-33039793:1	Human	Gene	RAN pseudogene 9 [Source:HGNC Symbol;Acc:HGNC:39864] RANP9-201 (Transcript name record; description: RAN pseudogene 9,) is an external reference matched to Transcript ENST00000519957
ENSG00000253492	CDH12P3	5:70132679-70132973:1	Human	Gene	cadherin 12 pseudogene 3 [Source:HGNC Symbol;Acc:HGNC:37699] CDH12P3-201 (Transcript name record; description: cadherin 12 pseudogene 3,) is an external reference matched to Transcript ENST00000517935
ENSG00000253525	CPP	8:91157285-91158748:1	Human	Gene	ceruloplasmin pseudogene [Source:HGNC Symbol;Acc:HGNC:2322] CPP-201 (Transcript name record; description: ceruloplasmin pseudogene,) is an external reference matched to Transcript ENST00000467010
ENSG00000253547	TUBAP7	11:63046785-63048126:1	Human	Gene	tubulin alpha pseudogene 7 [Source:HGNC Symbol;Acc:HGNC:54874] TUBAP7-201 (Transcript name record; description: tubulin alpha pseudogene 7,) is an external reference matched to Transcript ENST00000472881
ENSG00000253676	TAGLN2P1	8:106697427-106698013:-1	Human	Gene	transgelin 2 pseudogene 1 [Source:HGNC Symbol;Acc:HGNC:21739] TAGLN2P1-201 (Transcript name record; description: transgelin 2 pseudogene 1,) is an external reference matched to Transcript ENST00000524097
ENSG00000253833	DSTNP3	8:73984493-73984883:1	Human	Gene	DSTN pseudogene 3 [Source:HGNC Symbol;Acc:HGNC:34547] DSTNP3-201 (Transcript name record; description: DSTN pseudogene 3,) is an external reference matched to Transcript ENST00000517767
ENSG00000253881	VPS51P16	8:8048919-8049267:1	Human	Gene	VPS51 pseudogene 16 [Source:HGNC Symbol;Acc:HGNC:56448] VPS51P16-201 (Transcript name record; description: VPS51 pseudogene 16,) is an external reference matched to Transcript ENST00000523697
ENSG00000253900	CDH12P4	5:71132993-71133287:1	Human	Gene	cadherin 12 pseudogene 4 [Source:HGNC Symbol;Acc:HGNC:37700] CDH12P4-201 (Transcript name record; description: cadherin 12 pseudogene 4,) is an external reference matched to Transcript ENST00000517835
ENSG00000253937	NATP	8:18370607-18371484:1	Human	Gene	N-acetyltransferase pseudogene [Source:HGNC Symbol;Acc:HGNC:15] NATP-201 (Transcript name record; description: N-acetyltransferase pseudogene,) is an external reference matched to Transcript ENST00000523491
ENSG00000254103	PPIAP85	8:58503588-58504068:1	Human	Gene	peptidylprolyl isomerase A pseudogene 85 [Source:HGNC Symbol;Acc:HGNC:53709] PPIAP85-201 (Transcript name record; description: peptidylprolyl isomerase A pseudogene 85,) is an external reference matched to Transcript ENST00000520812
ENSG00000254270	ERHP1	7:139534240-139534549:1	Human	Gene	ERH pseudogene 1 [Source:HGNC Symbol;Acc:HGNC:41916] ERHP1-201 (Transcript name record; description: ERH pseudogene 1,) is an external reference matched to Transcript ENST00000523006
ENSG00000254285	KRT8P3	8:61578220-61579668:1	Human	Gene	keratin 8 pseudogene 3 [Source:HGNC Symbol;Acc:HGNC:31056] KRT8P3-201 (Transcript name record; description: keratin 8 pseudogene 3,) is an external reference matched to Transcript ENST00000519669
ENSG00000254332	TPM4P3	8:69129598-69130345:1	Human	Gene	TPM4 pseudogene 3 [Source:HGNC Symbol;Acc:HGNC:56402] TPM4P3-201 (Transcript name record; description: TPM4 pseudogene 3,) is an external reference matched to Transcript ENST00000520239
ENSG00000254335	CDH12P1	5:70860285-70860579:-1	Human	Gene	cadherin 12 pseudogene 1 [Source:HGNC Symbol;Acc:HGNC:37698] CDH12P1-201 (Transcript name record; description: cadherin 12 pseudogene 1,) is an external reference matched to Transcript ENST00000518435
ENSG00000254463	PPIAP41	11:43466392-43466871:1	Human	Gene	peptidylprolyl isomerase A pseudogene 41 [Source:HGNC Symbol;Acc:HGNC:53665] PPIAP41-201 (Transcript name record; description: peptidylprolyl isomerase A pseudogene 41,) is an external reference matched to Transcript ENST00000529659
ENSG00000254500	RANP3	11:74652636-74652911:1	Human	Gene	RAN pseudogene 3 [Source:HGNC Symbol;Acc:HGNC:39858] RANP3-201 (Transcript name record; description: RAN pseudogene 3,) is an external reference matched to Transcript ENST00000530970
ENSG00000254507	DEFB131E	8:12003554-12003707:-1	Human	Gene	defensin beta 131E (pseudogene) [Source:HGNC Symbol;Acc:HGNC:39765] DEFB131E-201 (Transcript name record; description: defensin beta 131E (pseudogene),) is an external reference matched to Transcript ENST00000532329
ENSG00000254515	TRPC6P5	11:121238304-121238688:1	Human	Gene	TRPC6 pseudogene 5 [Source:HGNC Symbol;Acc:HGNC:55946] TRPC6P5-201 (Transcript name record; description: TRPC6 pseudogene 5,) is an external reference matched to Transcript ENST00000529628
ENSG00000254581	VPS51P19	8:12676031-12676387:-1	Human	Gene	VPS51 pseudogene 19 [Source:HGNC Symbol;Acc:HGNC:56451] VPS51P19-201 (Transcript name record; description: VPS51 pseudogene 19,) is an external reference matched to Transcript ENST00000526613
ENSG00000254621	SETP16	11:118833846-118834556:-1	Human	Gene	SET pseudogene 16 [Source:HGNC Symbol;Acc:HGNC:42935] SETP16-201 (Transcript name record; description: SET pseudogene 16,) is an external reference matched to Transcript ENST00000531054
ENSG00000254708	MMADHCP2	11:34335118-34336003:-1	Human	Gene	MMADHC pseudogene 2 [Source:HGNC Symbol;Acc:HGNC:54997] MMADHCP2-201 (Transcript name record; description: MMADHC pseudogene 2,) is an external reference matched to Transcript ENST00000531489
ENSG00000254831	KRT18P58	11:5993876-5994995:-1	Human	Gene	keratin 18 pseudogene 58 [Source:HGNC Symbol;Acc:HGNC:48885] KRT18P58-201 (Transcript name record; description: keratin 18 pseudogene 58,) is an external reference matched to Transcript ENST00000527480
ENSG00000254871	FBLIM1P2	11:46142716-46143594:1	Human	Gene	FBLIM1 pseudogene 2 [Source:HGNC Symbol;Acc:HGNC:55108] FBLIM1P2-201 (Transcript name record; description: FBLIM1 pseudogene 2,) is an external reference matched to Transcript ENST00000312173
ENSG00000255025	VPS51P8	8:7238286-7238631:-1	Human	Gene	VPS51 pseudogene 8 [Source:HGNC Symbol;Acc:HGNC:56440] VPS51P8-201 (Transcript name record; description: VPS51 pseudogene 8,) is an external reference matched to Transcript ENST00000530288
ENSG00000255058	PDCL2P2	11:65160194-65160382:-1	Human	Gene	PDCL2 pseudogene 2 [Source:HGNC Symbol;Acc:HGNC:50341] PDCL2P2-201 (Transcript name record; description: PDCL2 pseudogene 2,) is an external reference matched to Transcript ENST00000533651
ENSG00000255059	PPIAP43	11:100666459-100666962:1	Human	Gene	peptidylprolyl isomerase A pseudogene 43 [Source:HGNC Symbol;Acc:HGNC:53667] PPIAP43-201 (Transcript name record; description: peptidylprolyl isomerase A pseudogene 43,) is an external reference matched to Transcript ENST00000527147
ENSG00000255063	RBMXP3	11:82805354-82806509:1	Human	Gene	RBMX pseudogene 3 [Source:HGNC Symbol;Acc:HGNC:33949] RBMXP3-201 (Transcript name record; description: RBMX pseudogene 3,) is an external reference matched to Transcript ENST00000528645
ENSG00000255138	GLTPP1	11:18189000-18189621:1	Human	Gene	glycolipid transfer protein pseudogene 1 [Source:HGNC Symbol;Acc:HGNC:33991] GLTPP1-201 (Transcript name record; description: glycolipid transfer protein pseudogene 1,) is an external reference matched to Transcript ENST00000528859
ENSG00000255213	NPM1P35	11:62330946-62331813:1	Human	Gene	nucleophosmin 1 pseudogene 35 [Source:HGNC Symbol;Acc:HGNC:45214] NPM1P35-201 (Transcript name record; description: nucleophosmin 1 pseudogene 35,) is an external reference matched to Transcript ENST00000533043
ENSG00000255222	SETP17	11:86294760-86295576:1	Human	Gene	SET pseudogene 17 [Source:HGNC Symbol;Acc:HGNC:42936] SETP17-201 (Transcript name record; description: SET pseudogene 17,) is an external reference matched to Transcript ENST00000534163
ENSG00000255230	VPS51P17	11:67965873-67966227:-1	Human	Gene	VPS51 pseudogene 17 [Source:HGNC Symbol;Acc:HGNC:56449] VPS51P17-201 (Transcript name record; description: VPS51 pseudogene 17,) is an external reference matched to Transcript ENST00000527532
ENSG00000255293	WIZP1	11:23403805-23406103:1	Human	Gene	WIZ pseudogene 1 [Source:HGNC Symbol;Acc:HGNC:51696] WIZP1-201 (Transcript name record; description: WIZ pseudogene 1,) is an external reference matched to Transcript ENST00000531444
ENSG00000255387	RDXP1	11:4210354-4212091:-1	Human	Gene	RDX pseudogene 1 [Source:HGNC Symbol;Acc:HGNC:9945] RDXP1-201 (Transcript name record; description: RDX pseudogene 1,) is an external reference matched to Transcript ENST00000528172
ENSG00000255415	VPS51P11	11:71629045-71629421:1	Human	Gene	VPS51 pseudogene 11 [Source:HGNC Symbol;Acc:HGNC:56443] VPS51P11-201 (Transcript name record; description: VPS51 pseudogene 11,) is an external reference matched to Transcript ENST00000524675
ENSG00000255700	APOOP3	12:65134688-65135273:1	Human	Gene	apolipoprotein O pseudogene 3 [Source:HGNC Symbol;Acc:HGNC:48741] APOOP3-201 (Transcript name record; description: apolipoprotein O pseudogene 3,) is an external reference matched to Transcript ENST00000536787
ENSG00000255725	TDGP1	12:25803298-25804526:1	Human	Gene	thymine-DNA glycosylase pseudogene 1 [Source:HGNC Symbol;Acc:HGNC:49891] TDGP1-201 (Transcript name record; description: thymine-DNA glycosylase pseudogene 1,) is an external reference matched to Transcript ENST00000543961
ENSG00000255875	PABPN1P2	19:52809824-52810708:1	Human	Gene	PABPN1 pseudogene 2 [Source:HGNC Symbol;Acc:HGNC:54989] PABPN1P2-201 (Transcript name record; description: PABPN1 pseudogene 2,) is an external reference matched to Transcript ENST00000536597
ENSG00000255967	HADHAP2	12:8634367-8637608:1	Human	Gene	HADHA pseudogene 2 [Source:HGNC Symbol;Acc:HGNC:38585] HADHAP2-201 (Transcript name record; description: HADHA pseudogene 2,) is an external reference matched to Transcript ENST00000540341
ENSG00000256041	PTTG1P2	11:63032503-63033103:-1	Human	Gene	PTTG1 pseudogene 2 [Source:HGNC Symbol;Acc:HGNC:56817] PTTG1P2-201 (Transcript name record; description: PTTG1 pseudogene 2,) is an external reference matched to Transcript ENST00000536213
ENSG00000256189	DPPA4P3	11:73991283-73992180:-1	Human	Gene	DPPA4 pseudogene 3 [Source:HGNC Symbol;Acc:HGNC:56531] DPPA4P3-201 (Transcript name record; description: DPPA4 pseudogene 3,) is an external reference matched to Transcript ENST00000534962
ENSG00000256563	NANOGNBP2	12:132972338-132972890:-1	Human	Gene	NANOGNB pseudogene 2 [Source:HGNC Symbol;Acc:HGNC:42159] NANOGNBP2-201 (Transcript name record; description: NANOGNB pseudogene 2,) is an external reference matched to Transcript ENST00000544753
ENSG00000263563	UBBP4	17:22204093-22205009:1	Human	Gene	ubiquitin B pseudogene 4 [Source:HGNC Symbol;Acc:HGNC:12467] UBBP4-201 (Transcript name record; description: ubiquitin B pseudogene 4,) is an external reference matched to Transcript ENST00000583708
ENSG00000263748	EXOGP1	18:21182503-21183499:-1	Human	Gene	EXOG pseudogene 1 [Source:HGNC Symbol;Acc:HGNC:44547] EXOGP1-201 (Transcript name record; description: EXOG pseudogene 1,) is an external reference matched to Transcript ENST00000580616
ENSG00000264564	DYNAPP1	18:54525434-54525563:1	Human	Gene	DYNAP pseudogene 1 [Source:HGNC Symbol;Acc:HGNC:56221] DYNAPP1-201 (Transcript name record; description: DYNAP pseudogene 1,) is an external reference matched to Transcript ENST00000581715
ENSG00000264644	KRT18P8	18:9678248-9679493:-1	Human	Gene	keratin 18 pseudogene 8 [Source:HGNC Symbol;Acc:HGNC:31093] KRT18P8-201 (Transcript name record; description: keratin 18 pseudogene 8,) is an external reference matched to Transcript ENST00000581937
ENSG00000264663	KRT8P34	17:39835037-39836080:-1	Human	Gene	keratin 8 pseudogene 34 [Source:HGNC Symbol;Acc:HGNC:39868] KRT8P34-201 (Transcript name record; description: keratin 8 pseudogene 34,) is an external reference matched to Transcript ENST00000577607
ENSG00000264775	PPIAP14	18:5002759-5003254:-1	Human	Gene	peptidylprolyl isomerase A pseudogene 14 [Source:HGNC Symbol;Acc:HGNC:9267] PPIAP14-201 (Transcript name record; description: peptidylprolyl isomerase A pseudogene 14,) is an external reference matched to Transcript ENST00000577627
ENSG00000265038	PMM2P1	18:10636670-10637399:1	Human	Gene	phosphomannomutase 2 pseudogene 1 [Source:HGNC Symbol;Acc:HGNC:9116] PMM2P1-201 (Transcript name record; description: phosphomannomutase 2 pseudogene 1,) is an external reference matched to Transcript ENST00000581948
ENSG00000265273	PGDP1	18:31962178-31963618:1	Human	Gene	phosphogluconate dehydrogenase pseudogene 1 [Source:HGNC Symbol;Acc:HGNC:8892] PGDP1-201 (Transcript name record; description: phosphogluconate dehydrogenase pseudogene 1,) is an external reference matched to Transcript ENST00000581802
ENSG00000265279	CLUHP6	18:32196026-32196966:-1	Human	Gene	clustered mitochondria homolog pseudogene 6 [Source:HGNC Symbol;Acc:HGNC:51571] CLUHP6-201 (Transcript name record; description: clustered mitochondria homolog pseudogene 6,) is an external reference matched to Transcript ENST00000580789
ENSG00000265766	CXADRP3	18:14478168-14479267:-1	Human	Gene	CXADR pseudogene 3 [Source:HGNC Symbol;Acc:HGNC:33974] CXADRP3-201 (Transcript name record; description: CXADR pseudogene 3,) is an external reference matched to Transcript ENST00000617265
ENSG00000266066	POLRMTP1	17:62136972-62140639:-1	Human	Gene	RNA polymerase mitochondrial pseudogene 1 [Source:HGNC Symbol;Acc:HGNC:28865] POLRMTP1-201 (Transcript name record; description: RNA polymerase mitochondrial pseudogene 1,) is an external reference matched to Transcript ENST00000578759
ENSG00000266405	CBX3P2	18:2652725-2653259:-1	Human	Gene	CBX3 pseudogene 2 [Source:HGNC Symbol;Acc:HGNC:42874] CBX3P2-201 (Transcript name record; description: CBX3 pseudogene 2,) is an external reference matched to Transcript ENST00000583365
ENSG00000266920	ACTBP9	18:62442028-62443126:1	Human	Gene	ACTB pseudogene 9 [Source:HGNC Symbol;Acc:HGNC:142] ACTBP9-201 (Transcript name record; description: ACTB pseudogene 9,) is an external reference matched to Transcript ENST00000587663
ENSG00000267083	KRT18P61	17:60810165-60811462:1	Human	Gene	keratin 18 pseudogene 61 [Source:HGNC Symbol;Acc:HGNC:48888] KRT18P61-201 (Transcript name record; description: keratin 18 pseudogene 61,) is an external reference matched to Transcript ENST00000585825
ENSG00000267091	CTBP2P7	19:36496916-36498159:-1	Human	Gene	CTBP2 pseudogene 7 [Source:HGNC Symbol;Acc:HGNC:45199] CTBP2P7-201 (Transcript name record; description: CTBP2 pseudogene 7,) is an external reference matched to Transcript ENST00000593270
ENSG00000267099	NTF6G	19:49029726-49030341:1	Human	Gene	neurotrophin 6 gamma (pseudogene) [Source:HGNC Symbol;Acc:HGNC:8027] NTF6G-201 (Transcript name record; description: neurotrophin 6 gamma (pseudogene),) is an external reference matched to Transcript ENST00000591094
ENSG00000267116	PMM2P2	18:12192203-12192934:-1	Human	Gene	phosphomannomutase 2 pseudogene 2 [Source:HGNC Symbol;Acc:HGNC:21753] PMM2P2-201 (Transcript name record; description: phosphomannomutase 2 pseudogene 2,) is an external reference matched to Transcript ENST00000586747
ENSG00000267153	CTBP2P3	18:60663115-60664369:1	Human	Gene	CTBP2 pseudogene 3 [Source:HGNC Symbol;Acc:HGNC:45195] CTBP2P3-201 (Transcript name record; description: CTBP2 pseudogene 3,) is an external reference matched to Transcript ENST00000585629
ENSG00000267170	CALM2P1	17:70241324-70241761:1	Human	Gene	calmodulin 2 pseudogene 1 [Source:HGNC Symbol;Acc:HGNC:1446] CALM2P1-201 (Transcript name record; description: calmodulin 2 pseudogene 1,) is an external reference matched to Transcript ENST00000585658
ENSG00000267258	PPIAP58	19:29921182-29921653:1	Human	Gene	peptidylprolyl isomerase A pseudogene 58 [Source:HGNC Symbol;Acc:HGNC:53682] PPIAP58-201 (Transcript name record; description: peptidylprolyl isomerase A pseudogene 58,) is an external reference matched to Transcript ENST00000585753
ENSG00000267428	DYNAPP2	18:54563082-54567303:1	Human	Gene	DYNAP pseudogene 2 [Source:HGNC Symbol;Acc:HGNC:56222] DYNAPP2-201 (Transcript name record; description: DYNAP pseudogene 2,) is an external reference matched to Transcript ENST00000585943
ENSG00000267544	HIKESHIP2	19:10841839-10842250:1	Human	Gene	HIKESHI pseudogene 2 [Source:HGNC Symbol;Acc:HGNC:54902] HIKESHIP2-201 (Transcript name record; description: HIKESHI pseudogene 2,) is an external reference matched to Transcript ENST00000590455
ENSG00000267573	KRT8P5	18:44320800-44322257:-1	Human	Gene	keratin 8 pseudogene 5 [Source:HGNC Symbol;Acc:HGNC:31094] KRT8P5-201 (Transcript name record; description: keratin 8 pseudogene 5,) is an external reference matched to Transcript ENST00000592443
ENSG00000267685	NTF6B	19:49038479-49039038:-1	Human	Gene	neurotrophin 6 beta (pseudogene) [Source:HGNC Symbol;Acc:HGNC:8026] NTF6B-201 (Transcript name record; description: neurotrophin 6 beta (pseudogene),) is an external reference matched to Transcript ENST00000591913
ENSG00000267742	SINHCAFP2	18:60016778-60017441:-1	Human	Gene	SINHCAF pseudogene 2 [Source:HGNC Symbol;Acc:HGNC:31737] SINHCAFP2-201 (Transcript name record; description: SINHCAF pseudogene 2,) is an external reference matched to Transcript ENST00000591086
ENSG00000268034	TPM3P5	19:41506152-41506898:1	Human	Gene	tropomyosin 3 pseudogene 5 [Source:HGNC Symbol;Acc:HGNC:39168] TPM3P5-201 (Transcript name record; description: tropomyosin 3 pseudogene 5,) is an external reference matched to Transcript ENST00000600996
ENSG00000268433	MTDHP3	19:21677550-21678221:-1	Human	Gene	metadherin pseudogene 3 [Source:HGNC Symbol;Acc:HGNC:52359] MTDHP3-201 (Transcript name record; description: metadherin pseudogene 3,) is an external reference matched to Transcript ENST00000594186
ENSG00000269099	LSP1P1	13:25017404-25017536:1	Human	Gene	LSP1 pseudogene 1 [Source:HGNC Symbol;Acc:HGNC:39716] LSP1P1-201 (Transcript name record; description: LSP1 pseudogene 1,) is an external reference matched to Transcript ENST00000599825
ENSG00000269153	LYPLA2P2	19:7879445-7880120:-1	Human	Gene	LYPLA2 pseudogene 2 [Source:HGNC Symbol;Acc:HGNC:50445] LYPLA2P2-201 (Transcript name record; description: LYPLA2 pseudogene 2,) is an external reference matched to Transcript ENST00000600506
ENSG00000269383	CYCSP7	2:100370255-100370545:-1	Human	Gene	CYCS pseudogene 7 [Source:HGNC Symbol;Acc:HGNC:24422] CYCSP7-201 (Transcript name record; description: CYCS pseudogene 7,) is an external reference matched to Transcript ENST00000595083
ENSG00000269575	MTDHP5	19:22140532-22141117:1	Human	Gene	metadherin pseudogene 5 [Source:HGNC Symbol;Acc:HGNC:52361] MTDHP5-201 (Transcript name record; description: metadherin pseudogene 5,) is an external reference matched to Transcript ENST00000598980
ENSG00000269608	OSTCP3	19:53616802-53617254:1	Human	Gene	oligosaccharyltransferase complex subunit pseudogene 3 [Source:HGNC Symbol;Acc:HGNC:42865] OSTCP3-201 (Transcript name record; description: oligosaccharyltransferase complex subunit pseudogene 3,) is an external reference matched to Transcript ENST00000593607
ENSG00000269845	CCNYL6	19:21750847-21751919:1	Human	Gene	cyclin Y like 6 (pseudogene) [Source:HGNC Symbol;Acc:HGNC:54657] CCNYL6-201 (Transcript name record; description: cyclin Y like 6 (pseudogene),) is an external reference matched to Transcript ENST00000597012
ENSG00000269907	PTMAP11	9:96910076-96910405:1	Human	Gene	prothymosin alpha pseudogene 11 [Source:HGNC Symbol;Acc:HGNC:53979] PTMAP11-201 (Transcript name record; description: prothymosin alpha pseudogene 11,) is an external reference matched to Transcript ENST00000602494
ENSG00000270296	STX8P1	12:12771351-12771705:-1	Human	Gene	syntaxin 8 pseudogene 1 [Source:HGNC Symbol;Acc:HGNC:49855] STX8P1-201 (Transcript name record; description: syntaxin 8 pseudogene 1,) is an external reference matched to Transcript ENST00000603161
ENSG00000270317	FIGLAP1	19:22501699-22501948:-1	Human	Gene	FIGLA pseudogene 1 [Source:HGNC Symbol;Acc:HGNC:57010] FIGLAP1-201 (Transcript name record; description: FIGLA pseudogene 1,) is an external reference matched to Transcript ENST00000603784
ENSG00000270395	MREGP1	12:31254361-31254445:-1	Human	Gene	melanoregulin pseudogene 1 [Source:HGNC Symbol;Acc:HGNC:50749] MREGP1-201 (Transcript name record; description: melanoregulin pseudogene 1,) is an external reference matched to Transcript ENST00000604341
ENSG00000270477	TOMM5P1	6:3693923-3694075:-1	Human	Gene	TOMM5 pseudogene 1 [Source:HGNC Symbol;Acc:HGNC:56896] TOMM5P1-201 (Transcript name record; description: TOMM5 pseudogene 1,) is an external reference matched to Transcript ENST00000605153
ENSG00000270531	CSTBP1	3:11529488-11529755:-1	Human	Gene	CSTB pseudogene 1 [Source:HGNC Symbol;Acc:HGNC:56380] CSTBP1-201 (Transcript name record; description: CSTB pseudogene 1,) is an external reference matched to Transcript ENST00000605193
ENSG00000270538	GCSHP6	3:49252129-49252264:-1	Human	Gene	GCSH pseudogene 6 [Source:HGNC Symbol;Acc:HGNC:56417] GCSHP6-201 (Transcript name record; description: GCSH pseudogene 6,) is an external reference matched to Transcript ENST00000604776
ENSG00000270552	DUXAP3	10:42747544-42748687:-1	Human	Gene	double homeobox A pseudogene 3 [Source:HGNC Symbol;Acc:HGNC:32182] DUXAP3-201 (Transcript name record; description: double homeobox A pseudogene 3,) is an external reference matched to Transcript ENST00000603616
ENSG00000270680	novel gene	13:29339566-29339869:-1	Human	Gene	carbonic anhydrase VB pseudogene 1 (CA5BP1) pseudogene
ENSG00000270759	OOEPP1	X:39791580-39791904:-1	Human	Gene	OOEP pseudogene 1 [Source:HGNC Symbol;Acc:HGNC:54933] OOEPP1-201 (Transcript name record; description: OOEP pseudogene 1,) is an external reference matched to Transcript ENST00000603131
ENSG00000270813	NANOGNBP3	X:101337725-101338289:-1	Human	Gene	NANOGNB pseudogene 3 [Source:HGNC Symbol;Acc:HGNC:42160] NANOGNBP3-201 (Transcript name record; description: NANOGNB pseudogene 3,) is an external reference matched to Transcript ENST00000603059
ENSG00000270837	HNRNPDLP4	19:58049046-58049346:-1	Human	Gene	HNRNPDL pseudogene 4 [Source:HGNC Symbol;Acc:HGNC:48808] HNRNPDLP4-201 (Transcript name record; description: HNRNPDL pseudogene 4,) is an external reference matched to Transcript ENST00000605144
ENSG00000270838	BBLNP1	20:22343693-22343930:-1	Human	Gene	BBLN pseudogene 1 [Source:HGNC Symbol;Acc:HGNC:56950] BBLNP1-201 (Transcript name record; description: BBLN pseudogene 1,) is an external reference matched to Transcript ENST00000603683
ENSG00000270878	GCATP1	14:63594031-63595291:-1	Human	Gene	glycine C-acetyltransferase pseudogene 1 [Source:HGNC Symbol;Acc:HGNC:20013] GCATP1-201 (Transcript name record; description: glycine C-acetyltransferase pseudogene 1,) is an external reference matched to Transcript ENST00000603606
ENSG00000270935	CDCA7P1	6:27268113-27269229:1	Human	Gene	CDCA7 pseudogene 1 [Source:HGNC Symbol;Acc:HGNC:56918] CDCA7P1-201 (Transcript name record; description: CDCA7 pseudogene 1,) is an external reference matched to Transcript ENST00000604325
ENSG00000271131	PPIAP75	3:178493327-178493810:-1	Human	Gene	peptidylprolyl isomerase A pseudogene 75 [Source:HGNC Symbol;Acc:HGNC:53699] PPIAP75-201 (Transcript name record; description: peptidylprolyl isomerase A pseudogene 75,) is an external reference matched to Transcript ENST00000603675
ENSG00000271134	IFITM3P9	2:60682873-60683244:-1	Human	Gene	IFITM3 pseudogene 9 [Source:HGNC Symbol;Acc:HGNC:54548] IFITM3P9-201 (Transcript name record; description: IFITM3 pseudogene 9,) is an external reference matched to Transcript ENST00000604586
ENSG00000271142	YWHAQP7	12:76619386-76620043:1	Human	Gene	YWHAQ pseudogene 7 [Source:HGNC Symbol;Acc:HGNC:37686] YWHAQP7-201 (Transcript name record; description: YWHAQ pseudogene 7,) is an external reference matched to Transcript ENST00000603536
ENSG00000271163	NGRNP3	7:2393847-2394131:-1	Human	Gene	NGRN pseudogene 3 [Source:HGNC Symbol;Acc:HGNC:56572] NGRNP3-201 (Transcript name record; description: NGRN pseudogene 3,) is an external reference matched to Transcript ENST00000603368
ENSG00000271182	CPSF6P1	19:21634833-21635175:-1	Human	Gene	CPSF6 pseudogene 1 [Source:HGNC Symbol;Acc:HGNC:57009] CPSF6P1-201 (Transcript name record; description: CPSF6 pseudogene 1,) is an external reference matched to Transcript ENST00000605470
ENSG00000271230	novel gene	5:6532891-6533200:-1	Human	Gene	histone cluster 3, H3 pseudogene (HIST3H3) pseudogene
ENSG00000271287	BCRP9	13:67790407-67790794:1	Human	Gene	BCR pseudogene 9 [Source:HGNC Symbol;Acc:HGNC:49113] BCRP9-201 (Transcript name record; description: BCR pseudogene 9,) is an external reference matched to Transcript ENST00000605312
ENSG00000256616	ADGRA3P1	18:12075205-12076654:-1	Human	Gene	ADGRA3 pseudogene 1 [Source:HGNC Symbol;Acc:HGNC:55918] ADGRA3P1-201 (Transcript name record; description: ADGRA3 pseudogene 1,) is an external reference matched to Transcript ENST00000590929
ENSG00000256709	CSGALNACT2P2	X:106327534-106327824:1	Human	Gene	CSGALNACT2 pseudogene 2 [Source:HGNC Symbol;Acc:HGNC:55034] CSGALNACT2P2-201 (Transcript name record; description: CSGALNACT2 pseudogene 2,) is an external reference matched to Transcript ENST00000538229
ENSG00000256737	RBBP4P5	14:21563819-21565084:1	Human	Gene	RBBP4 pseudogene 5 [Source:HGNC Symbol;Acc:HGNC:42372] RBBP4P5-201 (Transcript name record; description: RBBP4 pseudogene 5,) is an external reference matched to Transcript ENST00000398583
ENSG00000256777	PDCL3P7	12:66275940-66276651:-1	Human	Gene	PDCL3 pseudogene 7 [Source:HGNC Symbol;Acc:HGNC:44508] PDCL3P7-201 (Transcript name record; description: PDCL3 pseudogene 7,) is an external reference matched to Transcript ENST00000392251
ENSG00000256912	GCNAP1	12:9817350-9818025:-1	Human	Gene	GCNA pseudogene 1 [Source:HGNC Symbol;Acc:HGNC:52401] GCNAP1-201 (Transcript name record; description: GCNA pseudogene 1,) is an external reference matched to Transcript ENST00000543168
ENSG00000256963	PPDPFP2	12:121079842-121080124:1	Human	Gene	PPDPF pseudogene 2 [Source:HGNC Symbol;Acc:HGNC:56492] PPDPFP2-201 (Transcript name record; description: PPDPF pseudogene 2,) is an external reference matched to Transcript ENST00000538389
ENSG00000257043	SRSF3P1	11:18665050-18665548:1	Human	Gene	SRSF3 pseudogene 1 [Source:HGNC Symbol;Acc:HGNC:54691] SRSF3P1-201 (Transcript name record; description: SRSF3 pseudogene 1,) is an external reference matched to Transcript ENST00000537438
ENSG00000257210	NACAP8	12:93124063-93124543:-1	Human	Gene	NACA pseudogene 8 [Source:HGNC Symbol;Acc:HGNC:49490] NACAP8-201 (Transcript name record; description: NACA pseudogene 8,) is an external reference matched to Transcript ENST00000552100
ENSG00000257243	PARK7P1	12:49595148-49595688:1	Human	Gene	PARK7 pseudogene 1 [Source:HGNC Symbol;Acc:HGNC:55066] PARK7P1-201 (Transcript name record; description: PARK7 pseudogene 1,) is an external reference matched to Transcript ENST00000547655
ENSG00000257364	VENTXP3	12:74292324-74293096:1	Human	Gene	VENT homeobox pseudogene 3 [Source:HGNC Symbol;Acc:HGNC:30902] VENTXP3-201 (Transcript name record; description: VENT homeobox pseudogene 3,) is an external reference matched to Transcript ENST00000546480
ENSG00000257368	MESDP1	12:45444766-45445438:1	Human	Gene	MESD pseudogene 1 [Source:HGNC Symbol;Acc:HGNC:27324] MESDP1-201 (Transcript name record; description: MESD pseudogene 1,) is an external reference matched to Transcript ENST00000546680
ENSG00000257444	SETP7	12:107271394-107271846:1	Human	Gene	SET pseudogene 7 [Source:HGNC Symbol;Acc:HGNC:42926] SETP7-201 (Transcript name record; description: SET pseudogene 7,) is an external reference matched to Transcript ENST00000552169
ENSG00000257528	KRT8P19	12:61879318-61880772:1	Human	Gene	keratin 8 pseudogene 19 [Source:HGNC Symbol;Acc:HGNC:33371] KRT8P19-201 (Transcript name record; description: keratin 8 pseudogene 19,) is an external reference matched to Transcript ENST00000551916
ENSG00000257609	novel gene	12:81868368-81869046:1	Human	Gene	vomeronasal 1 receptor 3 (gene/pseudogene) (VN1R3) pseudogene
ENSG00000257648	CYCSP30	12:87750142-87750313:1	Human	Gene	CYCS pseudogene 30 [Source:HGNC Symbol;Acc:HGNC:24405] CYCSP30-201 (Transcript name record; description: CYCS pseudogene 30,) is an external reference matched to Transcript ENST00000546447
ENSG00000257666	CBX3P5	12:95286318-95286838:-1	Human	Gene	CBX3 pseudogene 5 [Source:HGNC Symbol;Acc:HGNC:42877] CBX3P5-201 (Transcript name record; description: CBX3 pseudogene 5,) is an external reference matched to Transcript ENST00000552017
ENSG00000257758	KRT18P20	12:104976749-104978027:-1	Human	Gene	keratin 18 pseudogene 20 [Source:HGNC Symbol;Acc:HGNC:33388] KRT18P20-201 (Transcript name record; description: keratin 18 pseudogene 20,) is an external reference matched to Transcript ENST00000548986
ENSG00000257941	DENRP2	12:76057538-76058115:1	Human	Gene	DENR pseudogene 2 [Source:HGNC Symbol;Acc:HGNC:56956] DENRP2-201 (Transcript name record; description: DENR pseudogene 2,) is an external reference matched to Transcript ENST00000552477
ENSG00000257957	QRSL1P3	14:35765795-35767110:1	Human	Gene	QRSL1 pseudogene 3 [Source:HGNC Symbol;Acc:HGNC:43669] QRSL1P3-201 (Transcript name record; description: QRSL1 pseudogene 3,) is an external reference matched to Transcript ENST00000552666
ENSG00000257966	OLA1P3	12:55870048-55872602:-1	Human	Gene	OLA1 pseudogene 3 [Source:HGNC Symbol;Acc:HGNC:45278] OLA1P3-201 (Transcript name record; description: OLA1 pseudogene 3,) is an external reference matched to Transcript ENST00000550756
ENSG00000258116	PPIAP45	12:47341614-47342089:-1	Human	Gene	peptidylprolyl isomerase A pseudogene 45 [Source:HGNC Symbol;Acc:HGNC:53669] PPIAP45-201 (Transcript name record; description: peptidylprolyl isomerase A pseudogene 45,) is an external reference matched to Transcript ENST00000546707
ENSG00000258262	MTCH2P2	12:92530460-92531324:1	Human	Gene	MTCH2 pseudogene 2 [Source:HGNC Symbol;Acc:HGNC:56547] MTCH2P2-201 (Transcript name record; description: MTCH2 pseudogene 2,) is an external reference matched to Transcript ENST00000552900
ENSG00000258357	NSA2P2	12:94521090-94521869:-1	Human	Gene	NSA2 pseudogene 2 [Source:HGNC Symbol;Acc:HGNC:54581] NSA2P2-201 (Transcript name record; description: NSA2 pseudogene 2,) is an external reference matched to Transcript ENST00000551218
ENSG00000258397	BCAR1P1	15:20073699-20074334:-1	Human	Gene	BCAR1 pseudogene 1 [Source:HGNC Symbol;Acc:HGNC:51325] BCAR1P1-201 (Transcript name record; description: BCAR1 pseudogene 1,) is an external reference matched to Transcript ENST00000553953
ENSG00000258406	TUBBP3	14:43274824-43275697:1	Human	Gene	tubulin beta pseudogene 3 [Source:HGNC Symbol;Acc:HGNC:18192] TUBBP3-201 (Transcript name record; description: tubulin beta pseudogene 3,) is an external reference matched to Transcript ENST00000554689
ENSG00000258485	SRMP2	14:60919240-60920155:-1	Human	Gene	SRM pseudogene 2 [Source:HGNC Symbol;Acc:HGNC:20034] SRMP2-201 (Transcript name record; description: SRM pseudogene 2,) is an external reference matched to Transcript ENST00000553832
ENSG00000258544	GLRXP2	14:90107675-90107995:1	Human	Gene	glutaredoxin pseudogene 2 [Source:HGNC Symbol;Acc:HGNC:18376] GLRXP2-201 (Transcript name record; description: glutaredoxin pseudogene 2,) is an external reference matched to Transcript ENST00000555594
ENSG00000258712	CXADRP2	15:21372793-21373881:-1	Human	Gene	CXADR pseudogene 2 [Source:HGNC Symbol;Acc:HGNC:33973] CXADRP2-201 (Transcript name record; description: CXADR pseudogene 2,) is an external reference matched to Transcript ENST00000556905
ENSG00000258771	BCAR1P2	15:21080812-21081447:-1	Human	Gene	BCAR1 pseudogene 2 [Source:HGNC Symbol;Acc:HGNC:51326] BCAR1P2-201 (Transcript name record; description: BCAR1 pseudogene 2,) is an external reference matched to Transcript ENST00000557707
ENSG00000258781	CDRT15P13	14:19228898-19229945:-1	Human	Gene	CDRT15 pseudogene 13 [Source:HGNC Symbol;Acc:HGNC:54920] CDRT15P13-201 (Transcript name record; description: CDRT15 pseudogene 13,) is an external reference matched to Transcript ENST00000547821
ENSG00000258783	KRT18P6	14:35511825-35513089:-1	Human	Gene	keratin 18 pseudogene 6 [Source:HGNC Symbol;Acc:HGNC:20280] KRT18P6-201 (Transcript name record; description: keratin 18 pseudogene 6,) is an external reference matched to Transcript ENST00000555540
ENSG00000258948	KRT8P1	14:38727275-38728481:1	Human	Gene	keratin 8 pseudogene 1 [Source:HGNC Symbol;Acc:HGNC:20281] KRT8P1-201 (Transcript name record; description: keratin 8 pseudogene 1,) is an external reference matched to Transcript ENST00000557533
ENSG00000258963	EDDM3DP	14:20734578-20735011:1	Human	Gene	epididymal protein 3D, pseudogene [Source:HGNC Symbol;Acc:HGNC:37707] EDDM3DP-201 (Transcript name record; description: epididymal protein 3D, pseudogene,) is an external reference matched to Transcript ENST00000554692
ENSG00000259032	ENSAP2	14:82692704-82693055:-1	Human	Gene	endosulfine alpha pseudogene 2 [Source:HGNC Symbol;Acc:HGNC:20011] ENSAP2-201 (Transcript name record; description: endosulfine alpha pseudogene 2,) is an external reference matched to Transcript ENST00000554405
ENSG00000259100	COILP1	14:39385404-39387102:-1	Human	Gene	coilin pseudogene 1 [Source:HGNC Symbol;Acc:HGNC:19927] COILP1-201 (Transcript name record; description: coilin pseudogene 1,) is an external reference matched to Transcript ENST00000553667
ENSG00000259167	NMNAT1P1	14:81032529-81033404:1	Human	Gene	NMNAT1 pseudogene 1 [Source:HGNC Symbol;Acc:HGNC:20024] NMNAT1P1-201 (Transcript name record; description: NMNAT1 pseudogene 1,) is an external reference matched to Transcript ENST00000554095
ENSG00000259205	PRKXP1	15:100553529-100558954:-1	Human	Gene	PRKX pseudogene 1 [Source:HGNC Symbol;Acc:HGNC:9442] PRKXP1-201 (Transcript name record; description: PRKX pseudogene 1,) is an external reference matched to Transcript ENST00000561423
ENSG00000259465	AHCYP7	15:50417385-50418692:1	Human	Gene	adenosylhomocysteinase pseudogene 7 [Source:HGNC Symbol;Acc:HGNC:44999] AHCYP7-201 (Transcript name record; description: adenosylhomocysteinase pseudogene 7,) is an external reference matched to Transcript ENST00000560847
ENSG00000259470	KRT8P9	15:70858714-70860162:1	Human	Gene	keratin 8 pseudogene 9 [Source:HGNC Symbol;Acc:HGNC:33363] KRT8P9-201 (Transcript name record; description: keratin 8 pseudogene 9,) is an external reference matched to Transcript ENST00000558927
ENSG00000259489	KRT18P47	15:88960070-88961046:1	Human	Gene	keratin 18 pseudogene 47 [Source:HGNC Symbol;Acc:HGNC:33417] KRT18P47-201 (Transcript name record; description: keratin 18 pseudogene 47,) is an external reference matched to Transcript ENST00000561341
ENSG00000259493	TFDP1P3	15:79559256-79560304:-1	Human	Gene	TFDP1 pseudogene 3 [Source:HGNC Symbol;Acc:HGNC:54931] TFDP1P3-201 (Transcript name record; description: TFDP1 pseudogene 3,) is an external reference matched to Transcript ENST00000560593
ENSG00000259500	KRT8P24	15:48971803-48973361:1	Human	Gene	keratin 8 pseudogene 24 [Source:HGNC Symbol;Acc:HGNC:33376] KRT8P24-201 (Transcript name record; description: keratin 8 pseudogene 24,) is an external reference matched to Transcript ENST00000560290
ENSG00000259565	KRT8P23	15:76979245-76980451:-1	Human	Gene	keratin 8 pseudogene 23 [Source:HGNC Symbol;Acc:HGNC:33375] KRT8P23-201 (Transcript name record; description: keratin 8 pseudogene 23,) is an external reference matched to Transcript ENST00000560090
ENSG00000259592	PRELID1P4	15:35121573-35122084:-1	Human	Gene	PRELID1 pseudogene 4 [Source:HGNC Symbol;Acc:HGNC:43889] PRELID1P4-201 (Transcript name record; description: PRELID1 pseudogene 4,) is an external reference matched to Transcript ENST00000561466
ENSG00000259614	TUBAP12	15:96388214-96389056:-1	Human	Gene	tubulin alpha pseudogene 12 [Source:HGNC Symbol;Acc:HGNC:54879] TUBAP12-201 (Transcript name record; description: tubulin alpha pseudogene 12,) is an external reference matched to Transcript ENST00000559595
ENSG00000259750	NSA2P4	15:59401221-59402004:-1	Human	Gene	NSA2 pseudogene 4 [Source:HGNC Symbol;Acc:HGNC:54583] NSA2P4-201 (Transcript name record; description: NSA2 pseudogene 4,) is an external reference matched to Transcript ENST00000560515
ENSG00000259751	TUBAP11	15:34849137-34850395:-1	Human	Gene	tubulin alpha pseudogene 11 [Source:HGNC Symbol;Acc:HGNC:54878] TUBAP11-201 (Transcript name record; description: tubulin alpha pseudogene 11,) is an external reference matched to Transcript ENST00000559655
ENSG00000260053	ABCB10P4	15:28506625-28508808:-1	Human	Gene	ABCB10 pseudogene 4 [Source:HGNC Symbol;Acc:HGNC:31130] ABCB10P4-201 (Transcript name record; description: ABCB10 pseudogene 4,) is an external reference matched to Transcript ENST00000566803
ENSG00000260081	MRFAP1P1	X:153606517-153607101:1	Human	Gene	MRFAP1 pseudogene 1 [Source:HGNC Symbol;Acc:HGNC:55909] MRFAP1P1-201 (Transcript name record; description: MRFAP1 pseudogene 1,) is an external reference matched to Transcript ENST00000406288
ENSG00000260187	PPIAP48	16:64736794-64737283:1	Human	Gene	peptidylprolyl isomerase A pseudogene 48 [Source:HGNC Symbol;Acc:HGNC:53672] PPIAP48-201 (Transcript name record; description: peptidylprolyl isomerase A pseudogene 48,) is an external reference matched to Transcript ENST00000564851
ENSG00000260229	PPIAP51	16:81476023-81476519:-1	Human	Gene	peptidylprolyl isomerase A pseudogene 51 [Source:HGNC Symbol;Acc:HGNC:53675] PPIAP51-201 (Transcript name record; description: peptidylprolyl isomerase A pseudogene 51,) is an external reference matched to Transcript ENST00000567149
ENSG00000260266	PPIAP46	15:74361552-74362041:1	Human	Gene	peptidylprolyl isomerase A pseudogene 46 [Source:HGNC Symbol;Acc:HGNC:53670] PPIAP46-201 (Transcript name record; description: peptidylprolyl isomerase A pseudogene 46,) is an external reference matched to Transcript ENST00000569235
ENSG00000260284	TPSP2	16:1286254-1289072:-1	Human	Gene	tryptase pseudogene 2 [Source:HGNC Symbol;Acc:HGNC:14136] TPSP2-201 (Transcript name record; description: tryptase pseudogene 2,) is an external reference matched to Transcript ENST00000561760
ENSG00000260459	FTLP14	16:68822587-68823070:1	Human	Gene	ferritin light chain pseudogene 14 [Source:HGNC Symbol;Acc:HGNC:37964] FTLP14-201 (Transcript name record; description: ferritin light chain pseudogene 14,) is an external reference matched to Transcript ENST00000562087
ENSG00000260471	PPIAP49	16:74220929-74221427:1	Human	Gene	peptidylprolyl isomerase A pseudogene 49 [Source:HGNC Symbol;Acc:HGNC:53673] PPIAP49-201 (Transcript name record; description: peptidylprolyl isomerase A pseudogene 49,) is an external reference matched to Transcript ENST00000563335
ENSG00000260731	KRT8P22	16:78048483-78049897:-1	Human	Gene	keratin 8 pseudogene 22 [Source:HGNC Symbol;Acc:HGNC:33374] KRT8P22-201 (Transcript name record; description: keratin 8 pseudogene 22,) is an external reference matched to Transcript ENST00000562317
ENSG00000260799	KRT8P50	15:42800968-42802405:-1	Human	Gene	keratin 8 pseudogene 50 [Source:HGNC Symbol;Acc:HGNC:48346] KRT8P50-201 (Transcript name record; description: keratin 8 pseudogene 50,) is an external reference matched to Transcript ENST00000562022
ENSG00000261151	TIPINP2	16:58092053-58092947:-1	Human	Gene	TIPIN pseudogene 2 [Source:HGNC Symbol;Acc:HGNC:56789] TIPINP2-201 (Transcript name record; description: TIPIN pseudogene 2,) is an external reference matched to Transcript ENST00000570133
ENSG00000261205	NIFKP4	15:75251743-75252934:-1	Human	Gene	NIFK pseudogene 4 [Source:HGNC Symbol;Acc:HGNC:44952] NIFKP4-201 (Transcript name record; description: NIFK pseudogene 4,) is an external reference matched to Transcript ENST00000567275
ENSG00000261315	LARP4P	15:36617089-36619265:1	Human	Gene	LARP4 pseudogene [Source:HGNC Symbol;Acc:HGNC:21438] LARP4P-201 (Transcript name record; description: LARP4 pseudogene,) is an external reference matched to Transcript ENST00000566382
ENSG00000261524	ABCB10P3	15:28402868-28405033:1	Human	Gene	ABCB10 pseudogene 3 [Source:HGNC Symbol;Acc:HGNC:31129] ABCB10P3-201 (Transcript name record; description: ABCB10 pseudogene 3,) is an external reference matched to Transcript ENST00000561950
ENSG00000261528	CCNYL7	16:23500905-23501630:1	Human	Gene	cyclin Y like 7 (pseudogene) [Source:HGNC Symbol;Acc:HGNC:54659] CCNYL7-201 (Transcript name record; description: cyclin Y like 7 (pseudogene),) is an external reference matched to Transcript ENST00000569310
ENSG00000261748	SPRING1P3	16:16952502-16953468:-1	Human	Gene	SPRING1 pseudogene 3 [Source:HGNC Symbol;Acc:HGNC:56328] SPRING1P3-201 (Transcript name record; description: SPRING1 pseudogene 3,) is an external reference matched to Transcript ENST00000564217
ENSG00000261939	LARP7P2	16:19819504-19819628:-1	Human	Gene	LARP7 pseudogene 2 [Source:HGNC Symbol;Acc:HGNC:49764] LARP7P2-201 (Transcript name record; description: LARP7 pseudogene 2,) is an external reference matched to Transcript ENST00000575306
ENSG00000262120	novel gene	16:71420483-71421518:1	Human	Gene	60S ribosomal protein pseudogene (RPL) pseudogene
ENSG00000262400	CANT1P1	6:25152547-25152883:1	Human	Gene	CANT1 pseudogene 1 [Source:HGNC Symbol;Acc:HGNC:56915] CANT1P1-201 (Transcript name record; description: CANT1 pseudogene 1,) is an external reference matched to Transcript ENST00000573276
ENSG00000262516	DPPA3P6	16:3840528-3841010:1	Human	Gene	DPPA3 pseudogene 6 [Source:HGNC Symbol;Acc:HGNC:56534] DPPA3P6-201 (Transcript name record; description: DPPA3 pseudogene 6,) is an external reference matched to Transcript ENST00000572774
ENSG00000262519	TXNP4	17:4572206-4572515:1	Human	Gene	thioredoxin pseudogene 4 [Source:HGNC Symbol;Acc:HGNC:49484] TXNP4-201 (Transcript name record; description: thioredoxin pseudogene 4,) is an external reference matched to Transcript ENST00000575018
ENSG00000235036	DNAJC9P1	20:10612861-10614229:-1	Human	Gene	DNAJC9 pseudogene 1 [Source:HGNC Symbol;Acc:HGNC:56947] DNAJC9P1-201 (Transcript name record; description: DNAJC9 pseudogene 1,) is an external reference matched to Transcript ENST00000456064
ENSG00000235082	SUMO1P3	1:160317403-160317706:1	Human	Gene	SUMO1 pseudogene 3 [Source:HGNC Symbol;Acc:HGNC:33150] SUMO1P3-201 (Transcript name record; description: SUMO1 pseudogene 3,) is an external reference matched to Transcript ENST00000439961
ENSG00000235124	KRT8P17	X:57984686-57986133:1	Human	Gene	keratin 8 pseudogene 17 [Source:HGNC Symbol;Acc:HGNC:33369] KRT8P17-201 (Transcript name record; description: keratin 8 pseudogene 17,) is an external reference matched to Transcript ENST00000453110
ENSG00000235145	RPSAP16	1:179968686-179969506:1	Human	Gene	ribosomal protein SA pseudogene 16 [Source:HGNC Symbol;Acc:HGNC:35478] RPSAP16-201 (Transcript name record; description: ribosomal protein SA pseudogene 16,) is an external reference matched to Transcript ENST00000447583
ENSG00000235183	SRP14P3	17:49795343-49795669:1	Human	Gene	SRP14 pseudogene 3 [Source:HGNC Symbol;Acc:HGNC:53769] SRP14P3-201 (Transcript name record; description: SRP14 pseudogene 3,) is an external reference matched to Transcript ENST00000513669
ENSG00000235218	DNAJC17P1	2:193276668-193277614:-1	Human	Gene	DNAJC17 pseudogene 1 [Source:HGNC Symbol;Acc:HGNC:54782] DNAJC17P1-201 (Transcript name record; description: DNAJC17 pseudogene 1,) is an external reference matched to Transcript ENST00000441105
ENSG00000235239	ACTRT1P1	X:128127090-128128212:-1	Human	Gene	ACTRT1 pseudogene 1 [Source:HGNC Symbol;Acc:HGNC:55127] ACTRT1P1-201 (Transcript name record; description: ACTRT1 pseudogene 1,) is an external reference matched to Transcript ENST00000428208
ENSG00000235275	KRT18P16	5:123636110-123637403:1	Human	Gene	keratin 18 pseudogene 16 [Source:HGNC Symbol;Acc:HGNC:33384] KRT18P16-201 (Transcript name record; description: keratin 18 pseudogene 16,) is an external reference matched to Transcript ENST00000510337
ENSG00000235297	FAUP1	18:74389884-74390297:-1	Human	Gene	FAU pseudogene 1 [Source:HGNC Symbol;Acc:HGNC:17984] FAUP1-201 (Transcript name record; description: FAU pseudogene 1,) is an external reference matched to Transcript ENST00000474180
ENSG00000235352	SGCEP1	2:144754776-144755998:-1	Human	Gene	SGCE pseudogene 1 [Source:HGNC Symbol;Acc:HGNC:54675] SGCEP1-201 (Transcript name record; description: SGCE pseudogene 1,) is an external reference matched to Transcript ENST00000420880
ENSG00000235371	ACO2P2	1:236110061-236112370:1	Human	Gene	ACO2 pseudogene 2 [Source:HGNC Symbol;Acc:HGNC:56990] ACO2P2-201 (Transcript name record; description: ACO2 pseudogene 2,) is an external reference matched to Transcript ENST00000446607
ENSG00000235414	RPSAP24	2:174043008-174043880:1	Human	Gene	ribosomal protein SA pseudogene 24 [Source:HGNC Symbol;Acc:HGNC:36362] RPSAP24-201 (Transcript name record; description: ribosomal protein SA pseudogene 24,) is an external reference matched to Transcript ENST00000461543
ENSG00000235416	TIPINP1	X:53456273-53457029:-1	Human	Gene	TIPIN pseudogene 1 [Source:HGNC Symbol;Acc:HGNC:54963] TIPINP1-201 (Transcript name record; description: TIPIN pseudogene 1,) is an external reference matched to Transcript ENST00000425348
ENSG00000235485	ACO2P1	22:34589085-34591278:-1	Human	Gene	ACO2 pseudogene 1 [Source:HGNC Symbol;Acc:HGNC:56989] ACO2P1-201 (Transcript name record; description: ACO2 pseudogene 1,) is an external reference matched to Transcript ENST00000457251
ENSG00000235514	LLPHP2	21:25762938-25763333:-1	Human	Gene	LLPH pseudogene 2 [Source:HGNC Symbol;Acc:HGNC:50492] LLPHP2-201 (Transcript name record; description: LLPH pseudogene 2,) is an external reference matched to Transcript ENST00000436405
ENSG00000235534	FECHP1	3:34872641-34873854:1	Human	Gene	ferrochelatase pseudogene 1 [Source:HGNC Symbol;Acc:HGNC:3648] FECHP1-201 (Transcript name record; description: ferrochelatase pseudogene 1,) is an external reference matched to Transcript ENST00000431896
ENSG00000235554	SRSF6P2	17:16616848-16617881:-1	Human	Gene	SRSF6 pseudogene 2 [Source:HGNC Symbol;Acc:HGNC:54947] SRSF6P2-201 (Transcript name record; description: SRSF6 pseudogene 2,) is an external reference matched to Transcript ENST00000414124
ENSG00000235579	RPL38P5	2:201162484-201162680:-1	Human	Gene	RPL38 pseudogene 5 [Source:HGNC Symbol;Acc:HGNC:54607] RPL38P5-201 (Transcript name record; description: RPL38 pseudogene 5,) is an external reference matched to Transcript ENST00000424739
ENSG00000235626	KRT18P66	9:30773464-30774732:1	Human	Gene	keratin 18 pseudogene 66 [Source:HGNC Symbol;Acc:HGNC:48893] KRT18P66-201 (Transcript name record; description: keratin 18 pseudogene 66,) is an external reference matched to Transcript ENST00000452970
ENSG00000235674	LDHAP2	1:235738005-235738989:1	Human	Gene	lactate dehydrogenase A pseudogene 2 [Source:HGNC Symbol;Acc:HGNC:6537] LDHAP2-201 (Transcript name record; description: lactate dehydrogenase A pseudogene 2,) is an external reference matched to Transcript ENST00000437325
ENSG00000235677	NPM1P26	10:96560185-96560922:1	Human	Gene	nucleophosmin 1 pseudogene 26 [Source:HGNC Symbol;Acc:HGNC:45205] NPM1P26-201 (Transcript name record; description: nucleophosmin 1 pseudogene 26,) is an external reference matched to Transcript ENST00000426339
ENSG00000235686	PPIAP20	19:12508129-12508263:1	Human	Gene	peptidylprolyl isomerase A pseudogene 20 [Source:HGNC Symbol;Acc:HGNC:38037] PPIAP20-201 (Transcript name record; description: peptidylprolyl isomerase A pseudogene 20,) is an external reference matched to Transcript ENST00000449839
ENSG00000235716	KRT18P46	2:161580072-161581350:1	Human	Gene	keratin 18 pseudogene 46 [Source:HGNC Symbol;Acc:HGNC:33416] KRT18P46-201 (Transcript name record; description: keratin 18 pseudogene 46,) is an external reference matched to Transcript ENST00000435568
ENSG00000235816	PRELID1P3	10:63427297-63427939:1	Human	Gene	PRELID1 pseudogene 3 [Source:HGNC Symbol;Acc:HGNC:43888] PRELID1P3-201 (Transcript name record; description: PRELID1 pseudogene 3,) is an external reference matched to Transcript ENST00000450055
ENSG00000235832	CNN2P3	9:64486164-64487069:-1	Human	Gene	calponin 2 pseudogene 3 [Source:HGNC Symbol;Acc:HGNC:39528] CNN2P3-201 (Transcript name record; description: calponin 2 pseudogene 3,) is an external reference matched to Transcript ENST00000450201
ENSG00000235847	LDHAP7	2:84777259-84778223:-1	Human	Gene	lactate dehydrogenase A pseudogene 7 [Source:HGNC Symbol;Acc:HGNC:23144] LDHAP7-201 (Transcript name record; description: lactate dehydrogenase A pseudogene 7,) is an external reference matched to Transcript ENST00000398295
ENSG00000236072	SRSF2P1	X:34387722-34388464:1	Human	Gene	SRSF2 pseudogene 1 [Source:HGNC Symbol;Acc:HGNC:54922] SRSF2P1-201 (Transcript name record; description: SRSF2 pseudogene 1,) is an external reference matched to Transcript ENST00000454146
ENSG00000236090	LDHAP3	2:41819747-41820754:1	Human	Gene	lactate dehydrogenase A pseudogene 3 [Source:HGNC Symbol;Acc:HGNC:6538] LDHAP3-201 (Transcript name record; description: lactate dehydrogenase A pseudogene 3,) is an external reference matched to Transcript ENST00000448312
ENSG00000236175	SSU72P6	11:4278705-4279192:1	Human	Gene	SSU72 pseudogene 6 [Source:HGNC Symbol;Acc:HGNC:43625] SSU72P6-201 (Transcript name record; description: SSU72 pseudogene 6,) is an external reference matched to Transcript ENST00000532644
ENSG00000236182	ENOPH1P1	3:188989382-188990135:-1	Human	Gene	ENOPH1 pseudogene 1 [Source:HGNC Symbol;Acc:HGNC:56617] ENOPH1P1-201 (Transcript name record; description: ENOPH1 pseudogene 1,) is an external reference matched to Transcript ENST00000411493
ENSG00000236185	HNRNPDLP3	X:95610578-95610957:1	Human	Gene	HNRNPDL pseudogene 3 [Source:HGNC Symbol;Acc:HGNC:48754] HNRNPDLP3-201 (Transcript name record; description: HNRNPDL pseudogene 3,) is an external reference matched to Transcript ENST00000456745
ENSG00000236285	NPM1P8	X:32205902-32206738:1	Human	Gene	nucleophosmin 1 pseudogene 8 [Source:HGNC Symbol;Acc:HGNC:7928] NPM1P8-201 (Transcript name record; description: nucleophosmin 1 pseudogene 8,) is an external reference matched to Transcript ENST00000458237
ENSG00000236296	GUSBP5	4:143559487-143560064:1	Human	Gene	GUSB pseudogene 5 [Source:HGNC Symbol;Acc:HGNC:42319] GUSBP5-201 (Transcript name record; description: GUSB pseudogene 5,) is an external reference matched to Transcript ENST00000418136
ENSG00000236349	SUCLG2P2	12:94548241-94549536:1	Human	Gene	SUCLG2 pseudogene 2 [Source:HGNC Symbol;Acc:HGNC:43997] SUCLG2P2-201 (Transcript name record; description: SUCLG2 pseudogene 2,) is an external reference matched to Transcript ENST00000307241
ENSG00000236357	EI24P1	3:176068042-176068908:-1	Human	Gene	EI24 pseudogene 1 [Source:HGNC Symbol;Acc:HGNC:44586] EI24P1-201 (Transcript name record; description: EI24 pseudogene 1,) is an external reference matched to Transcript ENST00000416584
ENSG00000236360	RRAS2P1	1:52993201-52993702:-1	Human	Gene	RRAS2 pseudogene 1 [Source:HGNC Symbol;Acc:HGNC:54561] RRAS2P1-201 (Transcript name record; description: RRAS2 pseudogene 1,) is an external reference matched to Transcript ENST00000414168
ENSG00000236440	COPRSP1	2:140683360-140683888:-1	Human	Gene	COPRS pseudogene 1 [Source:HGNC Symbol;Acc:HGNC:54677] COPRSP1-201 (Transcript name record; description: COPRS pseudogene 1,) is an external reference matched to Transcript ENST00000427448
ENSG00000236456	DENRP1	20:34245953-34246537:-1	Human	Gene	DENR pseudogene 1 [Source:HGNC Symbol;Acc:HGNC:56955] DENRP1-201 (Transcript name record; description: DENR pseudogene 1,) is an external reference matched to Transcript ENST00000433096
ENSG00000236503	TRPC6P8	7:136262558-136263017:-1	Human	Gene	TRPC6 pseudogene 8 [Source:HGNC Symbol;Acc:HGNC:55949] TRPC6P8-201 (Transcript name record; description: TRPC6 pseudogene 8,) is an external reference matched to Transcript ENST00000426484
ENSG00000236523	NPM1P40	1:203255743-203256475:1	Human	Gene	nucleophosmin 1 pseudogene 40 [Source:HGNC Symbol;Acc:HGNC:45219] NPM1P40-201 (Transcript name record; description: nucleophosmin 1 pseudogene 40,) is an external reference matched to Transcript ENST00000412758
ENSG00000236554	ASNSP3	13:100062296-100063601:-1	Human	Gene	ASNS pseudogene 3 [Source:HGNC Symbol;Acc:HGNC:39399] ASNSP3-201 (Transcript name record; description: ASNS pseudogene 3,) is an external reference matched to Transcript ENST00000451989
ENSG00000236562	IFITM3P1	4:66094142-66094526:1	Human	Gene	IFITM3 pseudogene 1 [Source:HGNC Symbol;Acc:HGNC:54538] IFITM3P1-201 (Transcript name record; description: IFITM3 pseudogene 1,) is an external reference matched to Transcript ENST00000505282
ENSG00000236603	RANP1	6:30485940-30486590:1	Human	Gene	RAN pseudogene 1 [Source:HGNC Symbol;Acc:HGNC:21631] RANP1-206 (Transcript name record; description: RAN pseudogene 1,) is an external reference matched to Transcript ENST00000455094
ENSG00000236670	KRT18P5	22:20482815-20484105:-1	Human	Gene	keratin 18 pseudogene 5 [Source:HGNC Symbol;Acc:HGNC:19259] KRT18P5-201 (Transcript name record; description: keratin 18 pseudogene 5,) is an external reference matched to Transcript ENST00000436075
ENSG00000236794	BCRP8	22:23179918-23180172:-1	Human	Gene	BCR pseudogene 8 [Source:HGNC Symbol;Acc:HGNC:39076] BCRP8-201 (Transcript name record; description: BCR pseudogene 8,) is an external reference matched to Transcript ENST00000412037
ENSG00000236851	DHFRP2	HSCHR6_MHC_QBL_CTG1:2622041-2622587:-1	Human	Gene	dihydrofolate reductase pseudogene 2 [Source:HGNC Symbol;Acc:HGNC:2863] DHFRP2-205 (Transcript name record; description: dihydrofolate reductase pseudogene 2,) is an external reference matched to Transcript ENST00000422710
ENSG00000236870	POMPP1	X:83559896-83560312:-1	Human	Gene	POMP pseudogene 1 [Source:HGNC Symbol;Acc:HGNC:55007] POMPP1-201 (Transcript name record; description: POMP pseudogene 1,) is an external reference matched to Transcript ENST00000422893
ENSG00000237007	KRT18P52	2:31822591-31823436:-1	Human	Gene	keratin 18 pseudogene 52 [Source:HGNC Symbol;Acc:HGNC:37888] KRT18P52-201 (Transcript name record; description: keratin 18 pseudogene 52,) is an external reference matched to Transcript ENST00000404956
ENSG00000237065	NANOGP4	7:29212302-29213214:1	Human	Gene	Nanog homeobox pseudogene 4 [Source:HGNC Symbol;Acc:HGNC:23102] NANOGP4-201 (Transcript name record; description: Nanog homeobox pseudogene 4,) is an external reference matched to Transcript ENST00000427230
ENSG00000237099	GYG1P2	13:82823131-82824136:1	Human	Gene	glycogenin 1 pseudogene 2 [Source:HGNC Symbol;Acc:HGNC:39710] GYG1P2-201 (Transcript name record; description: glycogenin 1 pseudogene 2,) is an external reference matched to Transcript ENST00000426437
ENSG00000237211	SETP4	X:84755136-84756003:1	Human	Gene	SET pseudogene 4 [Source:HGNC Symbol;Acc:HGNC:42923] SETP4-201 (Transcript name record; description: SET pseudogene 4,) is an external reference matched to Transcript ENST00000455717
ENSG00000237252	MMADHCP1	X:76222637-76223097:1	Human	Gene	MMADHC pseudogene 1 [Source:HGNC Symbol;Acc:HGNC:54996] MMADHCP1-201 (Transcript name record; description: MMADHC pseudogene 1,) is an external reference matched to Transcript ENST00000423224
ENSG00000237260	PPIAP67	2:176338637-176339077:1	Human	Gene	peptidylprolyl isomerase A pseudogene 67 [Source:HGNC Symbol;Acc:HGNC:53691] PPIAP67-201 (Transcript name record; description: peptidylprolyl isomerase A pseudogene 67,) is an external reference matched to Transcript ENST00000428657
ENSG00000237325	MTRES1P2	21:31452466-31453223:1	Human	Gene	MTRES1 pseudogene 2 [Source:HGNC Symbol;Acc:HGNC:54503] MTRES1P2-201 (Transcript name record; description: MTRES1 pseudogene 2,) is an external reference matched to Transcript ENST00000490865
ENSG00000237446	RHEBP3	22:18019214-18020200:1	Human	Gene	RHEB pseudogene 3 [Source:HGNC Symbol;Acc:HGNC:44992] RHEBP3-201 (Transcript name record; description: RHEB pseudogene 3,) is an external reference matched to Transcript ENST00000411920
ENSG00000237501	MMACHCP1	3:172830981-172831229:-1	Human	Gene	MMACHC pseudogene 1 [Source:HGNC Symbol;Acc:HGNC:56579] MMACHCP1-201 (Transcript name record; description: MMACHC pseudogene 1,) is an external reference matched to Transcript ENST00000428618
ENSG00000237528	UQCR10P1	X:51923552-51923740:1	Human	Gene	UQCR10 pseudogene 1 [Source:HGNC Symbol;Acc:HGNC:54960] UQCR10P1-201 (Transcript name record; description: UQCR10 pseudogene 1,) is an external reference matched to Transcript ENST00000451170
ENSG00000237569	TUBAP1	21:23407658-23409128:-1	Human	Gene	tubulin alpha pseudogene 1 [Source:HGNC Symbol;Acc:HGNC:12411] TUBAP1-201 (Transcript name record; description: tubulin alpha pseudogene 1,) is an external reference matched to Transcript ENST00000425085
ENSG00000237580	GCSHP3	2:206116110-206116500:-1	Human	Gene	GCSH pseudogene 3 [Source:HGNC Symbol;Acc:HGNC:43929] GCSHP3-201 (Transcript name record; description: GCSH pseudogene 3,) is an external reference matched to Transcript ENST00000431120
ENSG00000237653	PERPP1	3:191952349-191952826:-1	Human	Gene	PERP pseudogene 1 [Source:HGNC Symbol;Acc:HGNC:56619] PERPP1-201 (Transcript name record; description: PERP pseudogene 1,) is an external reference matched to Transcript ENST00000434379
ENSG00000237682	PRKCIP1	X:101537485-101539276:-1	Human	Gene	PRKCI pseudogene 1 [Source:HGNC Symbol;Acc:HGNC:55035] PRKCIP1-201 (Transcript name record; description: PRKCI pseudogene 1,) is an external reference matched to Transcript ENST00000392722
ENSG00000237719	NUDT5P1	6:36091991-36092646:-1	Human	Gene	NUDT5 pseudogene 1 [Source:HGNC Symbol;Acc:HGNC:56926] NUDT5P1-201 (Transcript name record; description: NUDT5 pseudogene 1,) is an external reference matched to Transcript ENST00000453556
ENSG00000237730	RPS5P8	X:6422092-6422701:-1	Human	Gene	RPS5 pseudogene 8 [Source:HGNC Symbol;Acc:HGNC:36531] RPS5P8-201 (Transcript name record; description: RPS5 pseudogene 8,) is an external reference matched to Transcript ENST00000437297
ENSG00000237758	BANF1P3	2:230725143-230725403:-1	Human	Gene	BANF1 pseudogene 3 [Source:HGNC Symbol;Acc:HGNC:43883] BANF1P3-201 (Transcript name record; description: BANF1 pseudogene 3,) is an external reference matched to Transcript ENST00000412556
ENSG00000237782	PLLPP1	X:45381527-45381995:-1	Human	Gene	PLLP pseudogene 1 [Source:HGNC Symbol;Acc:HGNC:54943] PLLPP1-201 (Transcript name record; description: PLLP pseudogene 1,) is an external reference matched to Transcript ENST00000422979
ENSG00000237799	CICP11	7:55736779-55739605:1	Human	Gene	capicua transcriptional repressor pseudogene 11 [Source:HGNC Symbol;Acc:HGNC:37903] CICP11-201 (Transcript name record; description: capicua transcriptional repressor pseudogene 11,) is an external reference matched to Transcript ENST00000434745
ENSG00000237806	FAUP2	3:181242345-181242901:-1	Human	Gene	FAU pseudogene 2 [Source:HGNC Symbol;Acc:HGNC:36535] FAUP2-201 (Transcript name record; description: FAU pseudogene 2,) is an external reference matched to Transcript ENST00000394301
ENSG00000237842	SMU1P1	1:157059232-157060762:-1	Human	Gene	SMU1 pseudogene 1 [Source:HGNC Symbol;Acc:HGNC:54527] SMU1P1-201 (Transcript name record; description: SMU1 pseudogene 1,) is an external reference matched to Transcript ENST00000379752
ENSG00000237882	PPIAP13	10:75089248-75089725:-1	Human	Gene	peptidylprolyl isomerase A pseudogene 13 [Source:HGNC Symbol;Acc:HGNC:9266] PPIAP13-201 (Transcript name record; description: peptidylprolyl isomerase A pseudogene 13,) is an external reference matched to Transcript ENST00000434706
ENSG00000237972	TUBG1P	7:43918697-43920054:1	Human	Gene	tubulin gamma 1 pseudogene [Source:HGNC Symbol;Acc:HGNC:12418] TUBG1P-201 (Transcript name record; description: tubulin gamma 1 pseudogene,) is an external reference matched to Transcript ENST00000418303
ENSG00000238029	RALBP1P2	2:100425348-100426107:1	Human	Gene	RALBP1 pseudogene 2 [Source:HGNC Symbol;Acc:HGNC:54697] RALBP1P2-201 (Transcript name record; description: RALBP1 pseudogene 2,) is an external reference matched to Transcript ENST00000453252
ENSG00000238077	NMNAT1P3	3:190166764-190167651:1	Human	Gene	NMNAT1 pseudogene 3 [Source:HGNC Symbol;Acc:HGNC:49165] NMNAT1P3-201 (Transcript name record; description: NMNAT1 pseudogene 3,) is an external reference matched to Transcript ENST00000457517
ENSG00000238082	NUDCP2	2:178454716-178455428:1	Human	Gene	nuclear distribution C pseudogene 2 [Source:HGNC Symbol;Acc:HGNC:8047] NUDCP2-201 (Transcript name record; description: nuclear distribution C pseudogene 2,) is an external reference matched to Transcript ENST00000437039
ENSG00000238116	RAD21P1	X:100801188-100803060:1	Human	Gene	RAD21 pseudogene 1 [Source:HGNC Symbol;Acc:HGNC:55032] RAD21P1-201 (Transcript name record; description: RAD21 pseudogene 1,) is an external reference matched to Transcript ENST00000414579
ENSG00000238145	TUBAP8	1:46891639-46892830:1	Human	Gene	tubulin alpha pseudogene 8 [Source:HGNC Symbol;Acc:HGNC:54875] TUBAP8-201 (Transcript name record; description: tubulin alpha pseudogene 8,) is an external reference matched to Transcript ENST00000437364
ENSG00000238168	IFITM3P5	12:111581379-111581773:1	Human	Gene	IFITM3 pseudogene 5 [Source:HGNC Symbol;Acc:HGNC:54543] IFITM3P5-201 (Transcript name record; description: IFITM3 pseudogene 5,) is an external reference matched to Transcript ENST00000549333
ENSG00000238181	AHCYP2	9:120720673-120721972:1	Human	Gene	adenosylhomocysteinase pseudogene 2 [Source:HGNC Symbol;Acc:HGNC:44994] AHCYP2-201 (Transcript name record; description: adenosylhomocysteinase pseudogene 2,) is an external reference matched to Transcript ENST00000430630
ENSG00000238193	HADHBP1	X:5305714-5307128:-1	Human	Gene	HADHB pseudogene 1 [Source:HGNC Symbol;Acc:HGNC:54887] HADHBP1-201 (Transcript name record; description: HADHB pseudogene 1,) is an external reference matched to Transcript ENST00000434972
ENSG00000238213	TARDBPP2	13:60274776-60276006:1	Human	Gene	TARDBP pseudogene 2 [Source:HGNC Symbol;Acc:HGNC:39848] TARDBPP2-201 (Transcript name record; description: TARDBP pseudogene 2,) is an external reference matched to Transcript ENST00000448913
ENSG00000238245	MYO5BP2	9:62857208-62858484:1	Human	Gene	myosin VB pseudogene 2 [Source:HGNC Symbol;Acc:HGNC:38496] MYO5BP2-201 (Transcript name record; description: myosin VB pseudogene 2,) is an external reference matched to Transcript ENST00000449815
ENSG00000238247	RDXP3	X:27517884-27519759:1	Human	Gene	RDX pseudogene 3 [Source:HGNC Symbol;Acc:HGNC:54912] RDXP3-201 (Transcript name record; description: RDX pseudogene 3,) is an external reference matched to Transcript ENST00000367074
ENSG00000238251	NSA2P7	9:96407284-96407797:1	Human	Gene	NSA2 pseudogene 7 [Source:HGNC Symbol;Acc:HGNC:54588] NSA2P7-201 (Transcript name record; description: NSA2 pseudogene 7,) is an external reference matched to Transcript ENST00000457472
ENSG00000238275	HOMER2P2	14:106286811-106287657:-1	Human	Gene	HOMER2 pseudogene 2 [Source:HGNC Symbol;Acc:HGNC:20334] HOMER2P2-201 (Transcript name record; description: HOMER2 pseudogene 2,) is an external reference matched to Transcript ENST00000451621
ENSG00000239280	DBTP1	3:113740823-113741254:-1	Human	Gene	DBT pseudogene 1 [Source:HGNC Symbol;Acc:HGNC:56480] DBTP1-201 (Transcript name record; description: DBT pseudogene 1,) is an external reference matched to Transcript ENST00000496068
ENSG00000239350	CCDC137P2	3:72085109-72085287:1	Human	Gene	CCDC137 pseudogene 2 [Source:HGNC Symbol;Acc:HGNC:56429] CCDC137P2-201 (Transcript name record; description: CCDC137 pseudogene 2,) is an external reference matched to Transcript ENST00000479379
ENSG00000239351	NPM1P29	3:149938997-149939799:-1	Human	Gene	nucleophosmin 1 pseudogene 29 [Source:HGNC Symbol;Acc:HGNC:45208] NPM1P29-201 (Transcript name record; description: nucleophosmin 1 pseudogene 29,) is an external reference matched to Transcript ENST00000483112
ENSG00000239383	VPS51P4	3:75590298-75590649:-1	Human	Gene	VPS51 pseudogene 4 [Source:HGNC Symbol;Acc:HGNC:56436] VPS51P4-201 (Transcript name record; description: VPS51 pseudogene 4,) is an external reference matched to Transcript ENST00000481669
ENSG00000239503	MARK2P8	3:128748538-128749489:-1	Human	Gene	MARK2 pseudogene 8 [Source:HGNC Symbol;Acc:HGNC:39799] MARK2P8-201 (Transcript name record; description: MARK2 pseudogene 8,) is an external reference matched to Transcript ENST00000476069
ENSG00000239570	SETP11	3:151269440-151270129:1	Human	Gene	SET pseudogene 11 [Source:HGNC Symbol;Acc:HGNC:42930] SETP11-201 (Transcript name record; description: SET pseudogene 11,) is an external reference matched to Transcript ENST00000473027
ENSG00000239649	MYADML	2:33727038-33727988:-1	Human	Gene	myeloid associated differentiation marker like (pseudogene) [Source:HGNC Symbol;Acc:HGNC:31019] MYADML-201 (Transcript name record; description: myeloid associated differentiation marker like (pseudogene),) is an external reference matched to Transcript ENST00000491596
ENSG00000239706	CRADDP1	3:156988117-156988712:-1	Human	Gene	CRADD pseudogene 1 [Source:HGNC Symbol;Acc:HGNC:56563] CRADDP1-201 (Transcript name record; description: CRADD pseudogene 1,) is an external reference matched to Transcript ENST00000487061
ENSG00000239829	KRT8P25	3:87323268-87324723:1	Human	Gene	keratin 8 pseudogene 25 [Source:HGNC Symbol;Acc:HGNC:33377] KRT8P25-201 (Transcript name record; description: keratin 8 pseudogene 25,) is an external reference matched to Transcript ENST00000473150
ENSG00000240058	ARGFXP1	5:122675795-122676755:1	Human	Gene	arginine-fifty homeobox pseudogene 1 [Source:HGNC Symbol;Acc:HGNC:17252] ARGFXP1-201 (Transcript name record; description: arginine-fifty homeobox pseudogene 1,) is an external reference matched to Transcript ENST00000489176
ENSG00000240128	KRT18P43	3:169902980-169904260:-1	Human	Gene	keratin 18 pseudogene 43 [Source:HGNC Symbol;Acc:HGNC:33413] KRT18P43-201 (Transcript name record; description: keratin 18 pseudogene 43,) is an external reference matched to Transcript ENST00000469825
ENSG00000240393	DRG1P2	3:117674342-117675144:-1	Human	Gene	DRG1 pseudogene 2 [Source:HGNC Symbol;Acc:HGNC:56484] DRG1P2-201 (Transcript name record; description: DRG1 pseudogene 2,) is an external reference matched to Transcript ENST00000461787
ENSG00000240489	SETP14	3:155987304-155988176:1	Human	Gene	SET pseudogene 14 [Source:HGNC Symbol;Acc:HGNC:42933] SETP14-201 (Transcript name record; description: SET pseudogene 14,) is an external reference matched to Transcript ENST00000497538
ENSG00000240572	ARHGEF28P1	3:99326377-99326552:-1	Human	Gene	ARHGEF28 pseudogene 1 [Source:HGNC Symbol;Acc:HGNC:56460] ARHGEF28P1-201 (Transcript name record; description: ARHGEF28 pseudogene 1,) is an external reference matched to Transcript ENST00000459991
ENSG00000240590	RPSAP48	8:110105076-110105964:-1	Human	Gene	ribosomal protein SA pseudogene 48 [Source:HGNC Symbol;Acc:HGNC:36646] RPSAP48-201 (Transcript name record; description: ribosomal protein SA pseudogene 48,) is an external reference matched to Transcript ENST00000466509
ENSG00000240665	LSP1P2	3:75395188-75395320:1	Human	Gene	LSP1 pseudogene 2 [Source:HGNC Symbol;Acc:HGNC:39717] LSP1P2-201 (Transcript name record; description: LSP1 pseudogene 2,) is an external reference matched to Transcript ENST00000479042
ENSG00000240668	KRT8P36	3:138101478-138102917:-1	Human	Gene	keratin 8 pseudogene 36 [Source:HGNC Symbol;Acc:HGNC:39870] KRT8P36-201 (Transcript name record; description: keratin 8 pseudogene 36,) is an external reference matched to Transcript ENST00000489121
ENSG00000240751	RABGGTBP1	3:113360267-113361319:1	Human	Gene	RABGGTB pseudogene 1 [Source:HGNC Symbol;Acc:HGNC:56479] RABGGTBP1-201 (Transcript name record; description: RABGGTB pseudogene 1,) is an external reference matched to Transcript ENST00000462549
ENSG00000240787	NECTIN2P1	3:111570638-111571054:-1	Human	Gene	NECTIN2 pseudogene 1 [Source:HGNC Symbol;Acc:HGNC:56474] NECTIN2P1-201 (Transcript name record; description: NECTIN2 pseudogene 1,) is an external reference matched to Transcript ENST00000462510
ENSG00000240809	CAP1P1	3:76434018-76435428:1	Human	Gene	CAP1 pseudogene 1 [Source:HGNC Symbol;Acc:HGNC:31134] CAP1P1-201 (Transcript name record; description: CAP1 pseudogene 1,) is an external reference matched to Transcript ENST00000476047
ENSG00000240854	PSMC2P1	3:132175402-132176711:1	Human	Gene	PSMC2 pseudogene 1 [Source:HGNC Symbol;Acc:HGNC:54571] PSMC2P1-201 (Transcript name record; description: PSMC2 pseudogene 1,) is an external reference matched to Transcript ENST00000470499
ENSG00000240882	PTOV1P1	3:120306726-120307952:1	Human	Gene	PTOV1 pseudogene 1 [Source:HGNC Symbol;Acc:HGNC:56490] PTOV1P1-201 (Transcript name record; description: PTOV1 pseudogene 1,) is an external reference matched to Transcript ENST00000498792
ENSG00000241015	TPM3P9	19:53441863-53442607:1	Human	Gene	tropomyosin 3 pseudogene 9 [Source:HGNC Symbol;Acc:HGNC:44142] TPM3P9-201 (Transcript name record; description: tropomyosin 3 pseudogene 9,) is an external reference matched to Transcript ENST00000492121
ENSG00000241218	CSP2	3:107327830-107329197:-1	Human	Gene	CS pseudogene 2 [Source:HGNC Symbol;Acc:HGNC:54779] CSP2-201 (Transcript name record; description: CS pseudogene 2,) is an external reference matched to Transcript ENST00000464192
ENSG00000241293	PPATP1	3:87051192-87052738:-1	Human	Gene	phosphoribosyl pyrophosphate amidotransferase pseudogene 1 [Source:HGNC Symbol;Acc:HGNC:9239] PPATP1-201 (Transcript name record; description: phosphoribosyl pyrophosphate amidotransferase pseudogene 1,) is an external reference matched to Transcript ENST00000496669
ENSG00000241416	KRT8P13	3:170495627-170496636:1	Human	Gene	keratin 8 pseudogene 13 [Source:HGNC Symbol;Acc:HGNC:33365] KRT8P13-201 (Transcript name record; description: keratin 8 pseudogene 13,) is an external reference matched to Transcript ENST00000463294
ENSG00000241473	ACTBP16	3:180820544-180821612:1	Human	Gene	ACTB pseudogene 16 [Source:HGNC Symbol;Acc:HGNC:56590] ACTBP16-201 (Transcript name record; description: ACTB pseudogene 16,) is an external reference matched to Transcript ENST00000420887
ENSG00000241546	RFKP3	3:120041190-120041537:1	Human	Gene	RFK pseudogene 3 [Source:HGNC Symbol;Acc:HGNC:56487] RFKP3-201 (Transcript name record; description: RFK pseudogene 3,) is an external reference matched to Transcript ENST00000491262
ENSG00000241671	KIAA1328P1	3:153129074-153129640:-1	Human	Gene	KIAA1328 pseudogene 1 [Source:HGNC Symbol;Acc:HGNC:56561] KIAA1328P1-201 (Transcript name record; description: KIAA1328 pseudogene 1,) is an external reference matched to Transcript ENST00000477323
ENSG00000241749	RPSAP52	12:65758121-65758998:-1	Human	Gene	ribosomal protein SA pseudogene 52 [Source:HGNC Symbol;Acc:HGNC:35752] RPSAP52-201 (Transcript name record; description: ribosomal protein SA pseudogene 52,) is an external reference matched to Transcript ENST00000493929
ENSG00000241790	ENO1P4	2:201621646-201623430:-1	Human	Gene	enolase 1 pseudogene 4 [Source:HGNC Symbol;Acc:HGNC:37945] ENO1P4-201 (Transcript name record; description: enolase 1 pseudogene 4,) is an external reference matched to Transcript ENST00000416471
ENSG00000241815	RBBP4P7	3:96566357-96567103:1	Human	Gene	RBBP4 pseudogene 7 [Source:HGNC Symbol;Acc:HGNC:56458] RBBP4P7-201 (Transcript name record; description: RBBP4 pseudogene 7,) is an external reference matched to Transcript ENST00000466902
ENSG00000241889	CTDNEP1P1	3:113885298-113886031:1	Human	Gene	CTDNEP1 pseudogene 1 [Source:HGNC Symbol;Acc:HGNC:56481] CTDNEP1P1-201 (Transcript name record; description: CTDNEP1 pseudogene 1,) is an external reference matched to Transcript ENST00000478867
ENSG00000241946	PSMG3P1	3:180589887-180590047:-1	Human	Gene	PSMG3 pseudogene 1 [Source:HGNC Symbol;Acc:HGNC:56588] PSMG3P1-201 (Transcript name record; description: PSMG3 pseudogene 1,) is an external reference matched to Transcript ENST00000465165
ENSG00000242001	MYLKP2	3:125681305-125681453:1	Human	Gene	MYLK pseudogene 2 [Source:HGNC Symbol;Acc:HGNC:56499] MYLKP2-201 (Transcript name record; description: MYLK pseudogene 2,) is an external reference matched to Transcript ENST00000485294
ENSG00000242036	CYCSP56	3:167956311-167956616:-1	Human	Gene	CYCS pseudogene 56 [Source:HGNC Symbol;Acc:HGNC:56573] CYCSP56-201 (Transcript name record; description: CYCS pseudogene 56,) is an external reference matched to Transcript ENST00000471495
ENSG00000242109	NPM1P23	3:24096512-24097360:-1	Human	Gene	nucleophosmin 1 pseudogene 23 [Source:HGNC Symbol;Acc:HGNC:44513] NPM1P23-201 (Transcript name record; description: nucleophosmin 1 pseudogene 23,) is an external reference matched to Transcript ENST00000440193
ENSG00000242222	SDHBP1	3:135925891-135926167:1	Human	Gene	SDHB pseudogene 1 [Source:HGNC Symbol;Acc:HGNC:56538] SDHBP1-201 (Transcript name record; description: SDHB pseudogene 1,) is an external reference matched to Transcript ENST00000481235
ENSG00000242457	RBBP4P2	3:94075912-94077175:-1	Human	Gene	RBBP4 pseudogene 2 [Source:HGNC Symbol;Acc:HGNC:42369] RBBP4P2-201 (Transcript name record; description: RBBP4 pseudogene 2,) is an external reference matched to Transcript ENST00000478252
ENSG00000242575	TUBAP13	2:153420677-153421957:-1	Human	Gene	tubulin alpha pseudogene 13 [Source:HGNC Symbol;Acc:HGNC:54880] TUBAP13-201 (Transcript name record; description: tubulin alpha pseudogene 13,) is an external reference matched to Transcript ENST00000437634
ENSG00000242735	RPSAP26	2:62146413-62147153:1	Human	Gene	ribosomal protein SA pseudogene 26 [Source:HGNC Symbol;Acc:HGNC:36195] RPSAP26-201 (Transcript name record; description: ribosomal protein SA pseudogene 26,) is an external reference matched to Transcript ENST00000442699
ENSG00000279661	MTDHP5	HSCHR19_3_CTG2:167757-168342:-1	Human	Gene	metadherin pseudogene 5 [Source:HGNC Symbol;Acc:HGNC:52361] MTDHP5-202 (Transcript name record; description: metadherin pseudogene 5,) is an external reference matched to Transcript ENST00000624303
ENSG00000279720	SOWAHCP2	21:9082601-9083101:-1	Human	Gene	SOWAHC pseudogene 2 [Source:HGNC Symbol;Acc:HGNC:54506] SOWAHCP2-201 (Transcript name record; description: SOWAHC pseudogene 2,) is an external reference matched to Transcript ENST00000624968
ENSG00000279864	NCOR1P4	21:9558970-9559155:1	Human	Gene	NCOR1 pseudogene 4 [Source:HGNC Symbol;Acc:HGNC:54557] NCOR1P4-201 (Transcript name record; description: NCOR1 pseudogene 4,) is an external reference matched to Transcript ENST00000624736
ENSG00000279990	RPSAP68	21:8603547-8603984:1	Human	Gene	ribosomal protein SA pseudogene 68 [Source:HGNC Symbol;Acc:HGNC:51920] RPSAP68-201 (Transcript name record; description: ribosomal protein SA pseudogene 68,) is an external reference matched to Transcript ENST00000625020
ENSG00000280066	MTDHP4	HSCHR19_2_CTG2:38747-39417:-1	Human	Gene	metadherin pseudogene 4 [Source:HGNC Symbol;Acc:HGNC:52360] MTDHP4-202 (Transcript name record; description: metadherin pseudogene 4,) is an external reference matched to Transcript ENST00000623683
ENSG00000280330	CTBP2P10	21:7129103-7130287:1	Human	Gene	CTBP2 pseudogene 10 [Source:HGNC Symbol;Acc:HGNC:54512] CTBP2P10-201 (Transcript name record; description: CTBP2 pseudogene 10,) is an external reference matched to Transcript ENST00000624153
ENSG00000280505	MTCO3P47	HG126_PATCH:258279-258444:1	Human	Gene	MT-CO3 pseudogene 47 [Source:HGNC Symbol;Acc:HGNC:56430] MTCO3P47-202 (Transcript name record; description: MT-CO3 pseudogene 47,) is an external reference matched to Transcript ENST00000628518
ENSG00000280525	SPOPLP2	HSCHR4_1_CTG9:572954-573728:-1	Human	Gene	SPOPL pseudogene 2 [Source:HGNC Symbol;Acc:HGNC:56792] SPOPLP2-202 (Transcript name record; description: SPOPL pseudogene 2,) is an external reference matched to Transcript ENST00000630884
ENSG00000280578	SPOPLP3	HSCHR4_1_CTG9:459904-460459:-1	Human	Gene	SPOPL pseudogene 3 [Source:HGNC Symbol;Acc:HGNC:56793] SPOPLP3-202 (Transcript name record; description: SPOPL pseudogene 3,) is an external reference matched to Transcript ENST00000626722
ENSG00000280714	OLA1P1	HSCHR22_4_CTG1:22727-23915:-1	Human	Gene	OLA1 pseudogene 1 [Source:HGNC Symbol;Acc:HGNC:45274] OLA1P1-205 (Transcript name record; description: OLA1 pseudogene 1,) is an external reference matched to Transcript ENST00000627885
ENSG00000280844	KRT18P53	HSCHRX_1_CTG3:228589-228705:-1	Human	Gene	keratin 18 pseudogene 53 [Source:HGNC Symbol;Acc:HGNC:38714] KRT18P53-202 (Transcript name record; description: keratin 18 pseudogene 53,) is an external reference matched to Transcript ENST00000625649
ENSG00000280982	YTHDF3P1	HSCHR3_4_CTG2_1:46622-47533:1	Human	Gene	YTHDF3 pseudogene 1 [Source:HGNC Symbol;Acc:HGNC:56498] YTHDF3P1-202 (Transcript name record; description: YTHDF3 pseudogene 1,) is an external reference matched to Transcript ENST00000627040
ENSG00000281050	KRT18P53	HSCHRX_2_CTG3:217729-217845:-1	Human	Gene	keratin 18 pseudogene 53 [Source:HGNC Symbol;Acc:HGNC:38714] KRT18P53-203 (Transcript name record; description: keratin 18 pseudogene 53,) is an external reference matched to Transcript ENST00000628961
ENSG00000281208	LONRF2P4	HSCHR15_1_CTG1:102515-103052:-1	Human	Gene	LONRF2 pseudogene 4 [Source:HGNC Symbol;Acc:HGNC:54500] LONRF2P4-202 (Transcript name record; description: LONRF2 pseudogene 4,) is an external reference matched to Transcript ENST00000628874
ENSG00000281246	MYLKP2	HSCHR3_4_CTG2_1:37857-38759:1	Human	Gene	MYLK pseudogene 2 [Source:HGNC Symbol;Acc:HGNC:56499] MYLKP2-202 (Transcript name record; description: MYLK pseudogene 2,) is an external reference matched to Transcript ENST00000630454
ENSG00000281442	PTMAP9	HG1362_PATCH:80161-80487:1	Human	Gene	prothymosin alpha pseudogene 9 [Source:HGNC Symbol;Acc:HGNC:34054] PTMAP9-202 (Transcript name record; description: prothymosin alpha pseudogene 9,) is an external reference matched to Transcript ENST00000629871
ENSG00000281848	TOMM40P4	HSCHR2_3_CTG7_2:26217-27243:-1	Human	Gene	TOMM40 pseudogene 4 [Source:HGNC Symbol;Acc:HGNC:54633] TOMM40P4-202 (Transcript name record; description: TOMM40 pseudogene 4,) is an external reference matched to Transcript ENST00000625250
ENSG00000281971	HOMER2P1	HSCHR14_3_CTG1:951771-952734:-1	Human	Gene	HOMER2 pseudogene 1 [Source:HGNC Symbol;Acc:HGNC:20336] HOMER2P1-202 (Transcript name record; description: HOMER2 pseudogene 1,) is an external reference matched to Transcript ENST00000632737
ENSG00000282004	ABCB10P4	HSCHR15_4_CTG8:782424-784605:-1	Human	Gene	ABCB10 pseudogene 4 [Source:HGNC Symbol;Acc:HGNC:31130] ABCB10P4-203 (Transcript name record; description: ABCB10 pseudogene 4,) is an external reference matched to Transcript ENST00000632991
ENSG00000282059	CICP19	19:193239-195595:1	Human	Gene	capicua transcriptional repressor pseudogene 19 [Source:HGNC Symbol;Acc:HGNC:48829] CICP19-201 (Transcript name record; description: capicua transcriptional repressor pseudogene 19,) is an external reference matched to Transcript ENST00000632944
ENSG00000282329	MREGP1	HSCHR12_4_CTG2:145155-145239:-1	Human	Gene	melanoregulin pseudogene 1 [Source:HGNC Symbol;Acc:HGNC:50749] MREGP1-202 (Transcript name record; description: melanoregulin pseudogene 1,) is an external reference matched to Transcript ENST00000632921
ENSG00000282458	WASH5P	19:66320-66492:-1	Human	Gene	WASP family homolog 5, pseudogene [Source:HGNC Symbol;Acc:HGNC:33884] WASH5P-201 (Transcript name record; description: WASP family homolog 5, pseudogene,) is an external reference matched to Transcript ENST00000633742
ENSG00000282479	ABCB10P3	HSCHR15_4_CTG8:649964-652126:1	Human	Gene	ABCB10 pseudogene 3 [Source:HGNC Symbol;Acc:HGNC:31129] ABCB10P3-202 (Transcript name record; description: ABCB10 pseudogene 3,) is an external reference matched to Transcript ENST00000632217
ENSG00000282601	HOMER2P2	HSCHR14_3_CTG1:754580-755426:-1	Human	Gene	HOMER2 pseudogene 2 [Source:HGNC Symbol;Acc:HGNC:20334] HOMER2P2-202 (Transcript name record; description: HOMER2 pseudogene 2,) is an external reference matched to Transcript ENST00000633935
ENSG00000282713	SPRING1P3	HSCHR16_1_CTG1:2613463-2614429:-1	Human	Gene	SPRING1 pseudogene 3 [Source:HGNC Symbol;Acc:HGNC:56328] SPRING1P3-202 (Transcript name record; description: SPRING1 pseudogene 3,) is an external reference matched to Transcript ENST00000633623
ENSG00000282785	MALLP1	2:110279606-110285681:1	Human	Gene	MALL pseudogene 1 [Source:HGNC Symbol;Acc:HGNC:55038] MALLP1-201 (Transcript name record; description: MALL pseudogene 1,) is an external reference matched to Transcript ENST00000633535
ENSG00000282886	PTMAP12	9:94347234-94347563:-1	Human	Gene	prothymosin alpha pseudogene 12 [Source:HGNC Symbol;Acc:HGNC:53982] PTMAP12-201 (Transcript name record; description: prothymosin alpha pseudogene 12,) is an external reference matched to Transcript ENST00000635020
ENSG00000282919	OLA1P1	HSCHR22_7_CTG1:1372-2560:-1	Human	Gene	OLA1 pseudogene 1 [Source:HGNC Symbol;Acc:HGNC:45274] OLA1P1-206 (Transcript name record; description: OLA1 pseudogene 1,) is an external reference matched to Transcript ENST00000635190
ENSG00000282921	CFTRP2	20:29641778-29641976:1	Human	Gene	CFTR pseudogene 2 [Source:HGNC Symbol;Acc:HGNC:51351] CFTRP2-201 (Transcript name record; description: CFTR pseudogene 2,) is an external reference matched to Transcript ENST00000634304
ENSG00000282989	PDCL3P2	8:101871830-101872549:-1	Human	Gene	PDCL3 pseudogene 2 [Source:HGNC Symbol;Acc:HGNC:31705] PDCL3P2-201 (Transcript name record; description: PDCL3 pseudogene 2,) is an external reference matched to Transcript ENST00000635554
ENSG00000283032	OLA1P1	HSCHR22_6_CTG1:12484-13672:-1	Human	Gene	OLA1 pseudogene 1 [Source:HGNC Symbol;Acc:HGNC:45274] OLA1P1-207 (Transcript name record; description: OLA1 pseudogene 1,) is an external reference matched to Transcript ENST00000635710
ENSG00000283169	ACER2P1	HSCHR2_6_CTG7_2:523725-524547:-1	Human	Gene	ACER2 pseudogene 1 [Source:HGNC Symbol;Acc:HGNC:54674] ACER2P1-202 (Transcript name record; description: ACER2 pseudogene 1,) is an external reference matched to Transcript ENST00000637141
ENSG00000283270	MALLP2	2:88811633-88818429:-1	Human	Gene	MALL pseudogene 2 [Source:HGNC Symbol;Acc:HGNC:55039] MALLP2-201 (Transcript name record; description: MALL pseudogene 2,) is an external reference matched to Transcript ENST00000635781
ENSG00000283349	PFN5P	X:64405642-64406103:1	Human	Gene	profilin 5, pseudogene [Source:HGNC Symbol;Acc:HGNC:53808] PFN5P-201 (Transcript name record; description: profilin 5, pseudogene,) is an external reference matched to Transcript ENST00000636088
ENSG00000283625	TEDDM3P	3:184499484-184500370:-1	Human	Gene	transmembrane epididymal protein 3, pseudogene [Source:HGNC Symbol;Acc:HGNC:56610] TEDDM3P-201 (Transcript name record; description: transmembrane epididymal protein 3, pseudogene,) is an external reference matched to Transcript ENST00000637035
ENSG00000283669	CD200LP	3:112321140-112321443:1	Human	Gene	CD200 like, pseudogene [Source:HGNC Symbol;Acc:HGNC:55196] CD200LP-201 (Transcript name record; description: CD200 like, pseudogene,) is an external reference matched to Transcript ENST00000637950
ENSG00000283924	TNPO1P2	HSCHR17_3_CTG1:230370-233034:1	Human	Gene	transportin 1 pseudogene 2 [Source:HGNC Symbol;Acc:HGNC:45121] TNPO1P2-202 (Transcript name record; description: transportin 1 pseudogene 2,) is an external reference matched to Transcript ENST00000639494
ENSG00000284109	CDYLP1	HG2236_PATCH:5235-6692:-1	Human	Gene	CDYL pseudogene 1 [Source:HGNC Symbol;Acc:HGNC:52805] CDYLP1-202 (Transcript name record; description: CDYL pseudogene 1,) is an external reference matched to Transcript ENST00000638600
ENSG00000284285	KRT16P4	HSCHR17_3_CTG1:220223-220744:1	Human	Gene	keratin 16 pseudogene 4 [Source:HGNC Symbol;Acc:HGNC:37809] KRT16P4-202 (Transcript name record; description: keratin 16 pseudogene 4,) is an external reference matched to Transcript ENST00000639336
ENSG00000284751	RPS3AP35	HG76_PATCH:5823886-5824666:-1	Human	Gene	RPS3A pseudogene 35 [Source:HGNC Symbol;Acc:HGNC:35902] RPS3AP35-202 (Transcript name record; description: RPS3A pseudogene 35,) is an external reference matched to Transcript ENST00000642428
ENSG00000284782	DEFB131C	HG76_PATCH:1292315-1298436:1	Human	Gene	defensin beta 131C (pseudogene) [Source:HGNC Symbol;Acc:HGNC:38060] DEFB131C-202 (Transcript name record; description: defensin beta 131C (pseudogene),) is an external reference matched to Transcript ENST00000643218
ENSG00000284793	PRSS52P	HG76_PATCH:2871964-2872220:1	Human	Gene	serine protease 52, pseudogene [Source:HGNC Symbol;Acc:HGNC:37322] PRSS52P-201 (Transcript name record; description: serine protease 52, pseudogene,) is an external reference matched to Transcript ENST00000644031
ENSG00000284920	RPS3AP34	HG76_PATCH:5765752-5766532:-1	Human	Gene	RPS3A pseudogene 34 [Source:HGNC Symbol;Acc:HGNC:36293] RPS3AP34-202 (Transcript name record; description: RPS3A pseudogene 34,) is an external reference matched to Transcript ENST00000642982
ENSG00000284960	VPS51P14	HG76_PATCH:478095-478452:1	Human	Gene	VPS51 pseudogene 14 [Source:HGNC Symbol;Acc:HGNC:56446] VPS51P14-202 (Transcript name record; description: VPS51 pseudogene 14,) is an external reference matched to Transcript ENST00000647174
ENSG00000284972	VPS51P16	HG76_PATCH:5294065-5294413:-1	Human	Gene	VPS51 pseudogene 16 [Source:HGNC Symbol;Acc:HGNC:56448] VPS51P16-202 (Transcript name record; description: VPS51 pseudogene 16,) is an external reference matched to Transcript ENST00000647494
ENSG00000284997	TUBAP2	HSCHR11_2_CTG8:219494-221106:1	Human	Gene	tubulin alpha pseudogene 2 [Source:HGNC Symbol;Acc:HGNC:14531] TUBAP2-202 (Transcript name record; description: tubulin alpha pseudogene 2,) is an external reference matched to Transcript ENST00000644163
ENSG00000285113	DEFA7P	HG76_PATCH:433696-434564:-1	Human	Gene	defensin alpha 7, pseudogene [Source:HGNC Symbol;Acc:HGNC:31798] DEFA7P-202 (Transcript name record; description: defensin alpha 7, pseudogene,) is an external reference matched to Transcript ENST00000643560
ENSG00000285129	RPS3AP30	HG76_PATCH:518004-518851:1	Human	Gene	RPS3A pseudogene 30 [Source:HGNC Symbol;Acc:HGNC:35538] RPS3AP30-202 (Transcript name record; description: RPS3A pseudogene 30,) is an external reference matched to Transcript ENST00000645779
ENSG00000285196	CDY10P	HG1535_PATCH:58534-60100:-1	Human	Gene	chromodomain Y-linked 10 pseudogene [Source:HGNC Symbol;Acc:HGNC:23848] CDY10P-202 (Transcript name record; description: chromodomain Y-linked 10 pseudogene,) is an external reference matched to Transcript ENST00000643054
ENSG00000285237	PRSS52P	8:10474789-10475045:-1	Human	Gene	serine protease 52, pseudogene [Source:HGNC Symbol;Acc:HGNC:37322] PRSS52P-202 (Transcript name record; description: serine protease 52, pseudogene,) is an external reference matched to Transcript ENST00000642833
ENSG00000285255	INAVAP1	HSCHR3_6_CTG2_1:78218-78736:-1	Human	Gene	INAVA pseudogene 1 [Source:HGNC Symbol;Acc:HGNC:56475] INAVAP1-202 (Transcript name record; description: INAVA pseudogene 1,) is an external reference matched to Transcript ENST00000644599
ENSG00000285381	RPS3AP33	HG76_PATCH:586042-586704:-1	Human	Gene	RPS3A pseudogene 33 [Source:HGNC Symbol;Acc:HGNC:35476] RPS3AP33-202 (Transcript name record; description: RPS3A pseudogene 33,) is an external reference matched to Transcript ENST00000644152
ENSG00000285445	TUSC2P2	X:92770855-92772091:1	Human	Gene	TUSC2 pseudogene 2 [Source:HGNC Symbol;Acc:HGNC:53818] TUSC2P2-201 (Transcript name record; description: TUSC2 pseudogene 2,) is an external reference matched to Transcript ENST00000642300
ENSG00000285455	CDY11P	HG1535_PATCH:117629-119279:1	Human	Gene	chromodomain Y-linked 11 pseudogene [Source:HGNC Symbol;Acc:HGNC:23852] CDY11P-202 (Transcript name record; description: chromodomain Y-linked 11 pseudogene,) is an external reference matched to Transcript ENST00000645951
ENSG00000285753	LCEP3	1:152656332-152656501:1	Human	Gene	late cornified envelope pseudogene 3 [Source:HGNC Symbol;Acc:HGNC:31809] LCEP3-201 (Transcript name record; description: late cornified envelope pseudogene 3,) is an external reference matched to Transcript ENST00000650055
ENSG00000286676	ACTBP4	5:131659046-131660115:-1	Human	Gene	ACTB pseudogene 4 [Source:HGNC Symbol;Acc:HGNC:137] ACTBP4-201 (Transcript name record; description: ACTB pseudogene 4,) is an external reference matched to Transcript ENST00000660293
ENSG00000291476	RPSAP28	HG2052_PATCH:39514-40387:1	Human	Gene	ribosomal protein SA pseudogene 28 [Source:HGNC Symbol;Acc:HGNC:35612] RPSAP28-202 (Transcript name record; description: ribosomal protein SA pseudogene 28,) is an external reference matched to Transcript ENST00000707631
ENSG00000291499	SUGT1P2	HG2077_PATCH:121136-122127:1	Human	Gene	SUGT1 pseudogene 2 [Source:HGNC Symbol;Acc:HGNC:31377] SUGT1P2-202 (Transcript name record; description: SUGT1 pseudogene 2,) is an external reference matched to Transcript ENST00000707737
ENSG00000291595	UBTFL6	HG2275_PATCH:562811-563834:-1	Human	Gene	UBTF like 6 (pseudogene) [Source:HGNC Symbol;Acc:HGNC:35406] UBTFL6-202 (Transcript name record; description: UBTF like 6 (pseudogene),) is an external reference matched to Transcript ENST00000708076
ENSG00000291705	PCDHB19P	HG2308_PATCH:475099-477469:1	Human	Gene	protocadherin beta 19 pseudogene [Source:HGNC Symbol;Acc:HGNC:14549] PCDHB19P-202 (Transcript name record; description: protocadherin beta 19 pseudogene,) is an external reference matched to Transcript ENST00000708407
ENSG00000291881	VN1R17P	HG2571_PATCH:3311-4400:-1	Human	Gene	vomeronasal 1 receptor 17 pseudogene [Source:HGNC Symbol;Acc:HGNC:37331] VN1R17P-202 (Transcript name record; description: vomeronasal 1 receptor 17 pseudogene,) is an external reference matched to Transcript ENST00000709059
ENSG00000291896	MPTX1	HG2577_PATCH:28329-28937:1	Human	Gene	mucosal pentraxin 1 (pseudogene) [Source:HGNC Symbol;Acc:HGNC:48364] MPTX1-202 (Transcript name record; description: mucosal pentraxin 1 (pseudogene),) is an external reference matched to Transcript ENST00000709160
ENSG00000291926	CDC42P6	HG287_PATCH:49168-49743:-1	Human	Gene	CDC42 pseudogene 6 [Source:HGNC Symbol;Acc:HGNC:44430] CDC42P6-202 (Transcript name record; description: CDC42 pseudogene 6,) is an external reference matched to Transcript ENST00000709219
ENSG00000292079	UBTFL3	HSCHR2_10_CTG7_2:387473-388496:1	Human	Gene	UBTF like 3 (pseudogene) [Source:HGNC Symbol;Acc:HGNC:35402] UBTFL3-202 (Transcript name record; description: UBTF like 3 (pseudogene),) is an external reference matched to Transcript ENST00000709659
ENSG00000292090	UBTFL5	HSCHR2_10_CTG7_2:212409-213599:-1	Human	Gene	UBTF like 5 (pseudogene) [Source:HGNC Symbol;Acc:HGNC:35405] UBTFL5-202 (Transcript name record; description: UBTF like 5 (pseudogene),) is an external reference matched to Transcript ENST00000709689
ENSG00000292152	SNRPEP11	HSCHR2_6_CTG1:188330-188453:-1	Human	Gene	SNRPE pseudogene 11 [Source:HGNC Symbol;Acc:HGNC:54746] SNRPEP11-202 (Transcript name record; description: SNRPE pseudogene 11,) is an external reference matched to Transcript ENST00000709860
ENSG00000292182	KRT8P8	HSCHRX_1_CTG14:94695-96142:1	Human	Gene	keratin 8 pseudogene 8 [Source:HGNC Symbol;Acc:HGNC:33362] KRT8P8-202 (Transcript name record; description: keratin 8 pseudogene 8,) is an external reference matched to Transcript ENST00000709969
ENSG00000292282	VPS51P12	HG76_PATCH:1316340-1316693:1	Human	Gene	VPS51 pseudogene 12 [Source:HGNC Symbol;Acc:HGNC:56444] VPS51P12-202 (Transcript name record; description: VPS51 pseudogene 12,) is an external reference matched to Transcript ENST00000710697
ENSG00000292315	RPS3AP31	HG76_PATCH:5246692-5247472:-1	Human	Gene	RPS3A pseudogene 31 [Source:HGNC Symbol;Acc:HGNC:36860] RPS3AP31-202 (Transcript name record; description: RPS3A pseudogene 31,) is an external reference matched to Transcript ENST00000711086
ENSG00000292353	KRT18P53	Y:545236-545352:-1	Human	Gene	keratin 18 pseudogene 53 [Source:HGNC Symbol;Acc:HGNC:38714] KRT18P53-204 (Transcript name record; description: keratin 18 pseudogene 53,) is an external reference matched to Transcript ENST00000711146
ENSG00000292410	VPS51P19	HG76_PATCH:5871370-5871746:-1	Human	Gene	VPS51 pseudogene 19 [Source:HGNC Symbol;Acc:HGNC:56451] VPS51P19-202 (Transcript name record; description: VPS51 pseudogene 19,) is an external reference matched to Transcript ENST00000711552
ENSG00000293176	RPSAP52	12:65728513-65826997:-1	Human	Gene	ribosomal protein SA pseudogene 52 [Source:HGNC Symbol;Acc:HGNC:35752] RPSAP52-202 (Transcript name record; description: ribosomal protein SA pseudogene 52,) is an external reference matched to Transcript ENST00000489520
ENSG00000293485	SERHL	22:42500254-42512564:1	Human	Gene	serine hydrolase like (pseudogene) [Source:HGNC Symbol;Acc:HGNC:14408] SERHL-202 (Transcript name record; description: serine hydrolase like (pseudogene),) is an external reference matched to Transcript ENST00000359906
ENSG00000293487	CDIPTOSP	16:29863548-29868055:1	Human	Gene	CDIP transferase opposite strand, pseudogene [Source:HGNC Symbol;Acc:HGNC:48609] CDIPTOSP-202 (Transcript name record; description: CDIP transferase opposite strand, pseudogene,) is an external reference matched to Transcript ENST00000398859
ENSG00000293493	VNN3P	6:132722784-132736935:-1	Human	Gene	vanin 3, pseudogene [Source:NCBI gene (formerly Entrezgene);Acc:55350] VNN3P-202 (EntrezGene transcript name record; description: vanin 3, pseudogene,) is an external reference matched to Transcript ENST00000275223
ENSG00000304823	DDX11L5	9:10990-14538:1	Human	Gene	DEAD/H-box helicase 11 like 5 (pseudogene) [Source:NCBI gene (formerly Entrezgene);Acc:100287596] DDX11L5-202 (EntrezGene transcript name record; description: DEAD/H-box helicase 11 like 5 (pseudogene),) is an external reference matched to Transcript ENST00000806475
ENSG00000290596	FAR2P2	2:130402442-130428766:-1	Human	Gene	fatty acyl-CoA reductase 2 pseudogene 2 [Source:NCBI gene (formerly Entrezgene);Acc:100216479] FAR2P2-202 (EntrezGene transcript name record; description: fatty acyl-CoA reductase 2 pseudogene 2,) is an external reference matched to Transcript ENST00000415406
ENSG00000291140	AMZ2P1	17:64966425-64975683:-1	Human	Gene	AMZ2 pseudogene 1 [Source:HGNC Symbol;Acc:HGNC:26491] AMZ2P1-202 (Transcript name record; description: AMZ2 pseudogene 1,) is an external reference matched to Transcript ENST00000397713
ENSG00000291181	FGF7P3	9:39814025-40106661:-1	Human	Gene	fibroblast growth factor 7 pseudogene 3 [Source:NCBI gene (formerly Entrezgene);Acc:654466] FGF7P3-202 (EntrezGene transcript name record; description: fibroblast growth factor 7 pseudogene 3,) is an external reference matched to Transcript ENST00000640245
ENSG00000310526	WASH7P	1:14356-30744:-1	Human	Gene	WASP family homolog 7, pseudogene [Source:HGNC Symbol;Acc:HGNC:38034] WASH7P-202 (Transcript name record; description: WASP family homolog 7, pseudogene,) is an external reference matched to Transcript ENST00000831140
ENSG00000291300	PRSS30P	16:2839565-2842760:-1	Human	Gene	serine protease 30, pseudogene [Source:HGNC Symbol;Acc:HGNC:28753] PRSS30P-203 (Transcript name record; description: serine protease 30, pseudogene,) is an external reference matched to Transcript ENST00000390681
ENSG00000290418	TPTEP1	22:16601307-16698742:1	Human	Gene	TPTE pseudogene 1 [Source:HGNC Symbol;Acc:HGNC:43648] TPTEP1-202 (Transcript name record; description: TPTE pseudogene 1,) is an external reference matched to Transcript ENST00000383140
ENSG00000291135	FCGR1BP	1:121042602-121103109:1	Human	Gene	Fc gamma receptor Ib, pseudogene [Source:HGNC Symbol;Acc:HGNC:3614] FCGR1BP-202 (Transcript name record; description: Fc gamma receptor Ib, pseudogene,) is an external reference matched to Transcript ENST00000369178
ENSG00000291153	STAG3L4	7:67302596-67363094:1	Human	Gene	STAG3 cohesin complex component like 4 (pseudogene) [Source:NCBI gene (formerly Entrezgene);Acc:64940] STAG3L4-202 (EntrezGene transcript name record; description: STAG3 cohesin complex component like 4 (pseudogene),) is an external reference matched to Transcript ENST00000416602
ENSG00000308415	DDX11L2	1:180931-184937:1	Human	Gene	DEAD/H-box helicase 11 like 2 (pseudogene) [Source:NCBI gene (formerly Entrezgene);Acc:84771] DDX11L17 (NCBI gene (formerly Entrezgene) record; description: DEAD/H-box helicase 11 like 17 (pseudogene),) is an external reference matched to Gene ENSG00000308415
ENSG00000290825	DDX11L16	1:11121-24894:1	Human	Gene	DEAD/H-box helicase 11 like 16 (pseudogene) [Source:NCBI gene (formerly Entrezgene);Acc:727856] DDX11L1 (NCBI gene (formerly Entrezgene) record; description: DEAD/H-box helicase 11 like 1 (pseudogene),) is an external reference matched to Gene ENSG00000290825
ENSG00000291232	PDE4DIPP6	1:148402102-148432549:1	Human	Gene	PDE4DIP pseudogene 6 [Source:NCBI gene (formerly Entrezgene);Acc:100132057] PDE4DIPP6-202 (EntrezGene transcript name record; description: PDE4DIP pseudogene 6,) is an external reference matched to Transcript ENST00000426101
ENSG00000293699	ANKRD26P3	13:19262797-19345084:-1	Human	Gene	ankyrin repeat domain 26 pseudogene 3 [Source:NCBI gene (formerly Entrezgene);Acc:100101938] ANKRD26P3-202 (EntrezGene transcript name record; description: ankyrin repeat domain 26 pseudogene 3,) is an external reference matched to Transcript ENST00000428785
ENSG00000307942	FRG1JP	9:63824057-63859885:-1	Human	Gene	FSHD region gene 1 family member J, pseudogene [Source:NCBI gene (formerly Entrezgene);Acc:642236] FRG1JP-202 (EntrezGene transcript name record; description: FSHD region gene 1 family member J, pseudogene,) is an external reference matched to Transcript ENST00000829949
ENSG00000290710	HLA-V	6:29790954-29805501:1	Human	Gene	major histocompatibility complex, class I, V (pseudogene) [Source:HGNC Symbol;Acc:HGNC:23482] HLA-V-235 (Transcript name record; description: major histocompatibility complex, class I, V (pseudogene),) is an external reference matched to Transcript ENST00000446817
ENSG00000291109	CES1P1	16:55760460-55794158:1	Human	Gene	carboxylesterase 1 pseudogene 1 [Source:HGNC Symbol;Acc:HGNC:18546] CES1P1-203 (Transcript name record; description: carboxylesterase 1 pseudogene 1,) is an external reference matched to Transcript ENST00000571348
ENSG00000293317	ZNF702P	19:52966896-53058563:-1	Human	Gene	zinc finger protein 702, pseudogene [Source:HGNC Symbol;Acc:HGNC:25775] ZNF702P-202 (Transcript name record; description: zinc finger protein 702, pseudogene,) is an external reference matched to Transcript ENST00000270443
ENSG00000293328	NKAPP1	X:120178488-120245284:-1	Human	Gene	NFKB activating protein pseudogene 1 [Source:HGNC Symbol;Acc:HGNC:26706] NKAPP1-202 (Transcript name record; description: NFKB activating protein pseudogene 1,) is an external reference matched to Transcript ENST00000452254
ENSG00000293440	DBIL5P	17:752250-755757:1	Human	Gene	diazepam binding inhibitor-like 5, pseudogene [Source:HGNC Symbol;Acc:HGNC:38519] DBIL5P-202 (Transcript name record; description: diazepam binding inhibitor-like 5, pseudogene,) is an external reference matched to Transcript ENST00000449830
ENSG00000290387	SORD2P	15:44825744-44884694:-1	Human	Gene	sorbitol dehydrogenase 2, pseudogene [Source:NCBI gene (formerly Entrezgene);Acc:653381] SORD2P-203 (EntrezGene transcript name record; description: sorbitol dehydrogenase 2, pseudogene,) is an external reference matched to Transcript ENST00000561384
ENSG00000291069	BMS1P1	10:46786674-46815125:1	Human	Gene	BMS1 pseudogene 1 [Source:NCBI gene (formerly Entrezgene);Acc:399761] BMS1P1-202 (EntrezGene transcript name record; description: BMS1 pseudogene 1,) is an external reference matched to Transcript ENST00000580094
ENSG00000291129	PPIEL	1:39522280-39559698:-1	Human	Gene	peptidylprolyl isomerase E like (pseudogene) [Source:NCBI gene (formerly Entrezgene);Acc:728448] PPIEL-202 (EntrezGene transcript name record; description: peptidylprolyl isomerase E like (pseudogene),) is an external reference matched to Transcript ENST00000331856
ENSG00000293494	ZPLD2P	1:26216112-26229976:1	Human	Gene	zona pellucida like domain containing 2, pseudogene [Source:NCBI gene (formerly Entrezgene);Acc:101928303] ZPLD2P-202 (EntrezGene transcript name record; description: zona pellucida like domain containing 2, pseudogene,) is an external reference matched to Transcript ENST00000447201
ENSG00000291056	SEPTIN7P9	10:38383022-38402940:-1	Human	Gene	septin 7 pseudogene 9 [Source:HGNC Symbol;Acc:HGNC:30810] SEPTIN7P9-205 (Transcript name record; description: septin 7 pseudogene 9,) is an external reference matched to Transcript ENST00000475691
ENSG00000291085	TMEM191A	22:20701114-20704617:1	Human	Gene	transmembrane protein 191A (pseudogene) [Source:NCBI gene (formerly Entrezgene);Acc:84222] TMEM191A-202 (EntrezGene transcript name record; description: transmembrane protein 191A (pseudogene),) is an external reference matched to Transcript ENST00000414022
ENSG00000291087	CRYBB2P1	22:25448053-25540803:1	Human	Gene	crystallin beta B2 pseudogene 1 [Source:NCBI gene (formerly Entrezgene);Acc:1416] CRYBB2P1-202 (EntrezGene transcript name record; description: crystallin beta B2 pseudogene 1,) is an external reference matched to Transcript ENST00000354451
ENSG00000291150	LSP1P5	2:91586931-91660038:-1	Human	Gene	LSP1 pseudogene 5 [Source:NCBI gene (formerly Entrezgene);Acc:645166] LSP1P4 (NCBI gene (formerly Entrezgene) record; description: LSP1 pseudogene 4,) is an external reference matched to Gene ENSG00000291150
ENSG00000290727	ALMS1P1	2:73640723-73721352:1	Human	Gene	ALMS1 pseudogene 1 [Source:HGNC Symbol;Acc:HGNC:29586] ALMS1P1-202 (Transcript name record; description: ALMS1 pseudogene 1,) is an external reference matched to Transcript ENST00000450720
ENSG00000291108	SEPTIN7P11	11:50258251-50298564:-1	Human	Gene	septin 7 pseudogene 11 [Source:NCBI gene (formerly Entrezgene);Acc:441601] SEPTIN7P11-202 (EntrezGene transcript name record; description: septin 7 pseudogene 11,) is an external reference matched to Transcript ENST00000636653
ENSG00000291132	MTMR9LP	1:32223618-32241824:-1	Human	Gene	myotubularin related protein 9 like, pseudogene [Source:HGNC Symbol;Acc:HGNC:27920] MTMR9LP-202 (Transcript name record; description: myotubularin related protein 9 like, pseudogene,) is an external reference matched to Transcript ENST00000403496
ENSG00000291031	BCORP1	Y:19455431-19567280:-1	Human	Gene	BCL6 corepressor pseudogene 1 [Source:NCBI gene (formerly Entrezgene);Acc:286554] BCORP1-202 (EntrezGene transcript name record; description: BCL6 corepressor pseudogene 1,) is an external reference matched to Transcript ENST00000400605
ENSG00000290758	POLR2J4	7:43940895-44040670:-1	Human	Gene	RNA polymerase II subunit J4 (pseudogene) [Source:HGNC Symbol;Acc:HGNC:28195] RASA4CP (NCBI gene (formerly Entrezgene) record; description: RAS p21 protein activator 4C, pseudogene,) is an external reference matched to Gene ENSG00000290758
ENSG00000290355	DDX11L16	16:10661-14102:1	Human	Gene	DEAD/H-box helicase 11 like 16 (pseudogene) [Source:NCBI gene (formerly Entrezgene);Acc:727856] DDX11L10 (NCBI gene (formerly Entrezgene) record; description: DEAD/H-box helicase 11 like 10 (pseudogene),) is an external reference matched to Gene ENSG00000290355
ENSG00000290857	CHEK2P2	15:20282488-20291608:1	Human	Gene	CHEK2 pseudogene 2 [Source:HGNC Symbol;Acc:HGNC:43578] CHEK2P2-202 (Transcript name record; description: CHEK2 pseudogene 2,) is an external reference matched to Transcript ENST00000555186
ENSG00000293222	ACTG1P17	15:82710450-82750503:-1	Human	Gene	actin gamma 1 pseudogene 17 [Source:NCBI gene (formerly Entrezgene);Acc:283693] LOC338963 (NCBI gene (formerly Entrezgene) record; description: epididymal protein pseudogene,) is an external reference matched to Gene ENSG00000293222
ENSG00000293514	CUTALP	9:120824828-120854385:1	Human	Gene	cutA divalent cation tolerance like, pseudogene [Source:HGNC Symbol;Acc:HGNC:27367] CUTALP-202 (Transcript name record; description: cutA divalent cation tolerance like, pseudogene,) is an external reference matched to Transcript ENST00000458394
ENSG00000293477	CRYZL2P	1:178006133-178037999:-1	Human	Gene	crystallin zeta like 2, pseudogene [Source:NCBI gene (formerly Entrezgene);Acc:730102] CRYZL2P-202 (EntrezGene transcript name record; description: crystallin zeta like 2, pseudogene,) is an external reference matched to Transcript ENST00000476232
ENSG00000290956	FAM21EP	10:50009336-50068499:-1	Human	Gene	family with sequence similarity 21, member A pseudogene [Source:NCBI gene (formerly Entrezgene);Acc:100421577] FAM21EP-202 (EntrezGene transcript name record; description: family with sequence similarity 21, member A pseudogene,) is an external reference matched to Transcript ENST00000456967
ENSG00000291074	CCDC144NL	17:20775356-20896211:-1	Human	Gene	CCDC144A N-terminal like (pseudogene) [Source:HGNC Symbol;Acc:HGNC:33735] CCDC144NL-202 (Transcript name record; description: CCDC144A N-terminal like (pseudogene),) is an external reference matched to Transcript ENST00000327925
ENSG00000291168	ANKRD19P	9:92808811-92838458:1	Human	Gene	ankyrin repeat domain 19, pseudogene [Source:HGNC Symbol;Acc:HGNC:22567] ANKRD19P-202 (Transcript name record; description: ankyrin repeat domain 19, pseudogene,) is an external reference matched to Transcript ENST00000460854
ENSG00000291080	ZNF252P	8:144973589-145003445:-1	Human	Gene	zinc finger protein 252, pseudogene [Source:HGNC Symbol;Acc:HGNC:13046] ZNF252P-202 (Transcript name record; description: zinc finger protein 252, pseudogene,) is an external reference matched to Transcript ENST00000426361
ENSG00000288238	novel gene	HG2499_PATCH:9291-9341:1	Human	Gene	olfactory receptor pseudogene
ENSG00000288272	ACTR3BP6	HG1485_PATCH:458991-460328:1	Human	Gene	ACTR3B pseudogene 6 [Source:HGNC Symbol;Acc:HGNC:38683] ACTR3BP2 (NCBI gene (formerly Entrezgene) record; description: ACTR3B pseudogene 2,) is an external reference matched to Gene ENSG00000288272
ENSG00000290431	PMCHL2	HSCHR5_1_CTG1_1:905764-915972:1	Human	Gene	pro-melanin concentrating hormone like 2 (pseudogene) [Source:HGNC Symbol;Acc:HGNC:9111] PMCHL2-203 (Transcript name record; description: pro-melanin concentrating hormone like 2 (pseudogene),) is an external reference matched to Transcript ENST00000628395
ENSG00000290572	PMCHL2	HSCHR5_2_CTG1_1:1374289-1384497:1	Human	Gene	pro-melanin concentrating hormone like 2 (pseudogene) [Source:HGNC Symbol;Acc:HGNC:9111] PMCHL2-206 (Transcript name record; description: pro-melanin concentrating hormone like 2 (pseudogene),) is an external reference matched to Transcript ENST00000612588
ENSG00000290625	CFL1P1	HG2334_PATCH:33750-61434:1	Human	Gene	cofilin 1 pseudogene 1 [Source:NCBI gene (formerly Entrezgene);Acc:142913] CFL1P1-203 (EntrezGene transcript name record; description: cofilin 1 pseudogene 1,) is an external reference matched to Transcript ENST00000634517
ENSG00000290663	MT1IP	16:56675535-56677883:1	Human	Gene	metallothionein 1I, pseudogene [Source:NCBI gene (formerly Entrezgene);Acc:644314] MT1IP-202 (EntrezGene transcript name record; description: metallothionein 1I, pseudogene,) is an external reference matched to Transcript ENST00000379816
ENSG00000290717	ZNF658B	9:39443589-39552802:-1	Human	Gene	zinc finger protein 658B (pseudogene) [Source:HGNC Symbol;Acc:HGNC:32033] ZNF658B-202 (Transcript name record; description: zinc finger protein 658B (pseudogene),) is an external reference matched to Transcript ENST00000615961
ENSG00000290772	PRAMEF36P	1:13127073-13132099:1	Human	Gene	PRAME family member 36, pseudogene [Source:NCBI gene (formerly Entrezgene);Acc:645354] PRAMEF34P (NCBI gene (formerly Entrezgene) record; description: PRAME family member 34, pseudogene,) is an external reference matched to Gene ENSG00000290772
ENSG00000280263	ACTR3BP6	22:16486985-16488322:1	Human	Gene	ACTR3B pseudogene 6 [Source:HGNC Symbol;Acc:HGNC:38683] ACTR3BP2 (NCBI gene (formerly Entrezgene) record; description: ACTR3B pseudogene 2,) is an external reference matched to Gene ENSG00000280263
ENSG00000285368	RPL10P19	HG76_PATCH:4372927-4390752:-1	Human	Gene	ribosomal protein L10 pseudogene 19 [Source:HGNC Symbol;Acc:HGNC:52350] RPL10P19-202 (Transcript name record; description: ribosomal protein L10 pseudogene 19,) is an external reference matched to Transcript ENST00000646402
ENSG00000292263	novel gene	HG2023_PATCH:157835-158518:1	Human	Gene	DUX4 pseudogene
ENSG00000293185	TPM3P9	19:53431984-53444670:1	Human	Gene	tropomyosin 3 pseudogene 9 [Source:HGNC Symbol;Acc:HGNC:44142] TPM3P9-202 (Transcript name record; description: tropomyosin 3 pseudogene 9,) is an external reference matched to Transcript ENST00000424846
ENSG00000293379	TMEM30CP	3:100183982-100194191:1	Human	Gene	transmembrane protein 30C, pseudogene [Source:NCBI gene (formerly Entrezgene);Acc:644444] TMEM30CP-202 (EntrezGene transcript name record; description: transmembrane protein 30C, pseudogene,) is an external reference matched to Transcript ENST00000476804
ENSG00000293457	PTPRVP	1:202168051-202189455:1	Human	Gene	protein tyrosine phosphatase receptor type V, pseudogene [Source:NCBI gene (formerly Entrezgene);Acc:148713] PTPRVP-202 (EntrezGene transcript name record; description: protein tyrosine phosphatase receptor type V, pseudogene,) is an external reference matched to Transcript ENST00000482597
ENSG00000293507	FBXL9P	16:67207139-67227048:-1	Human	Gene	F-box and leucine rich repeat protein, pseudogene [Source:HGNC Symbol;Acc:HGNC:13605] FBXL9P-202 (Transcript name record; description: F-box and leucine rich repeat protein, pseudogene,) is an external reference matched to Transcript ENST00000409037
ENSG00000290707	MED15P9	2:130129565-130139420:1	Human	Gene	mediator complex subunit 15 pseudogene 9 [Source:HGNC Symbol;Acc:HGNC:44130] MED15P9-202 (Transcript name record; description: mediator complex subunit 15 pseudogene 9,) is an external reference matched to Transcript ENST00000427638
ENSG00000290780	FAM25BP	10:46369082-46373570:1	Human	Gene	family with sequence similarity 25 member B, pseudogene [Source:HGNC Symbol;Acc:HGNC:23584] FAM25BP-202 (Transcript name record; description: family with sequence similarity 25 member B, pseudogene,) is an external reference matched to Transcript ENST00000624374
ENSG00000290860	CCT6P3	7:65038263-65078893:1	Human	Gene	chaperonin containing TCP1 subunit 6 pseudogene 3 [Source:NCBI gene (formerly Entrezgene);Acc:643180] CCT6P3-202 (EntrezGene transcript name record; description: chaperonin containing TCP1 subunit 6 pseudogene 3,) is an external reference matched to Transcript ENST00000419314
ENSG00000291122	CASTOR3P	7:100188087-100272218:-1	Human	Gene	CASTOR family member 3, pseudogene [Source:HGNC Symbol;Acc:HGNC:29954] CASTOR3P-202 (Transcript name record; description: CASTOR family member 3, pseudogene,) is an external reference matched to Transcript ENST00000328453
ENSG00000291146	RP9P	7:32916810-32943176:-1	Human	Gene	RP9 pseudogene [Source:HGNC Symbol;Acc:HGNC:33969] RP9P-202 (Transcript name record; description: RP9 pseudogene,) is an external reference matched to Transcript ENST00000381639
ENSG00000293061	THAP3P1	1:104056761-104226678:1	Human	Gene	THAP3 pseudogene 1 [Source:NCBI gene (formerly Entrezgene);Acc:100129138] THAP3P1-202 (EntrezGene transcript name record; description: THAP3 pseudogene 1,) is an external reference matched to Transcript ENST00000418362
ENSG00000293201	NUP210P1	3:126662037-126672019:1	Human	Gene	nucleoporin 210 pseudogene 1 [Source:HGNC Symbol;Acc:HGNC:27399] NUP210P1-202 (Transcript name record; description: nucleoporin 210 pseudogene 1,) is an external reference matched to Transcript ENST00000357061
ENSG00000136315	RNASE2CP	14:20909831-20920307:1	Human	Gene	ribonuclease A family member 2C, pseudogene [Source:HGNC Symbol;Acc:HGNC:55569] RNASE2CP-201 (Transcript name record; description: ribonuclease A family member 2C, pseudogene,) is an external reference matched to Transcript ENST00000555624
ENSG00000290722	WDR87BP	19:37823722-37855218:-1	Human	Gene	WD repeat domain 87B, pseudogene [Source:NCBI gene (formerly Entrezgene);Acc:100631378] WDR87BP-202 (EntrezGene transcript name record; description: WD repeat domain 87B, pseudogene,) is an external reference matched to Transcript ENST00000433142
ENSG00000291148	AZGP1P1	7:99980702-99992985:1	Human	Gene	AZGP1 pseudogene 1 [Source:NCBI gene (formerly Entrezgene);Acc:646282] AZGP1P1-202 (EntrezGene transcript name record; description: AZGP1 pseudogene 1,) is an external reference matched to Transcript ENST00000425474
ENSG00000291196	KRT16P3	17:20501512-20512357:-1	Human	Gene	keratin 16 pseudogene 3 [Source:HGNC Symbol;Acc:HGNC:37808] KRT16P3-202 (Transcript name record; description: keratin 16 pseudogene 3,) is an external reference matched to Transcript ENST00000580113
ENSG00000291230	NAPSB	19:50333792-50344806:-1	Human	Gene	napsin B aspartic peptidase (pseudogene) [Source:NCBI gene (formerly Entrezgene);Acc:256236] NAPSB-202 (EntrezGene transcript name record; description: napsin B aspartic peptidase (pseudogene),) is an external reference matched to Transcript ENST00000525179
ENSG00000285793	ANAPC1P2	2:87030673-87077665:-1	Human	Gene	ANAPC1 pseudogene 2 [Source:NCBI gene (formerly Entrezgene);Acc:285074] ANAPC1P2-202 (EntrezGene transcript name record; description: ANAPC1 pseudogene 2,) is an external reference matched to Transcript ENST00000648819
ENSG00000292376	PRSS30P	HSCHR16_5_CTG1:19030-22206:-1	Human	Gene	serine protease 30, pseudogene [Source:HGNC Symbol;Acc:HGNC:28753] PRSS30P-273 (Transcript name record; description: serine protease 30, pseudogene,) is an external reference matched to Transcript ENST00000711354
ENSG00000293210	SSR4P1	21:45056000-45074165:-1	Human	Gene	signal sequence receptor subunit 4 pseudogene 1 [Source:NCBI gene (formerly Entrezgene);Acc:728039] SSR4P1-202 (EntrezGene transcript name record; description: signal sequence receptor subunit 4 pseudogene 1,) is an external reference matched to Transcript ENST00000429427
ENSG00000293491	TMEM198B	12:55829608-55836258:1	Human	Gene	transmembrane protein 198B (pseudogene) [Source:NCBI gene (formerly Entrezgene);Acc:440104] TMEM198B-202 (EntrezGene transcript name record; description: transmembrane protein 198B (pseudogene),) is an external reference matched to Transcript ENST00000471276
ENSG00000293504	NPY6R	5:137801192-137860070:1	Human	Gene	neuropeptide Y receptor Y6 (pseudogene) [Source:NCBI gene (formerly Entrezgene);Acc:4888] NPY6R-202 (EntrezGene transcript name record; description: neuropeptide Y receptor Y6 (pseudogene),) is an external reference matched to Transcript ENST00000510937
ENSG00000293697	ANKRD20A5P	18:14178898-14221558:1	Human	Gene	ankyrin repeat domain 20 family member A5, pseudogene [Source:NCBI gene (formerly Entrezgene);Acc:440482] ANKRD20A5P-202 (EntrezGene transcript name record; description: ankyrin repeat domain 20 family member A5, pseudogene,) is an external reference matched to Transcript ENST00000580995
ENSG00000290502	SORD2P	HSCHR15_3_CTG8:150689-216558:-1	Human	Gene	sorbitol dehydrogenase 2, pseudogene [Source:NCBI gene (formerly Entrezgene);Acc:653381] SORD2P-219 (EntrezGene transcript name record; description: sorbitol dehydrogenase 2, pseudogene,) is an external reference matched to Transcript ENST00000633288
ENSG00000290751	TCP10L3	6:167357033-167384510:-1	Human	Gene	t-complex 10 like 3 (pseudogene) [Source:HGNC Symbol;Acc:HGNC:11656] TCP10L3-202 (Transcript name record; description: t-complex 10 like 3 (pseudogene),) is an external reference matched to Transcript ENST00000366827
ENSG00000290866	OTOAP1	16:22545698-22577384:1	Human	Gene	OTOA pseudogene 1 [Source:HGNC Symbol;Acc:HGNC:53869] OTOAP1-202 (Transcript name record; description: OTOA pseudogene 1,) is an external reference matched to Transcript ENST00000550753
ENSG00000292134	PLAC9P1	HSCHR2_12_CTG7_2:66227-106582:-1	Human	Gene	placenta associated 9 pseudogene 1 [Source:NCBI gene (formerly Entrezgene);Acc:389033] PLAC9P1-213 (EntrezGene transcript name record; description: placenta associated 9 pseudogene 1,) is an external reference matched to Transcript ENST00000709835
ENSG00000293264	ACTG1P25	1:202861713-202875241:1	Human	Gene	actin gamma 1 pseudogene 25 [Source:HGNC Symbol;Acc:HGNC:54872] ACTG1P25-202 (Transcript name record; description: actin gamma 1 pseudogene 25,) is an external reference matched to Transcript ENST00000456105
ENSG00000293267	MYADML	2:33722721-33728260:-1	Human	Gene	myeloid associated differentiation marker like (pseudogene) [Source:NCBI gene (formerly Entrezgene);Acc:151325] MYADML-202 (EntrezGene transcript name record; description: myeloid associated differentiation marker like (pseudogene),) is an external reference matched to Transcript ENST00000474610
ENSG00000293312	HNRNPKP3	11:43074432-43269450:-1	Human	Gene	heterogeneous nuclear ribonucleoprotein K pseudogene 3 [Source:HGNC Symbol;Acc:HGNC:42376] HNRNPKP3-201 (Transcript name record; description: heterogeneous nuclear ribonucleoprotein K pseudogene 3,) is an external reference matched to Transcript ENST00000511537
ENSG00000293391	LDC1P	1:31500085-31508566:1	Human	Gene	leucine decarboxylase 1, pseudogene [Source:HGNC Symbol;Acc:HGNC:49677] LDC1P-202 (Transcript name record; description: leucine decarboxylase 1, pseudogene,) is an external reference matched to Transcript ENST00000562271
ENSG00000293407	PRSS59P	7:142268284-142272253:-1	Human	Gene	serine protease 59, pseudogene [Source:NCBI gene (formerly Entrezgene);Acc:207147] PRSS59P-203 (EntrezGene transcript name record; description: serine protease 59, pseudogene,) is an external reference matched to Transcript ENST00000616556
ENSG00000293426	SEC1P	19:48638071-48682245:1	Human	Gene	secretory blood group 1, pseudogene [Source:HGNC Symbol;Acc:HGNC:44149] SEC1P-202 (Transcript name record; description: secretory blood group 1, pseudogene,) is an external reference matched to Transcript ENST00000430145
ENSG00000303953	CASP1P2	11:105062589-105071549:-1	Human	Gene	caspase 1 pseudogene 2 [Source:HGNC Symbol;Acc:HGNC:43776] CASP1P2-202 (Transcript name record; description: caspase 1 pseudogene 2,) is an external reference matched to Transcript ENST00000798330
ENSG00000293489	CMAHP	6:25061611-25452263:-1	Human	Gene	cytidine monophospho-N-acetylneuraminic acid hydroxylase, pseudogene [Source:HGNC Symbol;Acc:HGNC:2098] CMAHP-202 (Transcript name record; description: cytidine monophospho-N-acetylneuraminic acid hydroxylase, pseudogene,) is an external reference matched to Transcript ENST00000377989
ENSG00000291053	CATSPER2P1	15:43726741-43747104:-1	Human	Gene	CATSPER2 pseudogene 1 [Source:HGNC Symbol;Acc:HGNC:31054] CATSPER2P1-202 (Transcript name record; description: CATSPER2 pseudogene 1,) is an external reference matched to Transcript ENST00000381680
ENSG00000291128	APOC1P1	19:44925941-44931503:1	Human	Gene	apolipoprotein C1 pseudogene 1 [Source:HGNC Symbol;Acc:HGNC:608] APOC1P1-202 (Transcript name record; description: apolipoprotein C1 pseudogene 1,) is an external reference matched to Transcript ENST00000507983
ENSG00000293412	GUCY1B2	13:50994505-51080862:-1	Human	Gene	guanylate cyclase 1 soluble subunit beta 2 (pseudogene) [Source:HGNC Symbol;Acc:HGNC:4686] GUCY1B2-202 (Transcript name record; description: guanylate cyclase 1 soluble subunit beta 2 (pseudogene),) is an external reference matched to Transcript ENST00000389600
ENSG00000290425	PI4KAP1	22:18533646-18578894:-1	Human	Gene	phosphatidylinositol 4-kinase alpha pseudogene 1 [Source:NCBI gene (formerly Entrezgene);Acc:728233] PI4KAP1-202 (EntrezGene transcript name record; description: phosphatidylinositol 4-kinase alpha pseudogene 1,) is an external reference matched to Transcript ENST00000610959
ENSG00000290943	ABCC6P2	16:14810087-14825208:-1	Human	Gene	ATP binding cassette subfamily C member 6 pseudogene 2 [Source:HGNC Symbol;Acc:HGNC:33353] ABCC6P2-204 (Transcript name record; description: ATP binding cassette subfamily C member 6 pseudogene 2,) is an external reference matched to Transcript ENST00000542005
ENSG00000291127	ANKRD36BP2	2:88765739-88806619:1	Human	Gene	ankyrin repeat domain 36B pseudogene 2 [Source:NCBI gene (formerly Entrezgene);Acc:645784] ANKRD36BP2-202 (EntrezGene transcript name record; description: ankyrin repeat domain 36B pseudogene 2,) is an external reference matched to Transcript ENST00000393515
ENSG00000293434	AHSA2P	2:61177418-61191203:1	Human	Gene	activator of HSP90 ATPase homolog 2, pseudogene [Source:NCBI gene (formerly Entrezgene);Acc:130872] AHSA2P-202 (EntrezGene transcript name record; description: activator of HSP90 ATPase homolog 2, pseudogene,) is an external reference matched to Transcript ENST00000357022
ENSG00000293480	TCAM1P	17:63849267-63864381:1	Human	Gene	testicular cell adhesion molecule 1, pseudogene [Source:NCBI gene (formerly Entrezgene);Acc:146771] TCAM1P-202 (EntrezGene transcript name record; description: testicular cell adhesion molecule 1, pseudogene,) is an external reference matched to Transcript ENST00000463377
ENSG00000291151	NSUN5P1	7:75410322-75416794:1	Human	Gene	NSUN5 pseudogene 1 [Source:NCBI gene (formerly Entrezgene);Acc:155400] NSUN5P1-202 (EntrezGene transcript name record; description: NSUN5 pseudogene 1,) is an external reference matched to Transcript ENST00000393633
ENSG00000293106	RPL23AP7	2:113581892-113656309:-1	Human	Gene	ribosomal protein L23a pseudogene 7 [Source:NCBI gene (formerly Entrezgene);Acc:118433] RPL23AP7-202 (EntrezGene transcript name record; description: ribosomal protein L23a pseudogene 7,) is an external reference matched to Transcript ENST00000391616
ENSG00000291075	FRG1HP	9:40992065-41090006:1	Human	Gene	FSHD region gene 1 family member H, pseudogene [Source:NCBI gene (formerly Entrezgene);Acc:100132352] FRG1HP-202 (EntrezGene transcript name record; description: FSHD region gene 1 family member H, pseudogene,) is an external reference matched to Transcript ENST00000458364
ENSG00000291082	HERC2P9	15:28589458-28685272:1	Human	Gene	HERC2 pseudogene 9 [Source:HGNC Symbol;Acc:HGNC:30495] HERC2P9-206 (Transcript name record; description: HERC2 pseudogene 9,) is an external reference matched to Transcript ENST00000507787
ENSG00000290475	AP1B1P1	22:32121931-32143398:1	Human	Gene	AP1B1 pseudogene 1 [Source:NCBI gene (formerly Entrezgene);Acc:23782] AP1B1P1-202 (EntrezGene transcript name record; description: AP1B1 pseudogene 1,) is an external reference matched to Transcript ENST00000432373
ENSG00000290614	PRSS40A	2:130570829-130584161:1	Human	Gene	serine protease 40A (pseudogene) [Source:HGNC Symbol;Acc:HGNC:37319] PRSS40B (NCBI gene (formerly Entrezgene) record; description: serine protease 40B (pseudogene),) is an external reference matched to Gene ENSG00000290614
ENSG00000290782	CFL1P1	10:87817928-87845612:1	Human	Gene	cofilin 1 pseudogene 1 [Source:NCBI gene (formerly Entrezgene);Acc:142913] CFL1P1-206 (EntrezGene transcript name record; description: cofilin 1 pseudogene 1,) is an external reference matched to Transcript ENST00000415212
ENSG00000290837	LRRC37A5P	9:111602831-111631297:-1	Human	Gene	leucine rich repeat containing 37 member A5, pseudogene [Source:HGNC Symbol;Acc:HGNC:23369] LRRC37A5P-202 (Transcript name record; description: leucine rich repeat containing 37 member A5, pseudogene,) is an external reference matched to Transcript ENST00000374304
ENSG00000290840	XGY2	Y:2752083-2854641:1	Human	Gene	XG Y-linked 2 (pseudogene) [Source:HGNC Symbol;Acc:HGNC:34022] XGY2-201 (Transcript name record; description: XG Y-linked 2 (pseudogene),) is an external reference matched to Transcript ENST00000679518
ENSG00000291039	DHRS4L1	14:24006981-24051377:1	Human	Gene	dehydrogenase/reductase 4 like 1 (pseudogene) [Source:HGNC Symbol;Acc:HGNC:19732] DHRS4L1-209 (Transcript name record; description: dehydrogenase/reductase 4 like 1 (pseudogene),) is an external reference matched to Transcript ENST00000558622
ENSG00000291057	ABCC6P1	16:18570871-18598328:1	Human	Gene	ATP binding cassette subfamily C member 6 pseudogene 1 [Source:HGNC Symbol;Acc:HGNC:33352] ABCC6P1-202 (Transcript name record; description: ATP binding cassette subfamily C member 6 pseudogene 1,) is an external reference matched to Transcript ENST00000546162
ENSG00000291164	C3P1	19:10041841-10074770:1	Human	Gene	complement component 3 precursor pseudogene [Source:HGNC Symbol;Acc:HGNC:34414] C3P1-202 (Transcript name record; description: complement component 3 precursor pseudogene,) is an external reference matched to Transcript ENST00000495140
ENSG00000293087	RPL23AP87	17:83220962-83240804:1	Human	Gene	ribosomal protein L23a pseudogene 87 [Source:NCBI gene (formerly Entrezgene);Acc:388574] RPL23AP87-203 (EntrezGene transcript name record; description: ribosomal protein L23a pseudogene 87,) is an external reference matched to Transcript ENST00000425566
ENSG00000293159	POM121L15P	22:18846472-18864414:1	Human	Gene	POM121 transmembrane nucleoporin like 15, pseudogene [Source:NCBI gene (formerly Entrezgene);Acc:102725072] POM121L15P-202 (EntrezGene transcript name record; description: POM121 transmembrane nucleoporin like 15, pseudogene,) is an external reference matched to Transcript ENST00000412938
ENSG00000293386	LRRC78P	3:141660326-141729387:1	Human	Gene	leucine rich repeat containing 78, pseudogene [Source:HGNC Symbol;Acc:HGNC:54091] LRRC78P-201 (Transcript name record; description: leucine rich repeat containing 78, pseudogene,) is an external reference matched to Transcript ENST00000474979
ENSG00000307772	VN2R19P	19:58009289-58025619:-1	Human	Gene	vomeronasal 2 receptor 19, pseudogene [Source:NCBI gene (formerly Entrezgene);Acc:100033407] VN2R19P-203 (EntrezGene transcript name record; description: vomeronasal 2 receptor 19, pseudogene,) is an external reference matched to Transcript ENST00000828719
ENSG00000291084	ALOX12P2	17:6853861-6954107:1	Human	Gene	arachidonate 12-lipoxygenase pseudogene 2 [Source:NCBI gene (formerly Entrezgene);Acc:245] ALOX12P2-202 (EntrezGene transcript name record; description: arachidonate 12-lipoxygenase pseudogene 2,) is an external reference matched to Transcript ENST00000570835
ENSG00000291223	FAM86DP	3:75413292-75435125:-1	Human	Gene	family with sequence similarity 86 member D, pseudogene [Source:HGNC Symbol;Acc:HGNC:32659] FAM86DP-226 (Transcript name record; description: family with sequence similarity 86 member D, pseudogene,) is an external reference matched to Transcript ENST00000459803
ENSG00000291040	CD99P1	X:2608406-2666596:1	Human	Gene	CD99 molecule pseudogene 1 [Source:HGNC Symbol;Acc:HGNC:7083] CD99P1-202 (Transcript name record; description: CD99 molecule pseudogene 1,) is an external reference matched to Transcript ENST00000414513
ENSG00000291049	FAM86B3P	8:8227666-8244865:1	Human	Gene	family with sequence similarity 86, member A pseudogene [Source:NCBI gene (formerly Entrezgene);Acc:286042] FAM86B3P-210 (EntrezGene transcript name record; description: family with sequence similarity 86, member A pseudogene,) is an external reference matched to Transcript ENST00000310542
ENSG00000291118	ZNF767P	7:149547154-149624752:-1	Human	Gene	zinc finger family member 767, pseudogene [Source:NCBI gene (formerly Entrezgene);Acc:79970] ZNF767P-202 (EntrezGene transcript name record; description: zinc finger family member 767, pseudogene,) is an external reference matched to Transcript ENST00000463567
ENSG00000292362	CD99P1	Y:2608406-2666596:1	Human	Gene	CD99 molecule pseudogene 1 [Source:HGNC Symbol;Acc:HGNC:7083] CD99P1-258 (Transcript name record; description: CD99 molecule pseudogene 1,) is an external reference matched to Transcript ENST00000711245
ENSG00000293270	PGAM1P5	12:95551582-95749246:1	Human	Gene	phosphoglycerate mutase 1 pseudogene 5 [Source:NCBI gene (formerly Entrezgene);Acc:100132594] PGAM1P5-202 (EntrezGene transcript name record; description: phosphoglycerate mutase 1 pseudogene 5,) is an external reference matched to Transcript ENST00000552554
ENSG00000290824	DDX11L16	15:101966063-101980481:-1	Human	Gene	DEAD/H-box helicase 11 like 16 (pseudogene) [Source:NCBI gene (formerly Entrezgene);Acc:727856] DDX11L9 (NCBI gene (formerly Entrezgene) record; description: DEAD/H-box helicase 11 like 9 (pseudogene),) is an external reference matched to Gene ENSG00000290824
ENSG00000268751	SCGB1B2P	19:34576727-34668193:-1	Human	Gene	secretoglobin family 1B member 2, pseudogene [Source:HGNC Symbol;Acc:HGNC:20741] SCGB1B2P-201 (Transcript name record; description: secretoglobin family 1B member 2, pseudogene,) is an external reference matched to Transcript ENST00000595013
ENSG00000290810	YWHAEP7	17:37828305-37904685:-1	Human	Gene	tyrosine 3-monooxygenase/tryptophan 5-monooxygenase activation protein epsilon pseudogene 7 [Source:NCBI gene (formerly Entrezgene);Acc:284100] YWHAEP7-205 (EntrezGene transcript name record; description: tyrosine 3-monooxygenase/tryptophan 5-monooxygenase activation protein epsilon pseudogene 7,) is an external reference matched to Transcript ENST00000617508
ENSG00000290890	PDPR2P	16:74305126-74368276:-1	Human	Gene	pyruvate dehydrogenase phosphatase regulatory subunit 2, pseudogene [Source:HGNC Symbol;Acc:HGNC:27556] PDPR2P-202 (Transcript name record; description: pyruvate dehydrogenase phosphatase regulatory subunit 2, pseudogene,) is an external reference matched to Transcript ENST00000429810
ENSG00000291010	MRPS31P5	13:52167709-52194833:-1	Human	Gene	mitochondrial ribosomal protein S31 pseudogene 5 [Source:NCBI gene (formerly Entrezgene);Acc:100887750] MRPS31P5-202 (EntrezGene transcript name record; description: mitochondrial ribosomal protein S31 pseudogene 5,) is an external reference matched to Transcript ENST00000416599
ENSG00000290328	HLA-V	HSCHR6_MHC_MANN_CTG1:1053436-1060310:1	Human	Gene	major histocompatibility complex, class I, V (pseudogene) [Source:HGNC Symbol;Acc:HGNC:23482] HLA-V-212 (Transcript name record; description: major histocompatibility complex, class I, V (pseudogene),) is an external reference matched to Transcript ENST00000418181
ENSG00000290350	HLA-V	HSCHR6_MHC_DBB_CTG1:1053845-1060626:1	Human	Gene	major histocompatibility complex, class I, V (pseudogene) [Source:HGNC Symbol;Acc:HGNC:23482] HLA-V-217 (Transcript name record; description: major histocompatibility complex, class I, V (pseudogene),) is an external reference matched to Transcript ENST00000413957
ENSG00000290361	HLA-V	HSCHR6_MHC_QBL_CTG1:1053845-1060565:1	Human	Gene	major histocompatibility complex, class I, V (pseudogene) [Source:HGNC Symbol;Acc:HGNC:23482] HLA-V-222 (Transcript name record; description: major histocompatibility complex, class I, V (pseudogene),) is an external reference matched to Transcript ENST00000413589
ENSG00000290367	HLA-V	HSCHR6_MHC_MCF_CTG1:1053511-1060283:1	Human	Gene	major histocompatibility complex, class I, V (pseudogene) [Source:HGNC Symbol;Acc:HGNC:23482] HLA-V-227 (Transcript name record; description: major histocompatibility complex, class I, V (pseudogene),) is an external reference matched to Transcript ENST00000429733
ENSG00000290445	CCNYL2	10:42408168-42475349:-1	Human	Gene	cyclin Y like 2 (pseudogene) [Source:NCBI gene (formerly Entrezgene);Acc:414194] CCNYL2-202 (EntrezGene transcript name record; description: cyclin Y like 2 (pseudogene),) is an external reference matched to Transcript ENST00000637719
ENSG00000290545	INTS4P1	7:65141032-65234217:1	Human	Gene	integrator complex subunit 4 pseudogene 1 [Source:NCBI gene (formerly Entrezgene);Acc:285905] INTS4P1-202 (EntrezGene transcript name record; description: integrator complex subunit 4 pseudogene 1,) is an external reference matched to Transcript ENST00000587624
ENSG00000290554	ADCY10P1	6:41101034-41140835:1	Human	Gene	ADCY10 pseudogene 1 [Source:HGNC Symbol;Acc:HGNC:44143] ADCY10P1-202 (Transcript name record; description: ADCY10 pseudogene 1,) is an external reference matched to Transcript ENST00000435541
ENSG00000290760	UBE2Q2P13	15:101736824-101746870:-1	Human	Gene	UBE2Q2 pseudogene 13 [Source:HGNC Symbol;Acc:HGNC:56078] UBE2Q2P13-202 (Transcript name record; description: UBE2Q2 pseudogene 13,) is an external reference matched to Transcript ENST00000558592
ENSG00000290770	MFSD14CP	9:96885846-97013790:-1	Human	Gene	major facilitator superfamily domain containing 14C, pseudogene [Source:HGNC Symbol;Acc:HGNC:23672] MFSD14CP-202 (Transcript name record; description: major facilitator superfamily domain containing 14C, pseudogene,) is an external reference matched to Transcript ENST00000506067
ENSG00000290898	AGAP12P	10:48006764-48031969:-1	Human	Gene	ArfGAP with GTPase domain, ankyrin repeat and PH domain 12, pseudogene [Source:NCBI gene (formerly Entrezgene);Acc:414224] AGAP12P-204 (EntrezGene transcript name record; description: ArfGAP with GTPase domain, ankyrin repeat and PH domain 12, pseudogene,) is an external reference matched to Transcript ENST00000603888
ENSG00000291016	GOLGA2P2Y	Y:24209967-24214831:-1	Human	Gene	GOLGA2 pseudogene 2 Y-linked [Source:HGNC Symbol;Acc:HGNC:16479] GOLGA2P3Y (NCBI gene (formerly Entrezgene) record; description: GOLGA2 pseudogene 3 Y-linked,) is an external reference matched to Gene ENSG00000291016
ENSG00000291070	AOC4P	17:42865922-42874246:1	Human	Gene	amine oxidase copper containing 4, pseudogene [Source:HGNC Symbol;Acc:HGNC:48869] AOC4P-202 (Transcript name record; description: amine oxidase copper containing 4, pseudogene,) is an external reference matched to Transcript ENST00000562301
ENSG00000291110	TRIM16L	17:18697967-18736119:1	Human	Gene	tripartite motif containing 16 like (pseudogene) [Source:NCBI gene (formerly Entrezgene);Acc:147166] TRIM16L-202 (EntrezGene transcript name record; description: tripartite motif containing 16 like (pseudogene),) is an external reference matched to Transcript ENST00000414850
ENSG00000310539	DDX11L2	2:113599019-113603778:-1	Human	Gene	DEAD/H-box helicase 11 like 2 (pseudogene) [Source:NCBI gene (formerly Entrezgene);Acc:84771] DDX11L11 (NCBI gene (formerly Entrezgene) record; description: DEAD/H-box helicase 11 like 11 (pseudogene),) is an external reference matched to Gene ENSG00000310539
ENSG00000293047	WTAPP1	11:102746968-102836766:1	Human	Gene	WTAP pseudogene 1 [Source:HGNC Symbol;Acc:HGNC:44115] WTAPP1-202 (Transcript name record; description: WTAP pseudogene 1,) is an external reference matched to Transcript ENST00000371455
ENSG00000293165	FABP5P3	7:152435695-152443176:1	Human	Gene	fatty acid binding protein 5 pseudogene 3 [Source:HGNC Symbol;Acc:HGNC:22573] FABP5P3-202 (Transcript name record; description: fatty acid binding protein 5 pseudogene 3,) is an external reference matched to Transcript ENST00000477993
ENSG00000293492	NUDT16L2P	3:131361687-131365133:1	Human	Gene	nudix hydrolase 16 like 2, pseudogene [Source:HGNC Symbol;Acc:HGNC:27189] NUDT16L2P-202 (Transcript name record; description: nudix hydrolase 16 like 2, pseudogene,) is an external reference matched to Transcript ENST00000498923
ENSG00000293505	GNRHR2	1:145919013-145925341:1	Human	Gene	gonadotropin releasing hormone receptor 2 (pseudogene) [Source:HGNC Symbol;Acc:HGNC:16341] GNRHR2-202 (Transcript name record; description: gonadotropin releasing hormone receptor 2 (pseudogene),) is an external reference matched to Transcript ENST00000312753
ENSG00000305955	KMT2CP1	1:144643606-144679583:1	Human	Gene	lysine methyltransferase 2C pseudogene 1 [Source:NCBI gene (formerly Entrezgene);Acc:101927429] KMT2CP1-202 (EntrezGene transcript name record; description: lysine methyltransferase 2C pseudogene 1,) is an external reference matched to Transcript ENST00000814308
ENSG00000291035	RRP7BP	22:42555212-42582039:-1	Human	Gene	ribosomal RNA processing 7 homolog B, pseudogene [Source:HGNC Symbol;Acc:HGNC:30454] RRP7BP-202 (Transcript name record; description: ribosomal RNA processing 7 homolog B, pseudogene,) is an external reference matched to Transcript ENST00000357802
ENSG00000291050	TEKT4P2	21:8995098-9129773:-1	Human	Gene	tektin 4 pseudogene 2 [Source:HGNC Symbol;Acc:HGNC:40046] TEKT4P2-202 (Transcript name record; description: tektin 4 pseudogene 2,) is an external reference matched to Transcript ENST00000416067
ENSG00000281649	EBLN3P	9:37034202-37090928:1	Human	Gene	endogenous Bornavirus like nucleoprotein 3, pseudogene [Source:HGNC Symbol;Acc:HGNC:50682] EBLN3P-201 (Transcript name record; description: endogenous Bornavirus like nucleoprotein 3, pseudogene,) is an external reference matched to Transcript ENST00000625218
ENSG00000293484	TEX14BP	19:35785685-35798119:-1	Human	Gene	testis expressed 14B, pseudogene [Source:HGNC Symbol;Acc:HGNC:51268] TEX14BP-202 (Transcript name record; description: testis expressed 14B, pseudogene,) is an external reference matched to Transcript ENST00000433059
ENSG00000182484	WASH6P	X:156020826-156025710:1	Human	Gene	WASP family homolog 6, pseudogene [Source:HGNC Symbol;Acc:HGNC:31685] WASH6P-201 (Transcript name record; description: WASP family homolog 6, pseudogene,) is an external reference matched to Transcript ENST00000340131
ENSG00000290871	GTF2IP1	7:75185383-75237696:-1	Human	Gene	general transcription factor IIi pseudogene 1 [Source:NCBI gene (formerly Entrezgene);Acc:2970] GTF2IP1-202 (EntrezGene transcript name record; description: general transcription factor IIi pseudogene 1,) is an external reference matched to Transcript ENST00000611799
ENSG00000292372	WASH6P	Y:57207346-57212230:1	Human	Gene	WASP family homolog 6, pseudogene [Source:HGNC Symbol;Acc:HGNC:31685] WASH6P-216 (Transcript name record; description: WASP family homolog 6, pseudogene,) is an external reference matched to Transcript ENST00000711271
ENSG00000293352	RPLP0P2	11:61614987-61639449:1	Human	Gene	ribosomal protein lateral stalk subunit P0 pseudogene 2 [Source:HGNC Symbol;Acc:HGNC:17960] RPLP0P2-202 (Transcript name record; description: ribosomal protein lateral stalk subunit P0 pseudogene 2,) is an external reference matched to Transcript ENST00000475331
ENSG00000290613	LPAL2	6:160466555-160520306:-1	Human	Gene	lipoprotein(a) like 2 (pseudogene) [Source:HGNC Symbol;Acc:HGNC:21210] LPAL2-202 (Transcript name record; description: lipoprotein(a) like 2 (pseudogene),) is an external reference matched to Transcript ENST00000335388
ENSG00000290838	NCF1B	7:73220583-73236006:1	Human	Gene	neutrophil cytosolic factor 1B (pseudogene) [Source:HGNC Symbol;Acc:HGNC:32522] NCF1B-202 (Transcript name record; description: neutrophil cytosolic factor 1B (pseudogene),) is an external reference matched to Transcript ENST00000423083
ENSG00000290930	OR7E91P	2:71024035-71056198:1	Human	Gene	olfactory receptor family 7 subfamily E member 91 pseudogene [Source:NCBI gene (formerly Entrezgene);Acc:79315] OR7E91P-202 (EntrezGene transcript name record; description: olfactory receptor family 7 subfamily E member 91 pseudogene,) is an external reference matched to Transcript ENST00000642062
ENSG00000239219	FHL1P1	3:169939353-169966738:-1	Human	Gene	FHL1 pseudogene 1 [Source:HGNC Symbol;Acc:HGNC:56632] FHL1P1-201 (Transcript name record; description: FHL1 pseudogene 1,) is an external reference matched to Transcript ENST00000469301
ENSG00000310469	HLA-H	6:29887565-29924658:1	Human	Gene	major histocompatibility complex, class I, H (pseudogene) [Source:HGNC Symbol;Acc:HGNC:4965] HLA-H-209 (Transcript name record; description: major histocompatibility complex, class I, H (pseudogene),) is an external reference matched to Transcript ENST00000850117
ENSG00000293316	PLEKHA8P1	12:45139782-45216084:-1	Human	Gene	pleckstrin homology domain containing A8 pseudogene 1 [Source:HGNC Symbol;Acc:HGNC:30222] PLEKHA8P1-202 (Transcript name record; description: pleckstrin homology domain containing A8 pseudogene 1,) is an external reference matched to Transcript ENST00000256692
ENSG00000293405	CYP2T1P	19:40808439-40812250:-1	Human	Gene	cytochrome P450 family 2 subfamily T member 1, pseudogene [Source:NCBI gene (formerly Entrezgene);Acc:171523] CYP2T1P-202 (EntrezGene transcript name record; description: cytochrome P450 family 2 subfamily T member 1, pseudogene,) is an external reference matched to Transcript ENST00000641596
ENSG00000293423	ABCA17P	16:2339109-2426699:1	Human	Gene	ATP binding cassette subfamily A member 17, pseudogene [Source:HGNC Symbol;Acc:HGNC:32972] ABCA17P-202 (Transcript name record; description: ATP binding cassette subfamily A member 17, pseudogene,) is an external reference matched to Transcript ENST00000466730
ENSG00000230438	SERPINB9P1	6:2851230-2886183:-1	Human	Gene	serpin family B member 9 pseudogene 1 [Source:HGNC Symbol;Acc:HGNC:28590] SERPINB9P1-201 (Transcript name record; description: serpin family B member 9 pseudogene 1,) is an external reference matched to Transcript ENST00000420981
ENSG00000291052	ABCC13	21:14236206-14338017:1	Human	Gene	ATP binding cassette subfamily C member 13 (pseudogene) [Source:NCBI gene (formerly Entrezgene);Acc:150000] ABCC13-202 (EntrezGene transcript name record; description: ATP binding cassette subfamily C member 13 (pseudogene),) is an external reference matched to Transcript ENST00000429114
ENSG00000291027	UBE2Q2P1	15:84507885-84571310:-1	Human	Gene	UBE2Q2 pseudogene 1 [Source:HGNC Symbol;Acc:HGNC:37439] UBE2Q2P1-202 (Transcript name record; description: UBE2Q2 pseudogene 1,) is an external reference matched to Transcript ENST00000339094
ENSG00000119660	DPPA5P4	14:75292131-75292495:-1	Human	Gene	developmental pluripotency associated 5 pseudogene 4 [Source:HGNC Symbol;Acc:HGNC:49665] DPPA5P4-201 (Transcript name record; description: developmental pluripotency associated 5 pseudogene 4,) is an external reference matched to Transcript ENST00000559021
ENSG00000120555	SEPTIN7P9	10:38391983-38399730:-1	Human	Gene	septin 7 pseudogene 9 [Source:HGNC Symbol;Acc:HGNC:30810] SEPTIN7P9-201 (Transcript name record; description: septin 7 pseudogene 9,) is an external reference matched to Transcript ENST00000604116
ENSG00000121089	NACA3P	4:164943290-164943937:1	Human	Gene	NACA family member 3, pseudogene [Source:HGNC Symbol;Acc:HGNC:33442] NACA3P-201 (Transcript name record; description: NACA family member 3, pseudogene,) is an external reference matched to Transcript ENST00000359690
ENSG00000123870	ZNF137P	19:52592038-52597345:1	Human	Gene	zinc finger protein 137, pseudogene [Source:HGNC Symbol;Acc:HGNC:12921] ZNF137P-201 (Transcript name record; description: zinc finger protein 137, pseudogene,) is an external reference matched to Transcript ENST00000456718
ENSG00000124399	NDUFB4P12	4:43898962-43899351:1	Human	Gene	NADH:ubiquinone oxidoreductase subunit B4 pseudogene 12 [Source:HGNC Symbol;Acc:HGNC:45260] NDUFB4P12-201 (Transcript name record; description: NADH:ubiquinone oxidoreductase subunit B4 pseudogene 12,) is an external reference matched to Transcript ENST00000513465
ENSG00000125385	RPL32P21	9:37046835-37047237:1	Human	Gene	ribosomal protein L32 pseudogene 21 [Source:HGNC Symbol;Acc:HGNC:36363] RPL32P21-201 (Transcript name record; description: ribosomal protein L32 pseudogene 21,) is an external reference matched to Transcript ENST00000354277
ENSG00000125631	HTR5BP	2:117859427-117903338:1	Human	Gene	5-hydroxytryptamine receptor 5B, pseudogene [Source:HGNC Symbol;Acc:HGNC:16291] HTR5BP-201 (Transcript name record; description: 5-hydroxytryptamine receptor 5B, pseudogene,) is an external reference matched to Transcript ENST00000430851
ENSG00000198155	ZNF876P	4:218650-254841:1	Human	Gene	zinc finger protein 876, pseudogene [Source:HGNC Symbol;Acc:HGNC:32472] ZNF876P-201 (Transcript name record; description: zinc finger protein 876, pseudogene,) is an external reference matched to Transcript ENST00000398732
ENSG00000198217	OR51H2P	11:4876557-4877462:1	Human	Gene	olfactory receptor family 51 subfamily H member 2 pseudogene [Source:HGNC Symbol;Acc:HGNC:15199] OR51H2P-201 (Transcript name record; description: olfactory receptor family 51 subfamily H member 2 pseudogene,) is an external reference matched to Transcript ENST00000413036
ENSG00000198237	GUSBP13	5:69875271-69920867:1	Human	Gene	GUSB pseudogene 13 [Source:HGNC Symbol;Acc:HGNC:54495] GUSBP13-201 (Transcript name record; description: GUSB pseudogene 13,) is an external reference matched to Transcript ENST00000506490
ENSG00000198261	OR5BB1P	11:59391354-59392292:-1	Human	Gene	olfactory receptor family 5 subfamily BB member 1 pseudogene [Source:HGNC Symbol;Acc:HGNC:15271] OR5BB1P-201 (Transcript name record; description: olfactory receptor family 5 subfamily BB member 1 pseudogene,) is an external reference matched to Transcript ENST00000528843
ENSG00000198284	NUP210P1	3:126660609-126667348:1	Human	Gene	nucleoporin 210 pseudogene 1 [Source:HGNC Symbol;Acc:HGNC:27399] NUP210P1-201 (Transcript name record; description: nucleoporin 210 pseudogene 1,) is an external reference matched to Transcript ENST00000504322
ENSG00000198312	BMS1P9	9:63055641-63059217:1	Human	Gene	BMS1 pseudogene 9 [Source:HGNC Symbol;Acc:HGNC:49155] BMS1P9-201 (Transcript name record; description: BMS1 pseudogene 9,) is an external reference matched to Transcript ENST00000457640
ENSG00000198367	OR7A11P	19:14916428-14917380:1	Human	Gene	olfactory receptor family 7 subfamily A member 11 pseudogene [Source:HGNC Symbol;Acc:HGNC:8357] OR7A11P-201 (Transcript name record; description: olfactory receptor family 7 subfamily A member 11 pseudogene,) is an external reference matched to Transcript ENST00000597719
ENSG00000198406	BZW1P2	3:116645902-116646727:-1	Human	Gene	basic leucine zipper and W2 domains 1 pseudogene 2 [Source:HGNC Symbol;Acc:HGNC:33954] BZW1P2-201 (Transcript name record; description: basic leucine zipper and W2 domains 1 pseudogene 2,) is an external reference matched to Transcript ENST00000473537
ENSG00000198414	TATDN2P1	X:44283916-44286246:1	Human	Gene	TatD DNase domain containing 2 pseudogene 1 [Source:HGNC Symbol;Acc:HGNC:39254] TATDN2P1-201 (Transcript name record; description: TatD DNase domain containing 2 pseudogene 1,) is an external reference matched to Transcript ENST00000443767
ENSG00000198416	ZNF658B	9:39444304-39508885:-1	Human	Gene	zinc finger protein 658B (pseudogene) [Source:HGNC Symbol;Acc:HGNC:32033] ZNF658B-201 (Transcript name record; description: zinc finger protein 658B (pseudogene),) is an external reference matched to Transcript ENST00000602828
ENSG00000198526	PABPC1P2	2:146587506-146589310:1	Human	Gene	poly(A) binding protein cytoplasmic 1 pseudogene 2 [Source:HGNC Symbol;Acc:HGNC:8559] PABPC1P2-201 (Transcript name record; description: poly(A) binding protein cytoplasmic 1 pseudogene 2,) is an external reference matched to Transcript ENST00000471997
ENSG00000198618	PPIAP22	21:18857779-18858276:1	Human	Gene	peptidylprolyl isomerase A pseudogene 22 [Source:HGNC Symbol;Acc:HGNC:17236] PPIAP22-201 (Transcript name record; description: peptidylprolyl isomerase A pseudogene 22,) is an external reference matched to Transcript ENST00000358455
ENSG00000198703	OR10R3P	1:158491219-158492160:1	Human	Gene	olfactory receptor family 10 subfamily R member 3 pseudogene [Source:HGNC Symbol;Acc:HGNC:14829] OR10R3P-201 (Transcript name record; description: olfactory receptor family 10 subfamily R member 3 pseudogene,) is an external reference matched to Transcript ENST00000361688
ENSG00000198738	SMIM11P1	6:85735744-85735921:-1	Human	Gene	SMIM11 pseudogene 1 [Source:HGNC Symbol;Acc:HGNC:21400] SMIM11P1-201 (Transcript name record; description: SMIM11 pseudogene 1,) is an external reference matched to Transcript ENST00000369586
ENSG00000198744	MTCO3P12	1:634376-634922:1	Human	Gene	MT-CO3 pseudogene 12 [Source:HGNC Symbol;Acc:HGNC:52042] MTCO3P12-201 (Transcript name record; description: MT-CO3 pseudogene 12,) is an external reference matched to Transcript ENST00000416718
ENSG00000198787	OR7E103P	4:4126659-4127569:-1	Human	Gene	olfactory receptor family 7 subfamily E member 103 pseudogene [Source:HGNC Symbol;Acc:HGNC:19587] OR7E103P-201 (Transcript name record; description: olfactory receptor family 7 subfamily E member 103 pseudogene,) is an external reference matched to Transcript ENST00000509361
ENSG00000198857	HSD3BP5	1:119601340-119609250:1	Human	Gene	hydroxy-delta-5-steroid dehydrogenase, 3 beta, pseudogene 5 [Source:HGNC Symbol;Acc:HGNC:5223] HSD3BP5-201 (Transcript name record; description: hydroxy-delta-5-steroid dehydrogenase, 3 beta, pseudogene 5,) is an external reference matched to Transcript ENST00000434856
ENSG00000198868	MTND4LP30	5:134928030-134928326:-1	Human	Gene	MT-ND4L pseudogene 30 [Source:HGNC Symbol;Acc:HGNC:42264] MTND4LP30-201 (Transcript name record; description: MT-ND4L pseudogene 30,) is an external reference matched to Transcript ENST00000454092
ENSG00000199197	RN7SKP72	18:1323794-1324085:-1	Human	Gene	RN7SK pseudogene 72 [Source:HGNC Symbol;Acc:HGNC:45796] RN7SKP72-201 (Transcript name record; description: RN7SK pseudogene 72,) is an external reference matched to Transcript ENST00000362327
ENSG00000199202	RNA5SP289	9:95905005-95905141:1	Human	Gene	RNA, 5S ribosomal pseudogene 289 [Source:HGNC Symbol;Acc:HGNC:43189] RNA5SP289-201 (Transcript name record; description: RNA, 5S ribosomal pseudogene 289,) is an external reference matched to Transcript ENST00000362332
ENSG00000199218	RN7SKP184	20:53097652-53097984:1	Human	Gene	RN7SK pseudogene 184 [Source:HGNC Symbol;Acc:HGNC:45908] RN7SKP184-201 (Transcript name record; description: RN7SK pseudogene 184,) is an external reference matched to Transcript ENST00000362348
ENSG00000199272	RNU6-349P	18:6454962-6455068:1	Human	Gene	RNA, U6 small nuclear 349, pseudogene [Source:HGNC Symbol;Acc:HGNC:47312] RNU6-349P-201 (Transcript name record; description: RNA, U6 small nuclear 349, pseudogene,) is an external reference matched to Transcript ENST00000362402
ENSG00000199289	RNU6-502P	6:26519351-26519458:-1	Human	Gene	RNA, U6 small nuclear 502, pseudogene [Source:HGNC Symbol;Acc:HGNC:47465] RNU6-502P-201 (Transcript name record; description: RNA, U6 small nuclear 502, pseudogene,) is an external reference matched to Transcript ENST00000362419
ENSG00000199295	RNU6-1312P	2:83657735-83657842:1	Human	Gene	RNA, U6 small nuclear 1312, pseudogene [Source:HGNC Symbol;Acc:HGNC:48275] RNU6-1312P-201 (Transcript name record; description: RNA, U6 small nuclear 1312, pseudogene,) is an external reference matched to Transcript ENST00000362425
ENSG00000199319	RN7SKP25	3:142673597-142673904:1	Human	Gene	RN7SK pseudogene 25 [Source:HGNC Symbol;Acc:HGNC:45749] RN7SKP25-201 (Transcript name record; description: RN7SK pseudogene 25,) is an external reference matched to Transcript ENST00000362449
ENSG00000199327	RNU6-230P	3:125119097-125119200:-1	Human	Gene	RNA, U6 small nuclear 230, pseudogene [Source:HGNC Symbol;Acc:HGNC:47193] RNU6-230P-201 (Transcript name record; description: RNA, U6 small nuclear 230, pseudogene,) is an external reference matched to Transcript ENST00000362457
ENSG00000199350	RNA5SP432	16:84039918-84040033:-1	Human	Gene	RNA, 5S ribosomal pseudogene 432 [Source:HGNC Symbol;Acc:HGNC:43332] RNA5SP432-201 (Transcript name record; description: RNA, 5S ribosomal pseudogene 432,) is an external reference matched to Transcript ENST00000362480
ENSG00000199364	RNA5SP327	10:110761142-110761242:1	Human	Gene	RNA, 5S ribosomal pseudogene 327 [Source:HGNC Symbol;Acc:HGNC:43227] RNA5SP327-201 (Transcript name record; description: RNA, 5S ribosomal pseudogene 327,) is an external reference matched to Transcript ENST00000362494
ENSG00000199368	RNU6-1084P	8:11392411-11392517:-1	Human	Gene	RNA, U6 small nuclear 1084, pseudogene [Source:HGNC Symbol;Acc:HGNC:48047] RNU6-1084P-201 (Transcript name record; description: RNA, U6 small nuclear 1084, pseudogene,) is an external reference matched to Transcript ENST00000362498
ENSG00000199395	RNA5SP93	2:56235217-56235330:-1	Human	Gene	RNA, 5S ribosomal pseudogene 93 [Source:HGNC Symbol;Acc:HGNC:42891] RNA5SP93-201 (Transcript name record; description: RNA, 5S ribosomal pseudogene 93,) is an external reference matched to Transcript ENST00000362525
ENSG00000199400	RNY4P19	2:230058229-230058324:-1	Human	Gene	RNY4 pseudogene 19 [Source:HGNC Symbol;Acc:HGNC:34069] RNY4P19-201 (Transcript name record; description: RNY4 pseudogene 19,) is an external reference matched to Transcript ENST00000362530
ENSG00000199402	RNA5SP308	10:28874393-28874507:-1	Human	Gene	RNA, 5S ribosomal pseudogene 308 [Source:HGNC Symbol;Acc:HGNC:43208] RNA5SP308-201 (Transcript name record; description: RNA, 5S ribosomal pseudogene 308,) is an external reference matched to Transcript ENST00000362532
ENSG00000199420	RN7SKP170	4:15093767-15094094:-1	Human	Gene	RN7SK pseudogene 170 [Source:HGNC Symbol;Acc:HGNC:45894] RN7SKP170-201 (Transcript name record; description: RN7SK pseudogene 170,) is an external reference matched to Transcript ENST00000362550
ENSG00000199422	VTRNA3-1P	X:53462209-53462310:1	Human	Gene	vault RNA 3-1, pseudogene [Source:HGNC Symbol;Acc:HGNC:23027] VTRNA3-1P-201 (Transcript name record; description: vault RNA 3-1, pseudogene,) is an external reference matched to Transcript ENST00000362552
ENSG00000199426	RNU1-108P	17:58666537-58666697:-1	Human	Gene	RNA, U1 small nuclear 108, pseudogene [Source:HGNC Symbol;Acc:HGNC:48450] RNU1-108P-201 (Transcript name record; description: RNA, U1 small nuclear 108, pseudogene,) is an external reference matched to Transcript ENST00000362556
ENSG00000199450	RNA5SP276	8:116022686-116022779:-1	Human	Gene	RNA, 5S ribosomal pseudogene 276 [Source:HGNC Symbol;Acc:HGNC:43176] RNA5SP276-201 (Transcript name record; description: RNA, 5S ribosomal pseudogene 276,) is an external reference matched to Transcript ENST00000362580
ENSG00000199454	RNA5SP388	14:78177803-78177921:-1	Human	Gene	RNA, 5S ribosomal pseudogene 388 [Source:HGNC Symbol;Acc:HGNC:43288] RNA5SP388-201 (Transcript name record; description: RNA, 5S ribosomal pseudogene 388,) is an external reference matched to Transcript ENST00000362584
ENSG00000199455	RNA5SP191	5:130114409-130114510:1	Human	Gene	RNA, 5S ribosomal pseudogene 191 [Source:HGNC Symbol;Acc:HGNC:43091] RNA5SP191-201 (Transcript name record; description: RNA, 5S ribosomal pseudogene 191,) is an external reference matched to Transcript ENST00000362585
ENSG00000199469	RNU1-62P	3:72576691-72576854:1	Human	Gene	RNA, U1 small nuclear 62, pseudogene [Source:HGNC Symbol;Acc:HGNC:48404] RNU1-62P-201 (Transcript name record; description: RNA, U1 small nuclear 62, pseudogene,) is an external reference matched to Transcript ENST00000362599
ENSG00000199475	RN7SKP104	7:97598933-97599260:-1	Human	Gene	RN7SK pseudogene 104 [Source:HGNC Symbol;Acc:HGNC:45828] RN7SKP104-201 (Transcript name record; description: RN7SK pseudogene 104,) is an external reference matched to Transcript ENST00000362605
ENSG00000199520	RNU6-386P	3:77092057-77092163:1	Human	Gene	RNA, U6 small nuclear 386, pseudogene [Source:HGNC Symbol;Acc:HGNC:47349] RNU6-386P-201 (Transcript name record; description: RNA, U6 small nuclear 386, pseudogene,) is an external reference matched to Transcript ENST00000362650
ENSG00000199545	RNA5SP195	5:139299852-139299968:1	Human	Gene	RNA, 5S ribosomal pseudogene 195 [Source:HGNC Symbol;Acc:HGNC:43095] RNA5SP195-201 (Transcript name record; description: RNA, 5S ribosomal pseudogene 195,) is an external reference matched to Transcript ENST00000362675
ENSG00000199551	RNU6-545P	12:12226674-12226777:1	Human	Gene	RNA, U6 small nuclear 545, pseudogene [Source:HGNC Symbol;Acc:HGNC:47508] RNU6-545P-201 (Transcript name record; description: RNA, U6 small nuclear 545, pseudogene,) is an external reference matched to Transcript ENST00000362681
ENSG00000199605	RNY4P24	13:52400004-52400099:1	Human	Gene	RNY4 pseudogene 24 [Source:HGNC Symbol;Acc:HGNC:42474] RNY4P24-201 (Transcript name record; description: RNY4 pseudogene 24,) is an external reference matched to Transcript ENST00000362735
ENSG00000199622	RN7SKP20	X:13596236-13596548:1	Human	Gene	RN7SK pseudogene 20 [Source:HGNC Symbol;Acc:HGNC:45744] RN7SKP20-201 (Transcript name record; description: RN7SK pseudogene 20,) is an external reference matched to Transcript ENST00000362752
ENSG00000199640	RN7SKP294	8:49330210-49330547:1	Human	Gene	RN7SK pseudogene 294 [Source:HGNC Symbol;Acc:HGNC:46018] RN7SKP294-201 (Transcript name record; description: RN7SK pseudogene 294,) is an external reference matched to Transcript ENST00000362770
ENSG00000199672	RNU4-21P	1:229535064-229535189:-1	Human	Gene	RNA, U4 small nuclear 21, pseudogene [Source:HGNC Symbol;Acc:HGNC:46957] RNU4-21P-201 (Transcript name record; description: RNA, U4 small nuclear 21, pseudogene,) is an external reference matched to Transcript ENST00000362802
ENSG00000199683	RN7SKP185	20:37975156-37975481:-1	Human	Gene	RN7SK pseudogene 185 [Source:HGNC Symbol;Acc:HGNC:45909] RN7SKP185-201 (Transcript name record; description: RN7SK pseudogene 185,) is an external reference matched to Transcript ENST00000362813
ENSG00000199687	RNU1-38P	2:85728194-85728337:-1	Human	Gene	RNA, U1 small nuclear 38, pseudogene [Source:HGNC Symbol;Acc:HGNC:48380] RNU1-38P-201 (Transcript name record; description: RNA, U1 small nuclear 38, pseudogene,) is an external reference matched to Transcript ENST00000362817
ENSG00000199691	RN7SKP173	20:38761528-38761842:1	Human	Gene	RN7SK pseudogene 173 [Source:HGNC Symbol;Acc:HGNC:45897] RN7SKP173-201 (Transcript name record; description: RN7SK pseudogene 173,) is an external reference matched to Transcript ENST00000362821
ENSG00000199719	RN7SKP74	20:18295143-18295451:-1	Human	Gene	RN7SK pseudogene 74 [Source:HGNC Symbol;Acc:HGNC:45798] RN7SKP74-201 (Transcript name record; description: RN7SK pseudogene 74,) is an external reference matched to Transcript ENST00000362849
ENSG00000199730	RN7SKP95	15:58703852-58704154:-1	Human	Gene	RN7SK pseudogene 95 [Source:HGNC Symbol;Acc:HGNC:45819] RN7SKP95-201 (Transcript name record; description: RN7SK pseudogene 95,) is an external reference matched to Transcript ENST00000362860
ENSG00000199739	RNU6-552P	14:45274359-45274477:-1	Human	Gene	RNA, U6 small nuclear 552, pseudogene [Source:HGNC Symbol;Acc:HGNC:47515] RNU6-552P-201 (Transcript name record; description: RNA, U6 small nuclear 552, pseudogene,) is an external reference matched to Transcript ENST00000362869
ENSG00000199773	RNU1-76P	5:7980146-7980304:1	Human	Gene	RNA, U1 small nuclear 76, pseudogene [Source:HGNC Symbol;Acc:HGNC:48418] RNU1-76P-201 (Transcript name record; description: RNA, U1 small nuclear 76, pseudogene,) is an external reference matched to Transcript ENST00000362903
ENSG00000199788	RNY3P2	13:49095391-49095492:1	Human	Gene	RNY3 pseudogene 2 [Source:HGNC Symbol;Acc:HGNC:42486] RNY3P2-201 (Transcript name record; description: RNY3 pseudogene 2,) is an external reference matched to Transcript ENST00000362918
ENSG00000199790	RNU6-836P	4:41084607-41084713:1	Human	Gene	RNA, U6 small nuclear 836, pseudogene [Source:HGNC Symbol;Acc:HGNC:47799] RNU6-836P-201 (Transcript name record; description: RNA, U6 small nuclear 836, pseudogene,) is an external reference matched to Transcript ENST00000362920
ENSG00000199791	RNU6-451P	2:230587121-230587227:1	Human	Gene	RNA, U6 small nuclear 451, pseudogene [Source:HGNC Symbol;Acc:HGNC:47414] RNU6-451P-201 (Transcript name record; description: RNA, U6 small nuclear 451, pseudogene,) is an external reference matched to Transcript ENST00000362921
ENSG00000199792	RNU6-1233P	3:175397247-175397348:-1	Human	Gene	RNA, U6 small nuclear 1233, pseudogene [Source:HGNC Symbol;Acc:HGNC:48196] RNU6-1233P-201 (Transcript name record; description: RNA, U6 small nuclear 1233, pseudogene,) is an external reference matched to Transcript ENST00000362922
ENSG00000199812	RNU6-428P	3:146571477-146571583:1	Human	Gene	RNA, U6 small nuclear 428, pseudogene [Source:HGNC Symbol;Acc:HGNC:47391] RNU6-428P-201 (Transcript name record; description: RNA, U6 small nuclear 428, pseudogene,) is an external reference matched to Transcript ENST00000362942
ENSG00000199831	RN7SKP291	1:55376526-55376852:-1	Human	Gene	RN7SK pseudogene 291 [Source:HGNC Symbol;Acc:HGNC:46015] RN7SKP291-201 (Transcript name record; description: RN7SK pseudogene 291,) is an external reference matched to Transcript ENST00000362961
ENSG00000199878	RN7SKP149	X:143197248-143197591:-1	Human	Gene	RN7SK pseudogene 149 [Source:HGNC Symbol;Acc:HGNC:45873] RN7SKP149-201 (Transcript name record; description: RN7SK pseudogene 149,) is an external reference matched to Transcript ENST00000363008
ENSG00000199883	RN7SKP90	11:16842253-16842587:1	Human	Gene	RN7SK pseudogene 90 [Source:HGNC Symbol;Acc:HGNC:45814] RN7SKP90-201 (Transcript name record; description: RN7SK pseudogene 90,) is an external reference matched to Transcript ENST00000363013
ENSG00000199885	RNU6-330P	X:74680053-74680159:1	Human	Gene	RNA, U6 small nuclear 330, pseudogene [Source:HGNC Symbol;Acc:HGNC:47293] RNU6-330P-201 (Transcript name record; description: RNA, U6 small nuclear 330, pseudogene,) is an external reference matched to Transcript ENST00000363015
ENSG00000199906	RNU5B-2P	3:40498891-40499003:-1	Human	Gene	RNA, U5B small nuclear 2, pseudogene [Source:HGNC Symbol;Acc:HGNC:34182] RNU5B-2P-201 (Transcript name record; description: RNA, U5B small nuclear 2, pseudogene,) is an external reference matched to Transcript ENST00000363036
ENSG00000199921	RNU6-161P	1:76753135-76753240:1	Human	Gene	RNA, U6 small nuclear 161, pseudogene [Source:HGNC Symbol;Acc:HGNC:47124] RNU6-161P-201 (Transcript name record; description: RNA, U6 small nuclear 161, pseudogene,) is an external reference matched to Transcript ENST00000363051
ENSG00000199933	RNY1P16	12:101719808-101719918:1	Human	Gene	RNY1 pseudogene 16 [Source:HGNC Symbol;Acc:HGNC:50879] RNY1P16-201 (Transcript name record; description: RNY1 pseudogene 16,) is an external reference matched to Transcript ENST00000363063
ENSG00000199940	RN7SKP75	7:71685452-71685747:-1	Human	Gene	RN7SK pseudogene 75 [Source:HGNC Symbol;Acc:HGNC:45799] RN7SKP75-201 (Transcript name record; description: RN7SK pseudogene 75,) is an external reference matched to Transcript ENST00000363070
ENSG00000199975	RN7SKP243	11:73832382-73832690:-1	Human	Gene	RN7SK pseudogene 243 [Source:HGNC Symbol;Acc:HGNC:45967] RN7SKP243-201 (Transcript name record; description: RN7SK pseudogene 243,) is an external reference matched to Transcript ENST00000363105
ENSG00000199985	RNA5SP264	8:36764445-36764551:1	Human	Gene	RNA, 5S ribosomal pseudogene 264 [Source:HGNC Symbol;Acc:HGNC:43164] RNA5SP264-201 (Transcript name record; description: RNA, 5S ribosomal pseudogene 264,) is an external reference matched to Transcript ENST00000363115
ENSG00000200033	RNU6-403P	1:221837334-221837437:-1	Human	Gene	RNA, U6 small nuclear 403, pseudogene [Source:HGNC Symbol;Acc:HGNC:47366] RNU6-403P-201 (Transcript name record; description: RNA, U6 small nuclear 403, pseudogene,) is an external reference matched to Transcript ENST00000363163
ENSG00000200047	RN7SKP115	11:100839630-100839946:1	Human	Gene	RN7SK pseudogene 115 [Source:HGNC Symbol;Acc:HGNC:45839] RN7SKP115-201 (Transcript name record; description: RN7SK pseudogene 115,) is an external reference matched to Transcript ENST00000363177
ENSG00000200057	RN7SKP63	22:21389191-21389491:1	Human	Gene	RN7SK pseudogene 63 [Source:HGNC Symbol;Acc:HGNC:45787] RN7SKP63-201 (Transcript name record; description: RN7SK pseudogene 63,) is an external reference matched to Transcript ENST00000363187
ENSG00000200064	RNY4P9	13:49908634-49908730:-1	Human	Gene	RNY4 pseudogene 9 [Source:HGNC Symbol;Acc:HGNC:34058] RNY4P9-201 (Transcript name record; description: RNY4 pseudogene 9,) is an external reference matched to Transcript ENST00000363194
ENSG00000200079	RNA5SP326	10:107461560-107461669:1	Human	Gene	RNA, 5S ribosomal pseudogene 326 [Source:HGNC Symbol;Acc:HGNC:43226] RNA5SP326-201 (Transcript name record; description: RNA, 5S ribosomal pseudogene 326,) is an external reference matched to Transcript ENST00000363209
ENSG00000200091	RN7SKP163	6:75654970-75655299:-1	Human	Gene	RN7SK pseudogene 163 [Source:HGNC Symbol;Acc:HGNC:45887] RN7SKP163-201 (Transcript name record; description: RN7SK pseudogene 163,) is an external reference matched to Transcript ENST00000363221
ENSG00000200131	RN7SKP77	9:106679977-106680329:1	Human	Gene	RN7SK pseudogene 77 [Source:HGNC Symbol;Acc:HGNC:45801] RN7SKP77-201 (Transcript name record; description: RN7SK pseudogene 77,) is an external reference matched to Transcript ENST00000363261
ENSG00000200138	RNY1P10	16:28183318-28183430:1	Human	Gene	RNY1 pseudogene 10 [Source:HGNC Symbol;Acc:HGNC:50873] RNY1P10-201 (Transcript name record; description: RNY1 pseudogene 10,) is an external reference matched to Transcript ENST00000363268
ENSG00000200151	RN7SKP231	8:91594965-91595241:1	Human	Gene	RN7SK pseudogene 231 [Source:HGNC Symbol;Acc:HGNC:45955] RN7SKP231-201 (Transcript name record; description: RN7SK pseudogene 231,) is an external reference matched to Transcript ENST00000363281
ENSG00000200161	RN7SKP145	5:149116178-149116480:-1	Human	Gene	RN7SK pseudogene 145 [Source:HGNC Symbol;Acc:HGNC:45869] RN7SKP145-201 (Transcript name record; description: RN7SK pseudogene 145,) is an external reference matched to Transcript ENST00000363291
ENSG00000200198	RN7SKP211	6:105904373-105904687:1	Human	Gene	RN7SK pseudogene 211 [Source:HGNC Symbol;Acc:HGNC:45935] RN7SKP211-201 (Transcript name record; description: RN7SK pseudogene 211,) is an external reference matched to Transcript ENST00000363328
ENSG00000200204	RNU1-22P	16:3086143-3086300:1	Human	Gene	RNA, U1 small nuclear 22, pseudogene [Source:HGNC Symbol;Acc:HGNC:41963] RNU1-22P-201 (Transcript name record; description: RNA, U1 small nuclear 22, pseudogene,) is an external reference matched to Transcript ENST00000363334
ENSG00000200211	RNY4P27	13:95336106-95336201:-1	Human	Gene	RNY4 pseudogene 27 [Source:HGNC Symbol;Acc:HGNC:42495] RNY4P27-201 (Transcript name record; description: RNY4 pseudogene 27,) is an external reference matched to Transcript ENST00000363341
ENSG00000200216	RNU6-745P	15:70193236-70193341:1	Human	Gene	RNA, U6 small nuclear 745, pseudogene [Source:HGNC Symbol;Acc:HGNC:47708] RNU6-745P-201 (Transcript name record; description: RNA, U6 small nuclear 745, pseudogene,) is an external reference matched to Transcript ENST00000363346
ENSG00000200224	RNU6-626P	6:56945730-56945836:1	Human	Gene	RNA, U6 small nuclear 626, pseudogene [Source:HGNC Symbol;Acc:HGNC:47589] RNU6-626P-201 (Transcript name record; description: RNA, U6 small nuclear 626, pseudogene,) is an external reference matched to Transcript ENST00000363354
ENSG00000200231	RNU1-23P	20:24237255-24237398:1	Human	Gene	RNA, U1 small nuclear 23, pseudogene [Source:HGNC Symbol;Acc:HGNC:41964] RNU1-23P-201 (Transcript name record; description: RNA, U1 small nuclear 23, pseudogene,) is an external reference matched to Transcript ENST00000363361
ENSG00000200243	RN7SKP79	5:6848127-6848462:-1	Human	Gene	RN7SK pseudogene 79 [Source:HGNC Symbol;Acc:HGNC:45803] RN7SKP79-201 (Transcript name record; description: RN7SK pseudogene 79,) is an external reference matched to Transcript ENST00000363373
ENSG00000200275	RNA5SP199	5:155845437-155845528:1	Human	Gene	RNA, 5S ribosomal pseudogene 199 [Source:HGNC Symbol;Acc:HGNC:43099] RNA5SP199-201 (Transcript name record; description: RNA, 5S ribosomal pseudogene 199,) is an external reference matched to Transcript ENST00000363405
ENSG00000200278	RNA5SP352	11:124636459-124636592:1	Human	Gene	RNA, 5S ribosomal pseudogene 352 [Source:HGNC Symbol;Acc:HGNC:43252] RNA5SP352-201 (Transcript name record; description: RNA, 5S ribosomal pseudogene 352,) is an external reference matched to Transcript ENST00000363408
ENSG00000200281	RNU6-624P	2:228169743-228169849:1	Human	Gene	RNA, U6 small nuclear 624, pseudogene [Source:HGNC Symbol;Acc:HGNC:47587] RNU6-624P-201 (Transcript name record; description: RNA, U6 small nuclear 624, pseudogene,) is an external reference matched to Transcript ENST00000363411
ENSG00000200310	RNA5SP215	6:120686621-120686742:1	Human	Gene	RNA, 5S ribosomal pseudogene 215 [Source:HGNC Symbol;Acc:HGNC:43115] RNA5SP215-201 (Transcript name record; description: RNA, 5S ribosomal pseudogene 215,) is an external reference matched to Transcript ENST00000363440
ENSG00000200312	RN7SKP255	14:89712511-89712823:1	Human	Gene	RN7SK pseudogene 255 [Source:HGNC Symbol;Acc:HGNC:45979] RN7SKP255-201 (Transcript name record; description: RN7SK pseudogene 255,) is an external reference matched to Transcript ENST00000363442
ENSG00000200327	RNA5SP62	1:163468496-163468605:-1	Human	Gene	RNA, 5S ribosomal pseudogene 62 [Source:HGNC Symbol;Acc:HGNC:42839] RNA5SP62-201 (Transcript name record; description: RNA, 5S ribosomal pseudogene 62,) is an external reference matched to Transcript ENST00000363457
ENSG00000200338	RNU1-49P	4:41771945-41772103:-1	Human	Gene	RNA, U1 small nuclear 49, pseudogene [Source:HGNC Symbol;Acc:HGNC:48391] RNU1-49P-201 (Transcript name record; description: RNA, U1 small nuclear 49, pseudogene,) is an external reference matched to Transcript ENST00000363468
ENSG00000200345	RNU6-485P	12:7118785-7118891:1	Human	Gene	RNA, U6 small nuclear 485, pseudogene [Source:HGNC Symbol;Acc:HGNC:47448] RNU6-485P-201 (Transcript name record; description: RNA, U6 small nuclear 485, pseudogene,) is an external reference matched to Transcript ENST00000363475
ENSG00000200376	RNU5E-10P	11:47576471-47576588:-1	Human	Gene	RNA, U5E small nuclear 10, pseudogene [Source:HGNC Symbol;Acc:HGNC:42533] RNU5E-10P-201 (Transcript name record; description: RNA, U5E small nuclear 10, pseudogene,) is an external reference matched to Transcript ENST00000363506
ENSG00000200378	RNU5B-4P	5:139447907-139448017:1	Human	Gene	RNA, U5B small nuclear 4, pseudogene [Source:HGNC Symbol;Acc:HGNC:34184] RNU5B-4P-201 (Transcript name record; description: RNA, U5B small nuclear 4, pseudogene,) is an external reference matched to Transcript ENST00000363508
ENSG00000200379	RN7SKP45	3:56072104-56072407:1	Human	Gene	RN7SK pseudogene 45 [Source:HGNC Symbol;Acc:HGNC:45769] RN7SKP45-201 (Transcript name record; description: RN7SK pseudogene 45,) is an external reference matched to Transcript ENST00000363509
ENSG00000200403	RNU6-1099P	1:19305076-19305182:-1	Human	Gene	RNA, U6 small nuclear 1099, pseudogene [Source:HGNC Symbol;Acc:HGNC:48062] RNU6-1099P-201 (Transcript name record; description: RNA, U6 small nuclear 1099, pseudogene,) is an external reference matched to Transcript ENST00000363533
ENSG00000200407	RNU6-1169P	15:41448742-41448844:-1	Human	Gene	RNA, U6 small nuclear 1169, pseudogene [Source:HGNC Symbol;Acc:HGNC:48132] RNU6-1169P-201 (Transcript name record; description: RNA, U6 small nuclear 1169, pseudogene,) is an external reference matched to Transcript ENST00000363537
ENSG00000200437	RNU6-799P	17:15311345-15311451:1	Human	Gene	RNA, U6 small nuclear 799, pseudogene [Source:HGNC Symbol;Acc:HGNC:47762] RNU6-799P-201 (Transcript name record; description: RNA, U6 small nuclear 799, pseudogene,) is an external reference matched to Transcript ENST00000363567
ENSG00000200444	RNU6-1339P	15:83824863-83824953:-1	Human	Gene	RNA, U6 small nuclear 1339, pseudogene [Source:HGNC Symbol;Acc:HGNC:48302] RNU6-1339P-201 (Transcript name record; description: RNA, U6 small nuclear 1339, pseudogene,) is an external reference matched to Transcript ENST00000363574
ENSG00000200472	RN7SKP44	18:31718893-31719208:1	Human	Gene	RN7SK pseudogene 44 [Source:HGNC Symbol;Acc:HGNC:45768] RN7SKP44-201 (Transcript name record; description: RN7SK pseudogene 44,) is an external reference matched to Transcript ENST00000363602
ENSG00000200473	RNA5SP507	X:70253042-70253162:1	Human	Gene	RNA, 5S ribosomal pseudogene 507 [Source:HGNC Symbol;Acc:HGNC:43407] RNA5SP507-201 (Transcript name record; description: RNA, 5S ribosomal pseudogene 507,) is an external reference matched to Transcript ENST00000363603
ENSG00000200475	RN7SKP162	12:13683542-13683886:1	Human	Gene	RN7SK pseudogene 162 [Source:HGNC Symbol;Acc:HGNC:45886] RN7SKP162-201 (Transcript name record; description: RN7SK pseudogene 162,) is an external reference matched to Transcript ENST00000363605
ENSG00000200488	RN7SKP203	2:76445079-76445410:-1	Human	Gene	RN7SK pseudogene 203 [Source:HGNC Symbol;Acc:HGNC:45927] RN7SKP203-201 (Transcript name record; description: RN7SK pseudogene 203,) is an external reference matched to Transcript ENST00000363618
ENSG00000200525	RNU6-1209P	8:95055214-95055320:1	Human	Gene	RNA, U6 small nuclear 1209, pseudogene [Source:HGNC Symbol;Acc:HGNC:48172] RNU6-1209P-201 (Transcript name record; description: RNA, U6 small nuclear 1209, pseudogene,) is an external reference matched to Transcript ENST00000363655
ENSG00000200526	RNY4P14	13:39785415-39785510:-1	Human	Gene	RNY4 pseudogene 14 [Source:HGNC Symbol;Acc:HGNC:34064] RNY4P14-201 (Transcript name record; description: RNY4 pseudogene 14,) is an external reference matched to Transcript ENST00000363656
ENSG00000200537	RNY4P6	11:117015897-117015992:1	Human	Gene	RNY4 pseudogene 6 [Source:HGNC Symbol;Acc:HGNC:34055] RNY4P6-201 (Transcript name record; description: RNY4 pseudogene 6,) is an external reference matched to Transcript ENST00000363667
ENSG00000200558	RNA5SP429	16:68742480-68742588:1	Human	Gene	RNA, 5S ribosomal pseudogene 429 [Source:HGNC Symbol;Acc:HGNC:43329] RNA5SP429-201 (Transcript name record; description: RNA, 5S ribosomal pseudogene 429,) is an external reference matched to Transcript ENST00000363688
ENSG00000200575	RNU6-414P	1:61816419-61816522:1	Human	Gene	RNA, U6 small nuclear 414, pseudogene [Source:HGNC Symbol;Acc:HGNC:47377] RNU6-414P-201 (Transcript name record; description: RNA, U6 small nuclear 414, pseudogene,) is an external reference matched to Transcript ENST00000363705
ENSG00000200601	RNA5SP50	1:73749517-73749623:-1	Human	Gene	RNA, 5S ribosomal pseudogene 50 [Source:HGNC Symbol;Acc:HGNC:42827] RNA5SP50-201 (Transcript name record; description: RNA, 5S ribosomal pseudogene 50,) is an external reference matched to Transcript ENST00000363731
ENSG00000200626	RNA5SP325	10:106970021-106970150:1	Human	Gene	RNA, 5S ribosomal pseudogene 325 [Source:HGNC Symbol;Acc:HGNC:43225] RNA5SP325-201 (Transcript name record; description: RNA, 5S ribosomal pseudogene 325,) is an external reference matched to Transcript ENST00000363756
ENSG00000200629	RNY1P11	7:129164849-129164961:1	Human	Gene	RNY1 pseudogene 11 [Source:HGNC Symbol;Acc:HGNC:50874] RNY1P11-201 (Transcript name record; description: RNY1 pseudogene 11,) is an external reference matched to Transcript ENST00000363759
ENSG00000200673	RN7SKP174	7:144849755-144850084:-1	Human	Gene	RN7SK pseudogene 174 [Source:HGNC Symbol;Acc:HGNC:45898] RN7SKP174-201 (Transcript name record; description: RN7SK pseudogene 174,) is an external reference matched to Transcript ENST00000363803
ENSG00000200674	RN7SKP160	1:173791548-173791887:1	Human	Gene	RN7SK pseudogene 160 [Source:HGNC Symbol;Acc:HGNC:45884] RN7SKP160-201 (Transcript name record; description: RN7SK pseudogene 160,) is an external reference matched to Transcript ENST00000363804
ENSG00000200681	RNU6-263P	6:18306973-18307079:-1	Human	Gene	RNA, U6 small nuclear 263, pseudogene [Source:HGNC Symbol;Acc:HGNC:47226] RNU6-263P-201 (Transcript name record; description: RNA, U6 small nuclear 263, pseudogene,) is an external reference matched to Transcript ENST00000363811
ENSG00000200686	RNY3P3	13:78355227-78355328:-1	Human	Gene	RNY3 pseudogene 3 [Source:HGNC Symbol;Acc:HGNC:42487] RNY3P3-201 (Transcript name record; description: RNY3 pseudogene 3,) is an external reference matched to Transcript ENST00000363816
ENSG00000200708	RN7SKP93	2:133596091-133596399:1	Human	Gene	RN7SK pseudogene 93 [Source:HGNC Symbol;Acc:HGNC:45817] RN7SKP93-201 (Transcript name record; description: RN7SK pseudogene 93,) is an external reference matched to Transcript ENST00000363838
ENSG00000200713	RNU6-682P	8:8895813-8895918:1	Human	Gene	RNA, U6 small nuclear 682, pseudogene [Source:HGNC Symbol;Acc:HGNC:47645] RNU6-682P-201 (Transcript name record; description: RNA, U6 small nuclear 682, pseudogene,) is an external reference matched to Transcript ENST00000363843
ENSG00000200718	RN7SKP103	2:132523617-132523936:1	Human	Gene	RN7SK pseudogene 103 [Source:HGNC Symbol;Acc:HGNC:45827] RN7SKP103-201 (Transcript name record; description: RN7SK pseudogene 103,) is an external reference matched to Transcript ENST00000363848
ENSG00000200720	RNU6-931P	4:45480030-45480136:1	Human	Gene	RNA, U6 small nuclear 931, pseudogene [Source:HGNC Symbol;Acc:HGNC:47894] RNU6-931P-201 (Transcript name record; description: RNA, U6 small nuclear 931, pseudogene,) is an external reference matched to Transcript ENST00000363850
ENSG00000200728	RNU6-271P	10:96112747-96112851:1	Human	Gene	RNA, U6 small nuclear 271, pseudogene [Source:HGNC Symbol;Acc:HGNC:47234] RNU6-271P-201 (Transcript name record; description: RNA, U6 small nuclear 271, pseudogene,) is an external reference matched to Transcript ENST00000363858
ENSG00000200738	RNA5SP472	19:32243965-32244083:-1	Human	Gene	RNA, 5S ribosomal pseudogene 472 [Source:HGNC Symbol;Acc:HGNC:43372] RNA5SP472-201 (Transcript name record; description: RNA, 5S ribosomal pseudogene 472,) is an external reference matched to Transcript ENST00000363868
ENSG00000200745	RNU1-31P	2:236210373-236210548:-1	Human	Gene	RNA, U1 small nuclear 31, pseudogene [Source:HGNC Symbol;Acc:HGNC:48373] RNU1-31P-201 (Transcript name record; description: RNA, U1 small nuclear 31, pseudogene,) is an external reference matched to Transcript ENST00000363875
ENSG00000200761	RN7SKP113	4:4920770-4921064:-1	Human	Gene	RN7SK pseudogene 113 [Source:HGNC Symbol;Acc:HGNC:45837] RN7SKP113-201 (Transcript name record; description: RN7SK pseudogene 113,) is an external reference matched to Transcript ENST00000363891
ENSG00000200774	RNU6-478P	10:83067962-83068071:-1	Human	Gene	RNA, U6 small nuclear 478, pseudogene [Source:HGNC Symbol;Acc:HGNC:47441] RNU6-478P-201 (Transcript name record; description: RNA, U6 small nuclear 478, pseudogene,) is an external reference matched to Transcript ENST00000363904
ENSG00000200779	RNU6-105P	2:71379755-71379858:-1	Human	Gene	RNA, U6 small nuclear 105, pseudogene [Source:HGNC Symbol;Acc:HGNC:47068] RNU6-105P-201 (Transcript name record; description: RNA, U6 small nuclear 105, pseudogene,) is an external reference matched to Transcript ENST00000363909
ENSG00000200783	RN7SKP180	17:72663823-72664152:-1	Human	Gene	RN7SK pseudogene 180 [Source:HGNC Symbol;Acc:HGNC:45904] RN7SKP180-201 (Transcript name record; description: RN7SK pseudogene 180,) is an external reference matched to Transcript ENST00000363913
ENSG00000200794	RN7SKP250	12:109662863-109663183:-1	Human	Gene	RN7SK pseudogene 250 [Source:HGNC Symbol;Acc:HGNC:45974] RN7SKP250-201 (Transcript name record; description: RN7SK pseudogene 250,) is an external reference matched to Transcript ENST00000363924
ENSG00000200814	RNU6-595P	12:62334091-62334197:-1	Human	Gene	RNA, U6 small nuclear 595, pseudogene [Source:HGNC Symbol;Acc:HGNC:47558] RNU6-595P-201 (Transcript name record; description: RNA, U6 small nuclear 595, pseudogene,) is an external reference matched to Transcript ENST00000363944
ENSG00000200817	RNU6-899P	11:58026706-58026812:-1	Human	Gene	RNA, U6 small nuclear 899, pseudogene [Source:HGNC Symbol;Acc:HGNC:47862] RNU6-899P-201 (Transcript name record; description: RNA, U6 small nuclear 899, pseudogene,) is an external reference matched to Transcript ENST00000363947
ENSG00000200830	RN7SKP134	12:14553702-14553970:-1	Human	Gene	RN7SK pseudogene 134 [Source:HGNC Symbol;Acc:HGNC:45858] RN7SKP134-201 (Transcript name record; description: RN7SK pseudogene 134,) is an external reference matched to Transcript ENST00000363960
ENSG00000200867	RN7SKP36	4:7112088-7112399:-1	Human	Gene	RN7SK pseudogene 36 [Source:HGNC Symbol;Acc:HGNC:45760] RN7SKP36-201 (Transcript name record; description: RN7SK pseudogene 36,) is an external reference matched to Transcript ENST00000363997
ENSG00000200877	RNU6-560P	11:86153227-86153334:1	Human	Gene	RNA, U6 small nuclear 560, pseudogene [Source:HGNC Symbol;Acc:HGNC:47523] RNU6-560P-201 (Transcript name record; description: RNA, U6 small nuclear 560, pseudogene,) is an external reference matched to Transcript ENST00000364007
ENSG00000200895	RN7SKP245	6:131820334-131820653:1	Human	Gene	RN7SK pseudogene 245 [Source:HGNC Symbol;Acc:HGNC:45969] RN7SKP245-201 (Transcript name record; description: RN7SK pseudogene 245,) is an external reference matched to Transcript ENST00000364025
ENSG00000200917	RNU6-553P	4:105406997-105407092:1	Human	Gene	RNA, U6 small nuclear 553, pseudogene [Source:HGNC Symbol;Acc:HGNC:47516] RNU6-553P-201 (Transcript name record; description: RNA, U6 small nuclear 553, pseudogene,) is an external reference matched to Transcript ENST00000364047
ENSG00000200926	RNU6-960P	6:111091213-111091332:-1	Human	Gene	RNA, U6 small nuclear 960, pseudogene [Source:HGNC Symbol;Acc:HGNC:47923] RNU6-960P-201 (Transcript name record; description: RNA, U6 small nuclear 960, pseudogene,) is an external reference matched to Transcript ENST00000364056
ENSG00000200941	RNU6-694P	9:4386410-4386556:-1	Human	Gene	RNA, U6 small nuclear 694, pseudogene [Source:HGNC Symbol;Acc:HGNC:47657] RNU6-694P-201 (Transcript name record; description: RNA, U6 small nuclear 694, pseudogene,) is an external reference matched to Transcript ENST00000364071
ENSG00000200966	RN7SKP87	9:100581079-100581379:-1	Human	Gene	RN7SK pseudogene 87 [Source:HGNC Symbol;Acc:HGNC:45811] RN7SKP87-201 (Transcript name record; description: RN7SK pseudogene 87,) is an external reference matched to Transcript ENST00000364096
ENSG00000200972	RNU5A-8P	1:210374154-210374267:-1	Human	Gene	RNA, U5A small nuclear 8, pseudogene [Source:HGNC Symbol;Acc:HGNC:42530] RNU5A-8P-201 (Transcript name record; description: RNA, U5A small nuclear 8, pseudogene,) is an external reference matched to Transcript ENST00000364102
ENSG00000200974	RNU4-87P	4:165252580-165252661:1	Human	Gene	RNA, U4 small nuclear 87, pseudogene [Source:HGNC Symbol;Acc:HGNC:47023] RNU4-87P-201 (Transcript name record; description: RNA, U4 small nuclear 87, pseudogene,) is an external reference matched to Transcript ENST00000364104
ENSG00000200975	RNU1-7P	1:8206434-8206597:-1	Human	Gene	RNA, U1 small nuclear 7, pseudogene [Source:HGNC Symbol;Acc:HGNC:48306] RNU1-7P-201 (Transcript name record; description: RNA, U1 small nuclear 7, pseudogene,) is an external reference matched to Transcript ENST00000364105
ENSG00000201001	RNU6-270P	10:28760699-28760803:-1	Human	Gene	RNA, U6 small nuclear 270, pseudogene [Source:HGNC Symbol;Acc:HGNC:47233] RNU6-270P-201 (Transcript name record; description: RNA, U6 small nuclear 270, pseudogene,) is an external reference matched to Transcript ENST00000364131
ENSG00000201010	RN7SKP224	2:48217575-48217899:1	Human	Gene	RN7SK pseudogene 224 [Source:HGNC Symbol;Acc:HGNC:45948] RN7SKP224-201 (Transcript name record; description: RN7SK pseudogene 224,) is an external reference matched to Transcript ENST00000364140
ENSG00000201015	RNU6-280P	6:67546651-67546754:1	Human	Gene	RNA, U6 small nuclear 280, pseudogene [Source:HGNC Symbol;Acc:HGNC:47243] RNU6-280P-201 (Transcript name record; description: RNA, U6 small nuclear 280, pseudogene,) is an external reference matched to Transcript ENST00000364145
ENSG00000201016	RNU6-374P	5:25701217-25701324:-1	Human	Gene	RNA, U6 small nuclear 374, pseudogene [Source:HGNC Symbol;Acc:HGNC:47337] RNU6-374P-201 (Transcript name record; description: RNA, U6 small nuclear 374, pseudogene,) is an external reference matched to Transcript ENST00000364146
ENSG00000201023	RNY3P11	6:109305494-109305595:1	Human	Gene	RNY3 pseudogene 11 [Source:HGNC Symbol;Acc:HGNC:50887] RNY3P11-201 (Transcript name record; description: RNY3 pseudogene 11,) is an external reference matched to Transcript ENST00000364153
ENSG00000201027	RN7SKP107	14:89621918-89622207:1	Human	Gene	RN7SK pseudogene 107 [Source:HGNC Symbol;Acc:HGNC:45831] RN7SKP107-201 (Transcript name record; description: RN7SK pseudogene 107,) is an external reference matched to Transcript ENST00000364157
ENSG00000201028	RNU6-151P	1:111650431-111650537:-1	Human	Gene	RNA, U6 small nuclear 151, pseudogene [Source:HGNC Symbol;Acc:HGNC:47114] RNU6-151P-201 (Transcript name record; description: RNA, U6 small nuclear 151, pseudogene,) is an external reference matched to Transcript ENST00000364158
ENSG00000201033	RNU1-96P	3:27513871-27514032:1	Human	Gene	RNA, U1 small nuclear 96, pseudogene [Source:HGNC Symbol;Acc:HGNC:48438] RNU1-96P-201 (Transcript name record; description: RNA, U1 small nuclear 96, pseudogene,) is an external reference matched to Transcript ENST00000364163
ENSG00000201066	RN7SKP280	7:155181881-155182184:1	Human	Gene	RN7SK pseudogene 280 [Source:HGNC Symbol;Acc:HGNC:46004] RN7SKP280-201 (Transcript name record; description: RN7SK pseudogene 280,) is an external reference matched to Transcript ENST00000364196
ENSG00000201078	RN7SKP214	22:37055033-37055347:-1	Human	Gene	RN7SK pseudogene 214 [Source:HGNC Symbol;Acc:HGNC:45938] RN7SKP214-201 (Transcript name record; description: RN7SK pseudogene 214,) is an external reference matched to Transcript ENST00000364208
ENSG00000201085	RNU6-173P	4:188121531-188121634:-1	Human	Gene	RNA, U6 small nuclear 173, pseudogene [Source:HGNC Symbol;Acc:HGNC:47136] RNU6-173P-201 (Transcript name record; description: RNA, U6 small nuclear 173, pseudogene,) is an external reference matched to Transcript ENST00000364215
ENSG00000201121	RNY1P12	3:101662060-101662164:-1	Human	Gene	RNY1 pseudogene 12 [Source:HGNC Symbol;Acc:HGNC:50875] RNY1P12-201 (Transcript name record; description: RNY1 pseudogene 12,) is an external reference matched to Transcript ENST00000364251
ENSG00000201140	RN7SKP128	9:117197118-117197420:1	Human	Gene	RN7SK pseudogene 128 [Source:HGNC Symbol;Acc:HGNC:45852] RN7SKP128-201 (Transcript name record; description: RN7SK pseudogene 128,) is an external reference matched to Transcript ENST00000364270
ENSG00000201142	RNU1-151P	1:147079746-147079870:1	Human	Gene	RNA, U1 small nuclear 151, pseudogene [Source:HGNC Symbol;Acc:HGNC:53616] RNU1-151P-201 (Transcript name record; description: RNA, U1 small nuclear 151, pseudogene,) is an external reference matched to Transcript ENST00000364272
ENSG00000201155	RNU1-24P	13:101778884-101779048:-1	Human	Gene	RNA, U1 small nuclear 24, pseudogene [Source:HGNC Symbol;Acc:HGNC:42504] RNU1-24P-201 (Transcript name record; description: RNA, U1 small nuclear 24, pseudogene,) is an external reference matched to Transcript ENST00000364285
ENSG00000201161	RN7SKP10	13:109915096-109915420:1	Human	Gene	RN7SK pseudogene 10 [Source:HGNC Symbol;Acc:HGNC:42628] RN7SKP10-201 (Transcript name record; description: RN7SK pseudogene 10,) is an external reference matched to Transcript ENST00000364291
ENSG00000201170	RNU1-132P	1:245133927-245134090:-1	Human	Gene	RNA, U1 small nuclear 132, pseudogene [Source:HGNC Symbol;Acc:HGNC:48474] RNU1-132P-201 (Transcript name record; description: RNA, U1 small nuclear 132, pseudogene,) is an external reference matched to Transcript ENST00000364300
ENSG00000201176	RNU6-853P	4:168885355-168885461:1	Human	Gene	RNA, U6 small nuclear 853, pseudogene [Source:HGNC Symbol;Acc:HGNC:47816] RNU6-853P-201 (Transcript name record; description: RNA, U6 small nuclear 853, pseudogene,) is an external reference matched to Transcript ENST00000364306
ENSG00000201186	RNU4-33P	4:119367562-119367646:1	Human	Gene	RNA, U4 small nuclear 33, pseudogene [Source:HGNC Symbol;Acc:HGNC:46969] RNU4-33P-201 (Transcript name record; description: RNA, U4 small nuclear 33, pseudogene,) is an external reference matched to Transcript ENST00000364316
ENSG00000201201	RN7SKP118	16:67321658-67321987:-1	Human	Gene	RN7SK pseudogene 118 [Source:HGNC Symbol;Acc:HGNC:45842] RN7SKP118-201 (Transcript name record; description: RN7SK pseudogene 118,) is an external reference matched to Transcript ENST00000364331
ENSG00000201241	RNU6-978P	15:19883614-19883716:1	Human	Gene	RNA, U6 small nuclear 978, pseudogene [Source:HGNC Symbol;Acc:HGNC:47941] RNU6-978P-201 (Transcript name record; description: RNA, U6 small nuclear 978, pseudogene,) is an external reference matched to Transcript ENST00000364371
ENSG00000201242	RNY1P1	13:27402476-27402587:-1	Human	Gene	RNY1 pseudogene 1 [Source:HGNC Symbol;Acc:HGNC:42478] RNY1P1-201 (Transcript name record; description: RNY1 pseudogene 1,) is an external reference matched to Transcript ENST00000364372
ENSG00000201243	RNU6-654P	11:109005517-109005623:1	Human	Gene	RNA, U6 small nuclear 654, pseudogene [Source:HGNC Symbol;Acc:HGNC:47617] RNU6-654P-201 (Transcript name record; description: RNA, U6 small nuclear 654, pseudogene,) is an external reference matched to Transcript ENST00000364373
ENSG00000201273	RNU6-776P	1:22010985-22011088:1	Human	Gene	RNA, U6 small nuclear 776, pseudogene [Source:HGNC Symbol;Acc:HGNC:47739] RNU6-776P-201 (Transcript name record; description: RNA, U6 small nuclear 776, pseudogene,) is an external reference matched to Transcript ENST00000364403
ENSG00000201287	RN7SKP171	9:37661747-37662049:-1	Human	Gene	RN7SK pseudogene 171 [Source:HGNC Symbol;Acc:HGNC:45895] RN7SKP171-201 (Transcript name record; description: RN7SK pseudogene 171,) is an external reference matched to Transcript ENST00000364417
ENSG00000201289	RN7SKP76	16:61743154-61743476:-1	Human	Gene	RN7SK pseudogene 76 [Source:HGNC Symbol;Acc:HGNC:45800] RN7SKP76-201 (Transcript name record; description: RN7SK pseudogene 76,) is an external reference matched to Transcript ENST00000364419
ENSG00000201291	RNU1-34P	6:75473738-75473894:-1	Human	Gene	RNA, U1 small nuclear 34, pseudogene [Source:HGNC Symbol;Acc:HGNC:48376] RNU1-34P-201 (Transcript name record; description: RNA, U1 small nuclear 34, pseudogene,) is an external reference matched to Transcript ENST00000364421
ENSG00000201315	RN7SKP227	3:36685040-36685369:1	Human	Gene	RN7SK pseudogene 227 [Source:HGNC Symbol;Acc:HGNC:45951] RN7SKP227-201 (Transcript name record; description: RN7SK pseudogene 227,) is an external reference matched to Transcript ENST00000364445
ENSG00000201358	RN7SKP193	14:50068568-50068873:1	Human	Gene	RN7SK pseudogene 193 [Source:HGNC Symbol;Acc:HGNC:45917] RN7SKP193-201 (Transcript name record; description: RN7SK pseudogene 193,) is an external reference matched to Transcript ENST00000364488
ENSG00000201361	RNA5SP433	16:84262815-84262928:-1	Human	Gene	RNA, 5S ribosomal pseudogene 433 [Source:HGNC Symbol;Acc:HGNC:43333] RNA5SP433-201 (Transcript name record; description: RNA, 5S ribosomal pseudogene 433,) is an external reference matched to Transcript ENST00000364491
ENSG00000201364	RN7SKP37	10:21933143-21933438:1	Human	Gene	RN7SK pseudogene 37 [Source:HGNC Symbol;Acc:HGNC:45761] RN7SKP37-201 (Transcript name record; description: RN7SK pseudogene 37,) is an external reference matched to Transcript ENST00000364494
ENSG00000201377	RNY4P23	X:70396279-70396375:1	Human	Gene	RNY4 pseudogene 23 [Source:HGNC Symbol;Acc:HGNC:42473] RNY4P23-201 (Transcript name record; description: RNY4 pseudogene 23,) is an external reference matched to Transcript ENST00000364507
ENSG00000201394	RNA5SP140	3:133710076-133710167:-1	Human	Gene	RNA, 5S ribosomal pseudogene 140 [Source:HGNC Symbol;Acc:HGNC:43040] RNA5SP140-201 (Transcript name record; description: RNA, 5S ribosomal pseudogene 140,) is an external reference matched to Transcript ENST00000364524
ENSG00000201395	RN7SKP257	14:36593839-36594147:-1	Human	Gene	RN7SK pseudogene 257 [Source:HGNC Symbol;Acc:HGNC:45981] RN7SKP257-201 (Transcript name record; description: RN7SK pseudogene 257,) is an external reference matched to Transcript ENST00000364525
ENSG00000201423	RN7SKP246	5:144535354-144535670:-1	Human	Gene	RN7SK pseudogene 246 [Source:HGNC Symbol;Acc:HGNC:45970] RN7SKP246-201 (Transcript name record; description: RN7SK pseudogene 246,) is an external reference matched to Transcript ENST00000364553
ENSG00000201428	RN7SKP71	12:112267077-112267394:1	Human	Gene	RN7SK pseudogene 71 [Source:HGNC Symbol;Acc:HGNC:45795] RN7SKP71-201 (Transcript name record; description: RN7SK pseudogene 71,) is an external reference matched to Transcript ENST00000364558
ENSG00000201470	RNY4P7	2:127798903-127798998:-1	Human	Gene	RNY4 pseudogene 7 [Source:HGNC Symbol;Acc:HGNC:34056] RNY4P7-201 (Transcript name record; description: RNY4 pseudogene 7,) is an external reference matched to Transcript ENST00000364600
ENSG00000201496	RN7SKP275	4:5458581-5458881:-1	Human	Gene	RN7SK pseudogene 275 [Source:HGNC Symbol;Acc:HGNC:45999] RN7SKP275-201 (Transcript name record; description: RN7SK pseudogene 275,) is an external reference matched to Transcript ENST00000364626
ENSG00000201510	RN7SKP217	15:76736641-76736980:1	Human	Gene	RN7SK pseudogene 217 [Source:HGNC Symbol;Acc:HGNC:45941] RN7SKP217-201 (Transcript name record; description: RN7SK pseudogene 217,) is an external reference matched to Transcript ENST00000364640
ENSG00000201524	RNU6-450P	17:59847438-59847544:-1	Human	Gene	RNA, U6 small nuclear 450, pseudogene [Source:HGNC Symbol;Acc:HGNC:47413] RNU6-450P-201 (Transcript name record; description: RNA, U6 small nuclear 450, pseudogene,) is an external reference matched to Transcript ENST00000364654
ENSG00000201533	RN7SKP237	4:139685127-139685427:-1	Human	Gene	RN7SK pseudogene 237 [Source:HGNC Symbol;Acc:HGNC:45961] RN7SKP237-201 (Transcript name record; description: RN7SK pseudogene 237,) is an external reference matched to Transcript ENST00000364663
ENSG00000201564	RN7SKP50	11:9680924-9681238:1	Human	Gene	RN7SK pseudogene 50 [Source:HGNC Symbol;Acc:HGNC:45774] RN7SKP50-201 (Transcript name record; description: RN7SK pseudogene 50,) is an external reference matched to Transcript ENST00000364694
ENSG00000201581	RN7SKP78	10:6149623-6149940:1	Human	Gene	RN7SK pseudogene 78 [Source:HGNC Symbol;Acc:HGNC:45802] RN7SKP78-201 (Transcript name record; description: RN7SK pseudogene 78,) is an external reference matched to Transcript ENST00000364711
ENSG00000201583	RN7SKP191	9:105096756-105097061:1	Human	Gene	RN7SK pseudogene 191 [Source:HGNC Symbol;Acc:HGNC:45915] RN7SKP191-201 (Transcript name record; description: RN7SK pseudogene 191,) is an external reference matched to Transcript ENST00000364713
ENSG00000201600	RN7SKP124	3:139584105-139584445:-1	Human	Gene	RN7SK pseudogene 124 [Source:HGNC Symbol;Acc:HGNC:45848] RN7SKP124-201 (Transcript name record; description: RN7SK pseudogene 124,) is an external reference matched to Transcript ENST00000364730
ENSG00000201609	RNU4-28P	1:19510593-19510733:1	Human	Gene	RNA, U4 small nuclear 28, pseudogene [Source:HGNC Symbol;Acc:HGNC:46964] RNU4-28P-201 (Transcript name record; description: RNA, U4 small nuclear 28, pseudogene,) is an external reference matched to Transcript ENST00000364739
ENSG00000201612	RN7SKP15	12:27806082-27806390:-1	Human	Gene	RN7SK pseudogene 15 [Source:HGNC Symbol;Acc:HGNC:45739] RN7SKP15-201 (Transcript name record; description: RN7SK pseudogene 15,) is an external reference matched to Transcript ENST00000364742
ENSG00000201638	RNY4P16	1:234837976-234838069:1	Human	Gene	RNY4 pseudogene 16 [Source:HGNC Symbol;Acc:HGNC:34066] RNY4P16-201 (Transcript name record; description: RNY4 pseudogene 16,) is an external reference matched to Transcript ENST00000364768
ENSG00000201640	RN7SKP28	4:96348734-96349038:-1	Human	Gene	RN7SK pseudogene 28 [Source:HGNC Symbol;Acc:HGNC:45752] RN7SKP28-201 (Transcript name record; description: RN7SK pseudogene 28,) is an external reference matched to Transcript ENST00000364770
ENSG00000201649	RNY4P34	2:200373175-200373269:1	Human	Gene	RNY4 pseudogene 34 [Source:HGNC Symbol;Acc:HGNC:50882] RNY4P34-201 (Transcript name record; description: RNY4 pseudogene 34,) is an external reference matched to Transcript ENST00000364779
ENSG00000201665	RN7SKP6	13:56885284-56885602:-1	Human	Gene	RN7SK pseudogene 6 [Source:HGNC Symbol;Acc:HGNC:42624] RN7SKP6-201 (Transcript name record; description: RN7SK pseudogene 6,) is an external reference matched to Transcript ENST00000364795
ENSG00000201684	RN7SKP239	11:67362414-67362708:1	Human	Gene	RN7SK pseudogene 239 [Source:HGNC Symbol;Acc:HGNC:45963] RN7SKP239-201 (Transcript name record; description: RN7SK pseudogene 239,) is an external reference matched to Transcript ENST00000364814
ENSG00000201690	RNY1P2	13:102016953-102017069:-1	Human	Gene	RNY1 pseudogene 2 [Source:HGNC Symbol;Acc:HGNC:42479] RNY1P2-201 (Transcript name record; description: RNY1 pseudogene 2,) is an external reference matched to Transcript ENST00000364820
ENSG00000201715	RN7SKP133	5:17345616-17345955:1	Human	Gene	RN7SK pseudogene 133 [Source:HGNC Symbol;Acc:HGNC:45857] RN7SKP133-201 (Transcript name record; description: RN7SK pseudogene 133,) is an external reference matched to Transcript ENST00000364845
ENSG00000201725	RNU6-304P	1:8883427-8883533:-1	Human	Gene	RNA, U6 small nuclear 304, pseudogene [Source:HGNC Symbol;Acc:HGNC:47267] RNU6-304P-201 (Transcript name record; description: RNA, U6 small nuclear 304, pseudogene,) is an external reference matched to Transcript ENST00000364855
ENSG00000201727	RNA5SP173	4:178406695-178406830:1	Human	Gene	RNA, 5S ribosomal pseudogene 173 [Source:HGNC Symbol;Acc:HGNC:43073] RNA5SP173-201 (Transcript name record; description: RNA, 5S ribosomal pseudogene 173,) is an external reference matched to Transcript ENST00000364857
ENSG00000201746	RNU6-828P	1:10163268-10163374:1	Human	Gene	RNA, U6 small nuclear 828, pseudogene [Source:HGNC Symbol;Acc:HGNC:47791] RNU6-828P-201 (Transcript name record; description: RNA, U6 small nuclear 828, pseudogene,) is an external reference matched to Transcript ENST00000364876
ENSG00000201758	RN7SKP55	1:244943910-244944216:1	Human	Gene	RN7SK pseudogene 55 [Source:HGNC Symbol;Acc:HGNC:45779] RN7SKP55-201 (Transcript name record; description: RN7SK pseudogene 55,) is an external reference matched to Transcript ENST00000364888
ENSG00000201766	RNA5SP302	10:14663395-14663494:-1	Human	Gene	RNA, 5S ribosomal pseudogene 302 [Source:HGNC Symbol;Acc:HGNC:43202] RNA5SP302-201 (Transcript name record; description: RNA, 5S ribosomal pseudogene 302,) is an external reference matched to Transcript ENST00000364896
ENSG00000201770	RNU6-384P	20:31581089-31581192:1	Human	Gene	RNA, U6 small nuclear 384, pseudogene [Source:HGNC Symbol;Acc:HGNC:47347] RNU6-384P-201 (Transcript name record; description: RNA, U6 small nuclear 384, pseudogene,) is an external reference matched to Transcript ENST00000364900
ENSG00000201775	RNU6-1325P	4:59834063-59834167:1	Human	Gene	RNA, U6 small nuclear 1325, pseudogene [Source:HGNC Symbol;Acc:HGNC:48288] RNU6-1325P-201 (Transcript name record; description: RNA, U6 small nuclear 1325, pseudogene,) is an external reference matched to Transcript ENST00000364905
ENSG00000201782	RN7SKP226	8:128220504-128220803:1	Human	Gene	RN7SK pseudogene 226 [Source:HGNC Symbol;Acc:HGNC:45950] RN7SKP226-201 (Transcript name record; description: RN7SK pseudogene 226,) is an external reference matched to Transcript ENST00000364912
ENSG00000201789	RNU6-1071P	1:146288596-146288696:1	Human	Gene	RNA, U6 small nuclear 1071, pseudogene [Source:HGNC Symbol;Acc:HGNC:48034] RNU6-1071P-201 (Transcript name record; description: RNA, U6 small nuclear 1071, pseudogene,) is an external reference matched to Transcript ENST00000364919
ENSG00000201790	RNA5SP189	5:105922994-105923108:-1	Human	Gene	RNA, 5S ribosomal pseudogene 189 [Source:HGNC Symbol;Acc:HGNC:43089] RNA5SP189-201 (Transcript name record; description: RNA, 5S ribosomal pseudogene 189,) is an external reference matched to Transcript ENST00000364920
ENSG00000201793	RN7SKP9	13:99205708-99206006:1	Human	Gene	RN7SK pseudogene 9 [Source:HGNC Symbol;Acc:HGNC:42627] RN7SKP9-201 (Transcript name record; description: RN7SK pseudogene 9,) is an external reference matched to Transcript ENST00000364923
ENSG00000201794	RN7SKP130	7:2999094-2999394:1	Human	Gene	RN7SK pseudogene 130 [Source:HGNC Symbol;Acc:HGNC:45854] RN7SKP130-201 (Transcript name record; description: RN7SK pseudogene 130,) is an external reference matched to Transcript ENST00000364924
ENSG00000201805	RNU6-1180P	2:113086805-113086911:1	Human	Gene	RNA, U6 small nuclear 1180, pseudogene [Source:HGNC Symbol;Acc:HGNC:48143] RNU6-1180P-201 (Transcript name record; description: RNA, U6 small nuclear 1180, pseudogene,) is an external reference matched to Transcript ENST00000364935
ENSG00000201815	RNU6-526P	8:9371090-9371195:-1	Human	Gene	RNA, U6 small nuclear 526, pseudogene [Source:HGNC Symbol;Acc:HGNC:47489] RNU6-526P-201 (Transcript name record; description: RNA, U6 small nuclear 526, pseudogene,) is an external reference matched to Transcript ENST00000364945
ENSG00000201818	RNY4P17	4:169005249-169005344:1	Human	Gene	RNY4 pseudogene 17 [Source:HGNC Symbol;Acc:HGNC:34067] RNY4P17-201 (Transcript name record; description: RNY4 pseudogene 17,) is an external reference matched to Transcript ENST00000364948
ENSG00000201846	RNA5SP166	4:148557947-148558048:1	Human	Gene	RNA, 5S ribosomal pseudogene 166 [Source:HGNC Symbol;Acc:HGNC:43066] RNA5SP166-201 (Transcript name record; description: RNA, 5S ribosomal pseudogene 166,) is an external reference matched to Transcript ENST00000364976
ENSG00000201861	RNA5SP298	10:282015-282125:-1	Human	Gene	RNA, 5S ribosomal pseudogene 298 [Source:HGNC Symbol;Acc:HGNC:43198] RNA5SP298-201 (Transcript name record; description: RNA, 5S ribosomal pseudogene 298,) is an external reference matched to Transcript ENST00000364991
ENSG00000201875	RN7SKP178	2:205900630-205900958:1	Human	Gene	RN7SK pseudogene 178 [Source:HGNC Symbol;Acc:HGNC:45902] RN7SKP178-201 (Transcript name record; description: RN7SK pseudogene 178,) is an external reference matched to Transcript ENST00000365005
ENSG00000201876	RNA5SP97	2:73968123-73968206:-1	Human	Gene	RNA, 5S ribosomal pseudogene 97 [Source:HGNC Symbol;Acc:HGNC:42895] RNA5SP97-201 (Transcript name record; description: RNA, 5S ribosomal pseudogene 97,) is an external reference matched to Transcript ENST00000365006
ENSG00000201896	RN7SKP153	8:119711830-119712145:-1	Human	Gene	RN7SK pseudogene 153 [Source:HGNC Symbol;Acc:HGNC:45877] RN7SKP153-201 (Transcript name record; description: RN7SK pseudogene 153,) is an external reference matched to Transcript ENST00000365026
ENSG00000201900	RNY1P13	1:114727720-114727824:1	Human	Gene	RNY1 pseudogene 13 [Source:HGNC Symbol;Acc:HGNC:50876] RNY1P13-201 (Transcript name record; description: RNY1 pseudogene 13,) is an external reference matched to Transcript ENST00000365030
ENSG00000201901	RN7SKP48	4:85100496-85100823:1	Human	Gene	RN7SK pseudogene 48 [Source:HGNC Symbol;Acc:HGNC:45772] RN7SKP48-201 (Transcript name record; description: RN7SK pseudogene 48,) is an external reference matched to Transcript ENST00000365031
ENSG00000201910	RNU1-140P	5:104098874-104099038:1	Human	Gene	RNA, U1 small nuclear 140, pseudogene [Source:HGNC Symbol;Acc:HGNC:48482] RNU1-140P-201 (Transcript name record; description: RNA, U1 small nuclear 140, pseudogene,) is an external reference matched to Transcript ENST00000365040
ENSG00000201912	RN7SKP189	X:145057108-145057437:1	Human	Gene	RN7SK pseudogene 189 [Source:HGNC Symbol;Acc:HGNC:45913] RN7SKP189-201 (Transcript name record; description: RN7SK pseudogene 189,) is an external reference matched to Transcript ENST00000365042
ENSG00000201919	RNU6-1022P	1:21987816-21987919:1	Human	Gene	RNA, U6 small nuclear 1022, pseudogene [Source:HGNC Symbol;Acc:HGNC:47985] RNU6-1022P-201 (Transcript name record; description: RNA, U6 small nuclear 1022, pseudogene,) is an external reference matched to Transcript ENST00000365049
ENSG00000201942	RNA5SP363	12:79878305-79878419:-1	Human	Gene	RNA, 5S ribosomal pseudogene 363 [Source:HGNC Symbol;Acc:HGNC:43263] RNA5SP363-201 (Transcript name record; description: RNA, 5S ribosomal pseudogene 363,) is an external reference matched to Transcript ENST00000365072
ENSG00000201954	RNU6-673P	10:76260800-76260903:-1	Human	Gene	RNA, U6 small nuclear 673, pseudogene [Source:HGNC Symbol;Acc:HGNC:47636] RNU6-673P-201 (Transcript name record; description: RNA, U6 small nuclear 673, pseudogene,) is an external reference matched to Transcript ENST00000365084
ENSG00000201955	RNY3P1	5:79170234-79170335:-1	Human	Gene	RNY3 pseudogene 1 [Source:HGNC Symbol;Acc:HGNC:42477] RNY3P1-201 (Transcript name record; description: RNY3 pseudogene 1,) is an external reference matched to Transcript ENST00000365085
ENSG00000201967	RN7SKP22	19:32862800-32863092:-1	Human	Gene	RN7SK pseudogene 22 [Source:HGNC Symbol;Acc:HGNC:45746] RN7SKP22-201 (Transcript name record; description: RN7SK pseudogene 22,) is an external reference matched to Transcript ENST00000365097
ENSG00000202058	RN7SKP80	22:42565048-42565330:-1	Human	Gene	RN7SK pseudogene 80 [Source:HGNC Symbol;Acc:HGNC:45804] RN7SKP80-201 (Transcript name record; description: RN7SK pseudogene 80,) is an external reference matched to Transcript ENST00000365188
ENSG00000202081	RNU6-1280P	15:85651522-85651628:-1	Human	Gene	RNA, U6 small nuclear 1280, pseudogene [Source:HGNC Symbol;Acc:HGNC:48243] RNU6-1280P-201 (Transcript name record; description: RNA, U6 small nuclear 1280, pseudogene,) is an external reference matched to Transcript ENST00000365211
ENSG00000202082	RNU6-290P	5:126553302-126553402:-1	Human	Gene	RNA, U6 small nuclear 290, pseudogene [Source:HGNC Symbol;Acc:HGNC:47253] RNU6-290P-201 (Transcript name record; description: RNA, U6 small nuclear 290, pseudogene,) is an external reference matched to Transcript ENST00000365212
ENSG00000202099	RNU6-234P	2:238412642-238412745:1	Human	Gene	RNA, U6 small nuclear 234, pseudogene [Source:HGNC Symbol;Acc:HGNC:47197] RNU6-234P-201 (Transcript name record; description: RNA, U6 small nuclear 234, pseudogene,) is an external reference matched to Transcript ENST00000365229
ENSG00000202103	RNU4-12P	6:85993021-85993159:-1	Human	Gene	RNA, U4 small nuclear 12, pseudogene [Source:HGNC Symbol;Acc:HGNC:46948] RNU4-12P-201 (Transcript name record; description: RNA, U4 small nuclear 12, pseudogene,) is an external reference matched to Transcript ENST00000365233
ENSG00000202119	RNU6-302P	6:150939222-150939328:1	Human	Gene	RNA, U6 small nuclear 302, pseudogene [Source:HGNC Symbol;Acc:HGNC:47265] RNU6-302P-201 (Transcript name record; description: RNA, U6 small nuclear 302, pseudogene,) is an external reference matched to Transcript ENST00000365249
ENSG00000202124	RNY4P3	16:50098264-50098358:1	Human	Gene	RNY4 pseudogene 3 [Source:HGNC Symbol;Acc:HGNC:10247] RNY4P3-201 (Transcript name record; description: RNY4 pseudogene 3,) is an external reference matched to Transcript ENST00000365254
ENSG00000202125	RNU1-100P	3:142420205-142420369:-1	Human	Gene	RNA, U1 small nuclear 100, pseudogene [Source:HGNC Symbol;Acc:HGNC:48442] RNU1-100P-201 (Transcript name record; description: RNA, U1 small nuclear 100, pseudogene,) is an external reference matched to Transcript ENST00000365255
ENSG00000202150	RNU6-407P	20:35030317-35030420:-1	Human	Gene	RNA, U6 small nuclear 407, pseudogene [Source:HGNC Symbol;Acc:HGNC:47370] RNU6-407P-201 (Transcript name record; description: RNA, U6 small nuclear 407, pseudogene,) is an external reference matched to Transcript ENST00000365280
ENSG00000202151	RNY4P28	13:60187738-60187830:-1	Human	Gene	RNY4 pseudogene 28 [Source:HGNC Symbol;Acc:HGNC:42496] RNY4P28-201 (Transcript name record; description: RNY4 pseudogene 28,) is an external reference matched to Transcript ENST00000365281
ENSG00000202167	RNU1-114P	1:143652050-143652215:-1	Human	Gene	RNA, U1 small nuclear 114, pseudogene [Source:HGNC Symbol;Acc:HGNC:48456] RNU1-114P-201 (Transcript name record; description: RNA, U1 small nuclear 114, pseudogene,) is an external reference matched to Transcript ENST00000365297
ENSG00000202199	RNU1-115P	X:133238657-133238816:-1	Human	Gene	RNA, U1 small nuclear 115, pseudogene [Source:HGNC Symbol;Acc:HGNC:48457] RNU1-115P-201 (Transcript name record; description: RNA, U1 small nuclear 115, pseudogene,) is an external reference matched to Transcript ENST00000365329
ENSG00000202217	RN7SKP47	9:74799895-74800222:1	Human	Gene	RN7SK pseudogene 47 [Source:HGNC Symbol;Acc:HGNC:45771] RN7SKP47-201 (Transcript name record; description: RN7SK pseudogene 47,) is an external reference matched to Transcript ENST00000365347
ENSG00000202240	RNU6-737P	18:57284602-57284708:-1	Human	Gene	RNA, U6 small nuclear 737, pseudogene [Source:HGNC Symbol;Acc:HGNC:47700] RNU6-737P-201 (Transcript name record; description: RNA, U6 small nuclear 737, pseudogene,) is an external reference matched to Transcript ENST00000365370
ENSG00000202241	RN7SKP186	6:30864250-30864552:1	Human	Gene	RN7SK pseudogene 186 [Source:HGNC Symbol;Acc:HGNC:45910] RN7SKP186-201 (Transcript name record; description: RN7SK pseudogene 186,) is an external reference matched to Transcript ENST00000365371
ENSG00000202242	RNU6-1276P	8:27773645-27773748:1	Human	Gene	RNA, U6 small nuclear 1276, pseudogene [Source:HGNC Symbol;Acc:HGNC:48239] RNU6-1276P-201 (Transcript name record; description: RNA, U6 small nuclear 1276, pseudogene,) is an external reference matched to Transcript ENST00000365372
ENSG00000202260	RN7SKP69	20:17576206-17576510:-1	Human	Gene	RN7SK pseudogene 69 [Source:HGNC Symbol;Acc:HGNC:45793] RN7SKP69-201 (Transcript name record; description: RN7SK pseudogene 69,) is an external reference matched to Transcript ENST00000365390
ENSG00000202297	RNY3P12	10:92334463-92334564:1	Human	Gene	RNY3 pseudogene 12 [Source:HGNC Symbol;Acc:HGNC:50888] RNY3P12-201 (Transcript name record; description: RNY3 pseudogene 12,) is an external reference matched to Transcript ENST00000365427
ENSG00000202344	RN7SKP208	2:55951654-55952014:-1	Human	Gene	RN7SK pseudogene 208 [Source:HGNC Symbol;Acc:HGNC:45932] RN7SKP208-201 (Transcript name record; description: RN7SK pseudogene 208,) is an external reference matched to Transcript ENST00000365474
ENSG00000202351	RN7SKP204	6:13547704-13548013:1	Human	Gene	RN7SK pseudogene 204 [Source:HGNC Symbol;Acc:HGNC:45928] RN7SKP204-201 (Transcript name record; description: RN7SK pseudogene 204,) is an external reference matched to Transcript ENST00000365481
ENSG00000202360	RN7SKP249	8:101137959-101138313:1	Human	Gene	RN7SK pseudogene 249 [Source:HGNC Symbol;Acc:HGNC:45973] RN7SKP249-201 (Transcript name record; description: RN7SK pseudogene 249,) is an external reference matched to Transcript ENST00000365490
ENSG00000202380	RNU1-55P	20:5890055-5890212:1	Human	Gene	RNA, U1 small nuclear 55, pseudogene [Source:HGNC Symbol;Acc:HGNC:48397] RNU1-55P-201 (Transcript name record; description: RNA, U1 small nuclear 55, pseudogene,) is an external reference matched to Transcript ENST00000365510
ENSG00000202392	RN7SKP292	4:6997012-6997328:1	Human	Gene	RN7SK pseudogene 292 [Source:HGNC Symbol;Acc:HGNC:46016] RN7SKP292-201 (Transcript name record; description: RN7SK pseudogene 292,) is an external reference matched to Transcript ENST00000365522
ENSG00000202395	RN7SKP1	13:37166352-37166658:-1	Human	Gene	RN7SK pseudogene 1 [Source:HGNC Symbol;Acc:HGNC:42619] RN7SKP1-201 (Transcript name record; description: RN7SK pseudogene 1,) is an external reference matched to Transcript ENST00000365525
ENSG00000202406	RN7SKP187	7:112288623-112288952:1	Human	Gene	RN7SK pseudogene 187 [Source:HGNC Symbol;Acc:HGNC:45911] RN7SKP187-201 (Transcript name record; description: RN7SK pseudogene 187,) is an external reference matched to Transcript ENST00000365536
ENSG00000202412	RNY3P13	3:129818932-129819033:1	Human	Gene	RNY3 pseudogene 13 [Source:HGNC Symbol;Acc:HGNC:50889] RNY3P13-201 (Transcript name record; description: RNY3 pseudogene 13,) is an external reference matched to Transcript ENST00000365542
ENSG00000202415	RN7SKP269	1:9947318-9947636:1	Human	Gene	RN7SK pseudogene 269 [Source:HGNC Symbol;Acc:HGNC:45993] RN7SKP269-201 (Transcript name record; description: RN7SK pseudogene 269,) is an external reference matched to Transcript ENST00000365545
ENSG00000202423	RNU6-827P	2:78882447-78882552:1	Human	Gene	RNA, U6 small nuclear 827, pseudogene [Source:HGNC Symbol;Acc:HGNC:47790] RNU6-827P-201 (Transcript name record; description: RNA, U6 small nuclear 827, pseudogene,) is an external reference matched to Transcript ENST00000365553
ENSG00000202429	RNU4-48P	2:127472234-127472415:1	Human	Gene	RNA, U4 small nuclear 48, pseudogene [Source:HGNC Symbol;Acc:HGNC:46984] RNU4-48P-201 (Transcript name record; description: RNA, U4 small nuclear 48, pseudogene,) is an external reference matched to Transcript ENST00000365559
ENSG00000202441	RNY4P10	6:33199601-33199696:1	Human	Gene	RNY4 pseudogene 10 [Source:HGNC Symbol;Acc:HGNC:34060] RNY4P10-201 (Transcript name record; description: RNY4 pseudogene 10,) is an external reference matched to Transcript ENST00000365571
ENSG00000202473	RN7SKP81	X:143090347-143090677:1	Human	Gene	RN7SK pseudogene 81 [Source:HGNC Symbol;Acc:HGNC:45805] RN7SKP81-201 (Transcript name record; description: RN7SK pseudogene 81,) is an external reference matched to Transcript ENST00000365603
ENSG00000202491	RNU6-716P	1:200008505-200008607:-1	Human	Gene	RNA, U6 small nuclear 716, pseudogene [Source:HGNC Symbol;Acc:HGNC:47679] RNU6-716P-201 (Transcript name record; description: RNA, U6 small nuclear 716, pseudogene,) is an external reference matched to Transcript ENST00000365621
ENSG00000202497	RNU6-898P	16:69007052-69007155:-1	Human	Gene	RNA, U6 small nuclear 898, pseudogene [Source:HGNC Symbol;Acc:HGNC:47861] RNU6-898P-201 (Transcript name record; description: RNA, U6 small nuclear 898, pseudogene,) is an external reference matched to Transcript ENST00000365627
ENSG00000202512	RN7SKP230	5:109699500-109699834:-1	Human	Gene	RN7SK pseudogene 230 [Source:HGNC Symbol;Acc:HGNC:45954] RN7SKP230-201 (Transcript name record; description: RN7SK pseudogene 230,) is an external reference matched to Transcript ENST00000365642
ENSG00000202528	RNU6-650P	7:149033057-149033167:1	Human	Gene	RNA, U6 small nuclear 650, pseudogene [Source:HGNC Symbol;Acc:HGNC:47613] RNU6-650P-201 (Transcript name record; description: RNA, U6 small nuclear 650, pseudogene,) is an external reference matched to Transcript ENST00000365658
ENSG00000203363	GPR160P1	2:85686053-85687047:-1	Human	Gene	GPR160 pseudogene 1 [Source:HGNC Symbol;Acc:HGNC:54682] GPR160P1-201 (Transcript name record; description: GPR160 pseudogene 1,) is an external reference matched to Transcript ENST00000443948
ENSG00000203387	SNF8P1	2:228352120-228353215:-1	Human	Gene	SNF8 pseudogene 1 [Source:HGNC Symbol;Acc:HGNC:54702] SNF8P1-201 (Transcript name record; description: SNF8 pseudogene 1,) is an external reference matched to Transcript ENST00000428788
ENSG00000203397	SHISA5P2	X:74066083-74066592:1	Human	Gene	SHISA5 pseudogene 2 [Source:HGNC Symbol;Acc:HGNC:54993] SHISA5P2-201 (Transcript name record; description: SHISA5 pseudogene 2,) is an external reference matched to Transcript ENST00000366220
ENSG00000203408	OR6C71P	12:55376824-55377736:-1	Human	Gene	olfactory receptor family 6 subfamily C member 71 pseudogene [Source:HGNC Symbol;Acc:HGNC:31300] OR6C71P-201 (Transcript name record; description: olfactory receptor family 6 subfamily C member 71 pseudogene,) is an external reference matched to Transcript ENST00000432580
ENSG00000203414	BTBD7P1	10:13156684-13158136:-1	Human	Gene	BTB domain containing 7 pseudogene 1 [Source:HGNC Symbol;Acc:HGNC:44875] BTBD7P1-201 (Transcript name record; description: BTB domain containing 7 pseudogene 1,) is an external reference matched to Transcript ENST00000447253
ENSG00000203416	FAM32BP	22:17213516-17214155:1	Human	Gene	family with sequence similarity 32 member B, pseudogene [Source:HGNC Symbol;Acc:HGNC:30945] FAM32BP-201 (Transcript name record; description: family with sequence similarity 32 member B, pseudogene,) is an external reference matched to Transcript ENST00000344033
ENSG00000203435	E2F3P2	2:195994259-195995680:-1	Human	Gene	E2F transcription factor 3 pseudogene 2 [Source:HGNC Symbol;Acc:HGNC:3117] E2F3P2-201 (Transcript name record; description: E2F transcription factor 3 pseudogene 2,) is an external reference matched to Transcript ENST00000447755
ENSG00000203489	HMGB1P39	6:75319101-75319980:-1	Human	Gene	high mobility group box 1 pseudogene 39 [Source:HGNC Symbol;Acc:HGNC:39186] HMGB1P39-201 (Transcript name record; description: high mobility group box 1 pseudogene 39,) is an external reference matched to Transcript ENST00000366304
ENSG00000203492	OR2N1P	6:29137880-29138816:-1	Human	Gene	olfactory receptor family 2 subfamily N member 1 pseudogene [Source:HGNC Symbol;Acc:HGNC:8271] OR2N1P-201 (Transcript name record; description: olfactory receptor family 2 subfamily N member 1 pseudogene,) is an external reference matched to Transcript ENST00000421799
ENSG00000203560	OR52J1P	11:5104153-5105084:1	Human	Gene	olfactory receptor family 52 subfamily J member 1 pseudogene [Source:HGNC Symbol;Acc:HGNC:14760] OR52J1P-201 (Transcript name record; description: olfactory receptor family 52 subfamily J member 1 pseudogene,) is an external reference matched to Transcript ENST00000450596
ENSG00000203616	RHOT1P2	21:13936993-13937325:-1	Human	Gene	ras homolog family member T1 pseudogene 2 [Source:HGNC Symbol;Acc:HGNC:37838] RHOT1P2-201 (Transcript name record; description: ras homolog family member T1 pseudogene 2,) is an external reference matched to Transcript ENST00000366423
ENSG00000203664	OR2W5P	1:247491128-247492090:1	Human	Gene	olfactory receptor family 2 subfamily W member 5 pseudogene [Source:HGNC Symbol;Acc:HGNC:15424] OR2W5P-201 (Transcript name record; description: olfactory receptor family 2 subfamily W member 5 pseudogene,) is an external reference matched to Transcript ENST00000366492
ENSG00000203758	OR10T1P	1:158445068-158446014:-1	Human	Gene	olfactory receptor family 10 subfamily T member 1 pseudogene [Source:HGNC Symbol;Acc:HGNC:14812] OR10T1P-201 (Transcript name record; description: olfactory receptor family 10 subfamily T member 1 pseudogene,) is an external reference matched to Transcript ENST00000424327
ENSG00000203855	HSD3BP4	1:119564066-119572067:1	Human	Gene	hydroxy-delta-5-steroid dehydrogenase, 3 beta, pseudogene 4 [Source:HGNC Symbol;Acc:HGNC:5222] HSD3BP4-201 (Transcript name record; description: hydroxy-delta-5-steroid dehydrogenase, 3 beta, pseudogene 4,) is an external reference matched to Transcript ENST00000511509
ENSG00000203858	HSD3BP2	1:119439001-119446086:1	Human	Gene	hydroxy-delta-5-steroid dehydrogenase, 3 beta, pseudogene 2 [Source:HGNC Symbol;Acc:HGNC:5220] HSD3BP2-201 (Transcript name record; description: hydroxy-delta-5-steroid dehydrogenase, 3 beta, pseudogene 2,) is an external reference matched to Transcript ENST00000457615
ENSG00000203878	CHIAP2	1:111280060-111286043:1	Human	Gene	chitinase, acidic pseudogene 2 [Source:HGNC Symbol;Acc:HGNC:44463] CHIAP2-201 (Transcript name record; description: chitinase, acidic pseudogene 2,) is an external reference matched to Transcript ENST00000532686
ENSG00000203914	HSP90B3P	1:91642516-91644082:1	Human	Gene	heat shock protein 90 beta family member 3, pseudogene [Source:HGNC Symbol;Acc:HGNC:12100] HSP90B3P-201 (Transcript name record; description: heat shock protein 90 beta family member 3, pseudogene,) is an external reference matched to Transcript ENST00000415545
ENSG00000204031	LCN1P2	9:133317794-133318469:1	Human	Gene	lipocalin 1 pseudogene 2 [Source:HGNC Symbol;Acc:HGNC:23680] LCN1P2-201 (Transcript name record; description: lipocalin 1 pseudogene 2,) is an external reference matched to Transcript ENST00000372030
ENSG00000204053	MYCLP1	X:107272582-107273656:1	Human	Gene	MYCL pseudogene 1 [Source:HGNC Symbol;Acc:HGNC:7556] MYCLP1-201 (Transcript name record; description: MYCL pseudogene 1,) is an external reference matched to Transcript ENST00000372451
ENSG00000204072	ARMCX7P	X:101597510-101598071:1	Human	Gene	armadillo repeat containing X-linked 7, pseudogene [Source:HGNC Symbol;Acc:HGNC:49917] ARMCX7P-201 (Transcript name record; description: armadillo repeat containing X-linked 7, pseudogene,) is an external reference matched to Transcript ENST00000372828
ENSG00000204113	BMP2KL	X:74185929-74187153:1	Human	Gene	BMP2 inducible kinase like (pseudogene) [Source:HGNC Symbol;Acc:HGNC:17080] BMP2KL-201 (Transcript name record; description: BMP2 inducible kinase like (pseudogene),) is an external reference matched to Transcript ENST00000414251
ENSG00000204118	NAP1L6P	X:73126514-73127735:-1	Human	Gene	nucleosome assembly protein 1 like 6, pseudogene [Source:HGNC Symbol;Acc:HGNC:31706] NAP1L6P-201 (Transcript name record; description: nucleosome assembly protein 1 like 6, pseudogene,) is an external reference matched to Transcript ENST00000641404
ENSG00000204173	LRRC37A5P	9:111609014-111609598:-1	Human	Gene	leucine rich repeat containing 37 member A5, pseudogene [Source:HGNC Symbol;Acc:HGNC:23369] LRRC37A5P-201 (Transcript name record; description: leucine rich repeat containing 37 member A5, pseudogene,) is an external reference matched to Transcript ENST00000580181
ENSG00000204188	GGNBP1	6:33583699-33589026:1	Human	Gene	gametogenetin binding protein 1 (pseudogene) [Source:HGNC Symbol;Acc:HGNC:19427] GGNBP1-201 (Transcript name record; description: gametogenetin binding protein 1 (pseudogene),) is an external reference matched to Transcript ENST00000613113
ENSG00000204194	RPL12P1	6:33400059-33400556:-1	Human	Gene	ribosomal protein L12 pseudogene 1 [Source:HGNC Symbol;Acc:HGNC:13976] RPL12P1-201 (Transcript name record; description: ribosomal protein L12 pseudogene 1,) is an external reference matched to Transcript ENST00000374520
ENSG00000204196	RPL12P16	2:203190780-203191277:1	Human	Gene	ribosomal protein L12 pseudogene 16 [Source:HGNC Symbol;Acc:HGNC:36926] RPL12P16-201 (Transcript name record; description: ribosomal protein L12 pseudogene 16,) is an external reference matched to Transcript ENST00000431098
ENSG00000204253	HNRNPCP2	2:189923336-189924216:1	Human	Gene	heterogeneous nuclear ribonucleoprotein C pseudogene 2 [Source:HGNC Symbol;Acc:HGNC:48814] HNRNPCP2-201 (Transcript name record; description: heterogeneous nuclear ribonucleoprotein C pseudogene 2,) is an external reference matched to Transcript ENST00000399515
ENSG00000204368	SSX20P	X:48212791-48218010:1	Human	Gene	SSX family member 20, pseudogene [Source:HGNC Symbol;Acc:HGNC:56825] SSX20P-201 (Transcript name record; description: SSX family member 20, pseudogene,) is an external reference matched to Transcript ENST00000433276
ENSG00000204437	CTSLP6	10:79870375-79873903:-1	Human	Gene	cathepsin L pseudogene 6 [Source:HGNC Symbol;Acc:HGNC:23611] CTSLP6-201 (Transcript name record; description: cathepsin L pseudogene 6,) is an external reference matched to Transcript ENST00000458273
ENSG00000204455	TRIM51BP	11:89854953-89862893:1	Human	Gene	tripartite motif-containing 51B, pseudogene [Source:HGNC Symbol;Acc:HGNC:37145] TRIM51BP-201 (Transcript name record; description: tripartite motif-containing 51B, pseudogene,) is an external reference matched to Transcript ENST00000525732
ENSG00000204547	DEFB122	20:31421530-31423867:-1	Human	Gene	defensin beta 122 (pseudogene) [Source:HGNC Symbol;Acc:HGNC:18102] DEFB122-201 (Transcript name record; description: defensin beta 122 (pseudogene),) is an external reference matched to Transcript ENST00000569013
ENSG00000204648	SSX9P	X:48296816-48304867:-1	Human	Gene	SSX family member 9, pseudogene [Source:HGNC Symbol;Acc:HGNC:19655] SSX9P-201 (Transcript name record; description: SSX family member 9, pseudogene,) is an external reference matched to Transcript ENST00000376909
ENSG00000204652	RPS26P8	17:45608571-45608918:1	Human	Gene	ribosomal protein S26 pseudogene 8 [Source:HGNC Symbol;Acc:HGNC:31329] RPS26P8-201 (Transcript name record; description: ribosomal protein S26 pseudogene 8,) is an external reference matched to Transcript ENST00000393490
ENSG00000187847	OR7E25P	19:9204305-9205235:1	Human	Gene	olfactory receptor family 7 subfamily E member 25 pseudogene [Source:HGNC Symbol;Acc:HGNC:8397] OR7E25P-201 (Transcript name record; description: olfactory receptor family 7 subfamily E member 25 pseudogene,) is an external reference matched to Transcript ENST00000344844
ENSG00000187900	OR5H7P	3:98238352-98239281:1	Human	Gene	olfactory receptor family 5 subfamily H member 7 pseudogene [Source:HGNC Symbol;Acc:HGNC:14771] OR5H7P-201 (Transcript name record; description: olfactory receptor family 5 subfamily H member 7 pseudogene,) is an external reference matched to Transcript ENST00000514084
ENSG00000187952	HS6ST1P1	1:21428303-21429536:1	Human	Gene	heparan sulfate 6-O-sulfotransferase 1 pseudogene 1 [Source:HGNC Symbol;Acc:HGNC:31835] HS6ST1P1-201 (Transcript name record; description: heparan sulfate 6-O-sulfotransferase 1 pseudogene 1,) is an external reference matched to Transcript ENST00000481504
ENSG00000187984	ANKRD19P	9:92809665-92826578:1	Human	Gene	ankyrin repeat domain 19, pseudogene [Source:HGNC Symbol;Acc:HGNC:22567] ANKRD19P-201 (Transcript name record; description: ankyrin repeat domain 19, pseudogene,) is an external reference matched to Transcript ENST00000338192
ENSG00000187988	KCTD9P3	9:37477149-37478317:1	Human	Gene	potassium channel tetramerization domain containing 9 pseudogene 3 [Source:HGNC Symbol;Acc:HGNC:49912] KCTD9P3-201 (Transcript name record; description: potassium channel tetramerization domain containing 9 pseudogene 3,) is an external reference matched to Transcript ENST00000434597
[truncated: 19,210 more rows]
