# Supplementary material for: Exploration of candidate genes associated with rare SNVs in pulmonary stenosis using whole-exome sequencing and machine learning
Source: Front Genet. 2026 Jun 5;17:1765512. doi: 10.3389/fgene.2026.1765512 (PMC13278683; doi:10.3389/fgene.2026.1765512)
Supplement: Supplementary file 9 [file Table8.xls]

## Sheet: Initial Candidate Genes 
GBT	LASSO	RF	XGboost
KDM6B	T	T	T
SOX1	T	T	T
SHANK1	T	T	T
SPEG	T	T	T
GRID2IP	T	T	T
SLF2	T	T	T
DNAH5	T	T	T
ADAM33	T	T	T
TNRC18	T	T	T
ADGRA2	T	T	T
PRRC2C	T	T	T
BAZ2B	T	T	T
BAZ2A	T	T	F
CAMSAP3	F	T	T
CNTRL	T	T	T
GLIS3	T	T	F
DNAH10	T	T	T
TNK2	T	T	T
HIP1R	T	T	T
NCOR2	F	T	T
ARHGAP39	T	T	T
FOXF2	T	T	F
GUF1	T	T	F
HAND2	T	T	F
IGSF5	T	T	T
SETD2	T	T	T
SLC8A2	T	T	T
ZNF516	T	T	T
CAPN12	F	T	T
CCDC87	T	T	T
FOXN1	T	T	T
LMTK3	T	T	F
PDE6A	T	T	T
PLCB3	T	T	F
PRDM12	T	T	T
SNX30	T	T	T
VSTM2L	F	T	T
ZNF236	T	T	F
ZNF697	T	T	T
PLEC	T	T	T
PIEZO1	T	T	T
CSMD1	F	T	T
CACNA1H	T	T	T
KIF7	F	T	T
EPS8L2	T	T	F
FOXQ1	T	T	F
IQGAP3	T	T	T
KRT7	T	T	F
PGRMC2	T	T	F
PHF2	T	T	F
SHC2	T	T	F
TCIRG1	T	T	F
USP36	T	T	F
ZCCHC6	T	T	F
WNK2	T	T	T
FAT3	T	T	T
PPL	F	T	T
ITPR2	T	T	T
CLTCL1	T	T	T
CLUH	T	T	T
COL5A1	T	T	T
IGFALS	T	T	F
LIMCH1	T	T	T
MIER2	T	T	T
MRC2	T	T	T
PRR12	T	T	T
SH3D19	T	T	T
XRN1	T	T	T
MAP3K15	F	T	T
CHCHD10	T	F	T
GRIN3B	T	F	T
LIG4	T	F	T
SH2D3C	T	T	F
WIPI2	T	F	T
MACF1	F	T	T
FLNB	F	T	T
NOTCH3	F	T	T
CBFA2T3	T	T	T
FILIP1	T	T	T
PYGB	T	F	T
SLC12A4	T	T	T
TFR2	T	F	T
WDFY3	T	F	T
REXO1	F	T	T
SCRIB	T	T	T
TRMT1L	F	T	T
T: Indicates that the gene is a characteristic gene of the corresponding algorithm.
F: Indicates that the gene is not among the characteristic genes of the corresponding algorithm.
