# Supplementary material for: Exploration of candidate genes associated with rare SNVs in pulmonary stenosis using whole-exome sequencing and machine learning
Source: Front Genet. 2026 Jun 5;17:1765512. doi: 10.3389/fgene.2026.1765512 (PMC13278683; doi:10.3389/fgene.2026.1765512)
Supplement: Supplementary file 10 [file Table9.xls]

## Sheet: Degree Value in PPI
gene	degree
HAND2	23
SETD2	19
KDM6B	15
NCOR2	14
FLNB	11
NOTCH3	11
DNAH5	10
PLEC	10
COL5A1	9
KIF7	9
CLTCL1	9
XRN1	7
ITPR2	7
SCRIB	7
PYGB	6
IQGAP3	6
SHC2	6
SOX1	5
FAT3	5
MACF1	5
TFR2	5
CSMD1	4
KRT7	4
EPS8L2	4
SH3D19	3
CBFA2T3	3
CNTRL	3
HIP1R	3
FOXF2	3
PLCB3	3
ADGRA2	3
FOXQ1	3
DNAH10	3
PHF2	3
GLIS3	2
BAZ2A	2
CHCHD10	2
IGFALS	2
TNK2	2
WIPI2	2
SH2D3C	2
WDFY3	2
PIEZO1	2
PRRC2C	2
LIMCH1	1
FILIP1	1
FOXN1	1
ADAM33	1
BAZ2B	1
CACNA1H	1
MRC2	1
SLC8A2	1
TNRC18	1
CAMSAP3	1
LIG4	1
MIER2	1
PGRMC2	1
SLF2	1
PPL	1
GRIN3B	1
